# Supplementary material for: AraLeTA: An Arabidopsis leaf expression atlas across diurnal and developmental scales
Source: Plant Physiol. 2024 Mar 1;195(3):1941–53. doi: 10.1093/plphys/kiae117 (PMC11213249; doi:10.1093/plphys/kiae117)
Supplement: kiae117_Supplementary_Data [file kiae117_supplementary_data.zip]

Archive with 3 entries (3 files):
- pp.01831.2023-s04.pdf
- SupplementaryTables 2.xlsx
- Supplements_bioRxiv_trackChanges_final.pdf
