# Supplementary material for: AraLeTA: An Arabidopsis leaf expression atlas across diurnal and developmental scales
Source: Plant Physiol. 2024 Mar 1;195(3):1941–53. doi: 10.1093/plphys/kiae117 (PMC11213249; doi:10.1093/plphys/kiae117)
Supplement: kiae117_Supplementary_Data [file kiae117_supplementary_data.zip › SupplementaryTables 2.xlsx]

## Sheet: Readme
Table S1A:	500 simulated bulk RNA-seq samples
Table S1B:	known cell type proportions
Table S2:	Signature matrix learned by CIBERSORTx
Table S3:	gProfiler GO summary of signature genes
Table S4:	Predicted transcriptional activities of cell types across developmental scales
Table S5:	Predicted transcriptional activities of cell types across diurnal scales and with MeJA exposure
Table S6:	Predicted transcriptional activities of cell types in bolted and unbolted plants
Table S7:	gProfiler GO summary of cell type specific genes (more expressed in bolting cells)
Table S8:	gProfiler GO summary of cell type specific genes (less expressed in bolting cells)

## Sheet: Table S1A
Gene	leaf1	leaf2	leaf3	leaf4	leaf5	leaf6	leaf7	leaf8	leaf9	leaf10	leaf11	leaf12	leaf13	leaf14	leaf15	leaf16	leaf17	leaf18	leaf19	leaf20	leaf21	leaf22	leaf23	leaf24	leaf25	leaf26	leaf27	leaf28	leaf29	leaf30	leaf31	leaf32	leaf33	leaf34	leaf35	leaf36	leaf37	leaf38	leaf39	leaf40	leaf41	leaf42	leaf43	leaf44	leaf45	leaf46	leaf47	leaf48	leaf49
AT1G01010	3	1	3	3	5	3	3	2	3	1	3	5	2	3	3	3	3	1	2	3	2	5	3	1	3	1	5	2	4	3	6	1	1	1	4	1	2	2	3	1	2	3	2	3	4	2	0	4	2
AT1G01020	18	19	23	19	13	14	19	23	23	23	25	24	19	24	17	22	20	19	15	19	21	16	21	21	21	23	21	21	25	18	19	18	19	19	17	17	22	19	21	19	25	20	14	18	22	25	15	15	22
AT1G01030	1	5	8	9	2	4	3	7	8	3	5	8	9	3	3	3	7	8	4	7	7	8	7	8	8	8	9	5	10	5	5	7	3	3	9	8	9	11	5	5	5	2	5	3	6	6	3	7	6
AT1G01040	29	20	20	19	28	22	28	27	25	20	24	21	19	19	30	15	21	21	24	15	27	22	23	20	23	26	21	24	20	25	26	16	18	14	21	29	20	26	21	25	22	24	21	21	20	29	23	18	18
AT1G01050	118	140	113	169	138	124	129	175	185	138	148	154	150	151	152	137	120	148	149	180	143	164	165	162	125	144	149	154	171	112	126	150	123	130	143	134	138	163	143	154	130	141	165	98	135	159	139	137	155
AT1G01060	75	63	70	65	63	52	55	60	62	63	57	57	57	63	59	56	63	64	49	56	76	60	59	64	74	57	67	58	68	49	56	56	53	51	51	60	59	57	62	50	57	58	61	51	62	63	62	77	62
AT1G01070	13	14	1	1	27	6	13	9	15	12	12	3	0	14	10	18	17	25	10	9	10	7	16	9	1	3	1	0	6	16	2	0	4	0	13	10	0	5	9	5	9	9	18	18	9	2	7	13	9
AT1G01080	47	56	39	54	48	45	59	57	64	42	48	60	60	50	56	51	44	56	46	64	54	64	61	66	59	56	58	63	66	48	54	60	54	46	47	43	54	62	56	56	57	57	59	36	58	76	46	47	53
AT1G01090	121	135	117	130	120	134	115	119	146	139	127	127	125	130	139	115	130	141	124	152	129	128	130	135	141	132	115	128	140	124	137	142	119	117	123	126	129	139	129	135	135	124	139	132	130	128	123	118	129
AT1G01100	355	369	303	325	326	344	345	335	288	366	328	312	311	313	334	391	356	306	384	326	312	339	317	340	280	303	325	309	306	352	342	334	386	311	315	315	301	319	345	318	341	368	323	349	335	316	376	306	336
AT1G01110	3	3	2	1	3	1	3	2	0	3	1	1	3	1	3	1	1	3	1	1	5	3	2	6	3	1	3	2	2	3	3	3	3	1	1	1	1	3	3	3	1	4	4	4	0	6	3	2	1
AT1G01120	41	45	62	14	27	61	35	22	9	33	48	43	25	25	32	52	44	10	48	14	31	26	20	9	18	44	35	30	5	47	31	35	46	40	32	32	44	25	24	31	46	24	20	71	36	3	41	14	25
AT1G01130	2	3	3	3	6	3	3	7	3	2	6	3	4	3	5	2	1	3	4	6	6	5	3	3	3	3	5	4	2	4	4	5	5	1	1	2	3	2	3	7	7	2	4	2	1	3	4	2	4
AT1G01140	67	92	70	95	67	77	78	84	87	78	90	96	101	73	75	52	72	80	79	85	88	84	80	73	95	91	97	77	97	81	83	95	76	65	81	77	92	86	85	91	93	87	82	73	91	97	72	75	83
AT1G01160	46	55	49	48	55	50	61	56	49	63	61	48	50	55	59	48	47	54	49	60	50	49	66	46	54	61	43	46	55	56	48	60	58	47	46	50	55	54	49	60	51	47	46	61	48	59	43	37	40
AT1G01170	322	351	349	366	350	341	338	372	403	346	333	359	371	343	359	347	312	374	354	390	361	388	371	357	371	377	382	387	407	341	360	372	370	363	340	362	343	362	349	371	339	342	371	327	349	385	350	341	367
AT1G01180	30	31	48	40	26	38	33	31	28	33	37	34	43	36	37	38	47	26	39	26	29	38	22	27	38	27	28	41	30	33	32	37	52	49	31	40	47	36	29	41	32	30	30	40	40	20	30	22	36
AT1G01210	15	23	17	15	9	16	11	11	22	19	18	13	17	19	18	16	16	18	16	22	15	15	23	11	20	15	16	22	23	10	15	16	15	12	14	17	15	22	15	22	14	22	17	17	13	12	20	14	20
AT1G01220	11	11	5	10	8	6	10	12	10	13	10	6	6	9	10	5	8	7	6	10	11	9	6	6	6	9	11	6	10	9	6	7	9	8	10	12	8	8	5	8	10	8	10	10	10	12	11	9	6
AT1G01225	3	1	1	1	2	1	1	1	1	1	3	1	1	1	2	2	0	3	1	1	2	1	1	1	2	2	0	1	0	1	2	1	0	1	2	3	1	1	1	1	2	2	2	1	2	1	3	1	1
AT1G01230	66	64	65	59	65	60	61	59	67	65	74	55	54	62	65	58	62	66	57	58	57	62	62	75	56	68	63	64	59	61	76	71	65	56	69	61	58	64	62	55	66	59	69	68	62	71	64	73	65
AT1G01240	47	46	46	44	39	52	44	32	40	52	45	46	50	47	54	46	45	59	53	54	41	51	46	38	68	56	53	46	37	38	65	56	40	44	45	54	49	51	43	53	53	47	69	50	43	75	34	44	43
AT1G01250	26	36	45	20	17	24	32	19	7	21	30	17	24	18	16	40	23	8	26	8	16	15	12	11	18	14	23	25	9	39	20	21	36	32	26	23	25	22	15	17	21	11	18	34	28	12	29	12	16
AT1G01260	14	18	23	19	15	14	17	30	9	14	16	23	13	16	20	11	16	15	15	21	14	16	19	16	14	17	19	21	19	14	13	23	19	12	15	9	15	15	18	23	17	23	19	16	11	6	16	14	20
AT1G01290	18	26	16	24	26	22	21	23	27	28	17	23	28	19	21	16	22	22	15	24	31	29	25	16	24	12	25	19	28	18	24	22	19	23	19	26	23	19	18	20	25	23	20	18	22	28	21	16	24
AT1G01300	24	28	20	14	20	23	27	19	18	26	23	20	16	22	23	26	30	16	26	23	20	15	22	29	17	12	22	18	14	23	19	21	30	14	15	16	17	23	16	24	20	25	19	23	22	15	22	25	14
AT1G01320	133	178	156	204	163	162	167	243	212	195	193	211	167	197	176	164	172	193	167	246	193	203	211	221	177	200	187	195	233	142	167	189	144	171	176	162	175	207	189	190	173	185	169	129	173	193	170	199	186
AT1G01340	10	13	15	13	11	15	12	25	16	14	21	25	14	16	16	11	8	7	15	16	18	10	19	18	12	13	19	23	18	17	9	20	9	10	16	12	12	11	6	16	14	10	17	9	7	18	10	13	17
AT1G01350	31	35	40	31	44	42	31	64	46	33	49	46	33	36	43	26	41	42	28	53	41	41	61	47	34	51	41	53	38	35	35	48	32	31	39	28	40	39	36	44	37	40	45	28	42	28	48	32	43
AT1G01355	1	3	2	1	2	2	3	4	2	1	3	3	1	1	1	1	1	1	2	2	4	1	1	4	1	3	1	2	3	1	0	1	1	1	1	0	2	1	1	2	2	1	3	1	2	1	2	2	2
AT1G01360	57	54	44	51	56	57	43	62	67	55	58	51	73	58	54	63	50	61	63	56	73	65	55	68	62	60	72	54	64	55	70	62	57	50	56	57	53	55	43	63	56	64	44	59	49	69	63	62	56
AT1G01390	18	7	12	5	17	16	12	10	12	6	9	11	14	7	23	5	12	12	14	4	8	11	15	3	19	33	15	20	13	7	8	6	7	8	9	5	13	22	20	8	8	10	22	10	3	15	5	6	11
AT1G01420	9	17	21	18	12	20	13	11	15	15	12	15	20	16	7	8	13	15	15	10	15	9	11	11	23	12	19	20	17	14	22	18	15	24	11	19	23	19	11	16	14	12	12	15	15	19	12	12	18
AT1G01430	71	87	111	52	43	97	71	41	39	52	84	67	72	59	57	78	77	33	82	41	41	58	39	42	57	55	73	79	36	85	72	72	86	81	52	58	69	62	52	66	75	54	44	98	80	43	67	43	76
AT1G01440	15	19	20	22	23	27	17	14	17	23	22	23	21	16	21	18	19	19	21	15	15	18	18	19	23	23	20	24	11	15	12	25	20	11	19	17	25	21	19	19	18	23	23	20	23	19	19	19	20
AT1G01448	12	10	14	8	6	13	12	10	11	10	18	7	7	11	10	12	12	9	10	10	15	11	11	10	12	15	12	15	13	14	11	12	14	10	11	16	17	11	12	13	18	11	15	12	13	10	7	8	13
AT1G01470	506	478	466	415	458	540	537	690	481	468	570	548	384	466	555	439	473	383	529	530	473	408	568	510	373	635	512	584	451	489	405	524	400	418	441	351	468	506	494	586	463	501	503	484	437	449	461	389	490
AT1G01480	2	4	5	5	1	5	7	15	4	5	15	15	3	4	6	4	7	4	9	14	9	6	9	15	5	10	7	11	7	5	5	10	2	7	7	3	7	8	5	10	6	10	9	3	8	4	4	3	11
AT1G01490	232	278	228	252	274	219	239	227	225	283	238	243	261	238	241	226	244	284	231	263	256	299	227	246	260	216	259	210	258	200	231	240	245	224	252	257	256	251	265	228	234	253	235	226	239	227	278	258	235
AT1G01500	16	19	16	23	13	15	21	18	20	16	23	26	17	20	27	22	19	22	21	21	22	16	24	21	19	22	24	25	13	11	26	18	20	17	22	21	17	26	28	15	19	18	25	18	17	27	17	23	21
AT1G01510	18	29	25	20	19	21	19	15	17	26	17	19	23	22	16	26	20	15	17	15	14	22	21	18	19	18	32	21	16	28	22	21	26	20	17	27	15	19	23	21	21	18	20	31	21	18	17	29	22
AT1G01520	5	9	8	8	7	3	3	12	14	10	3	9	11	7	8	6	10	5	8	10	10	8	6	9	22	11	10	8	11	4	4	6	6	10	5	11	12	12	6	7	8	9	10	5	13	12	4	11	11
AT1G01540	36	50	49	40	36	43	47	50	53	40	58	49	42	43	47	42	41	44	58	58	46	38	48	42	35	47	41	54	49	44	51	53	54	43	46	51	56	57	60	52	51	40	41	47	37	39	46	48	44
AT1G01550	157	203	182	188	170	216	178	222	156	197	197	206	142	188	191	195	182	146	207	170	182	176	169	182	149	184	180	182	164	197	176	205	184	171	174	171	193	152	174	188	182	178	159	169	182	160	216	166	195
AT1G01560	25	44	34	28	18	43	36	73	25	39	47	47	19	25	39	24	39	22	39	47	33	33	50	45	25	39	49	48	29	38	28	51	22	22	34	23	39	31	40	45	40	36	35	28	33	18	31	27	34
AT1G01570	1	3	3	5	6	2	4	6	2	3	2	5	1	3	1	1	2	0	2	3	3	1	2	3	4	6	2	6	2	0	3	1	5	3	1	1	2	4	3	2	1	1	2	2	3	4	0	2	3
AT1G01580	6	1	0	0	2	0	1	2	1	2	1	3	2	2	2	3	3	6	1	0	1	0	1	7	1	2	2	1	1	2	1	0	3	0	3	3	1	2	0	3	1	6	1	3	0	4	5	7	1
AT1G01610	46	59	68	36	42	62	52	21	11	32	57	49	48	36	40	60	41	16	64	22	23	30	21	24	29	31	51	44	11	64	36	50	67	61	45	49	49	35	32	37	42	31	21	70	51	11	37	27	36
AT1G01620	437	396	355	289	370	352	396	322	260	425	364	337	348	321	319	398	366	329	391	322	325	379	276	377	279	275	346	285	292	392	376	368	398	308	386	375	312	328	337	361	329	359	304	397	338	302	448	354	341
AT1G01630	65	85	93	51	53	91	66	45	35	49	78	75	61	52	62	82	69	31	69	42	47	49	39	32	45	40	70	70	22	103	63	68	101	81	57	65	82	58	62	63	73	50	40	108	72	34	67	41	56
AT1G01640	7	8	6	2	8	4	8	8	8	8	7	8	3	7	6	8	11	10	3	8	9	5	11	13	3	4	6	9	11	10	3	9	8	1	10	3	4	8	6	12	6	10	9	5	10	7	8	10	8
AT1G01650	30	36	34	36	37	33	34	54	39	43	39	52	31	43	32	28	34	40	42	39	33	26	37	47	30	33	39	45	37	40	34	41	36	36	39	31	34	36	35	42	42	34	42	34	33	30	32	40	36
AT1G01670	2	1	2	0	0	1	3	1	0	1	1	2	1	1	1	1	1	1	2	1	1	1	1	1	1	2	1	1	0	1	1	2	2	1	1	2	1	0	1	1	3	1	1	1	1	1	1	0	1
AT1G01680	2	3	3	1	1	2	0	3	0	3	0	3	0	0	1	1	2	0	2	0	4	1	0	0	0	3	2	0	0	2	0	1	0	1	0	0	1	0	3	3	5	1	1	2	2	0	5	1	1
AT1G01690	2	1	0	0	2	2	1	0	1	1	3	1	2	1	1	0	1	3	0	1	0	1	1	1	3	0	1	1	1	1	1	1	1	1	1	1	1	2	1	1	0	1	1	2	1	2	3	2	0
AT1G01710	38	24	33	25	36	40	32	38	25	38	38	33	36	29	33	39	37	36	29	34	39	31	33	36	33	33	29	38	31	39	31	23	30	24	39	27	34	28	28	31	35	27	30	37	39	32	31	40	33
AT1G01715	1	1	0	0	1	1	1	1	1	2	2	0	0	3	1	1	3	0	3	2	1	1	0	1	1	4	3	1	0	2	1	3	3	1	1	0	1	0	1	3	0	1	1	1	0	1	1	2	1
AT1G01720	116	136	128	141	103	157	154	272	144	139	210	196	105	142	148	113	137	114	137	200	160	124	185	182	129	175	174	200	158	148	101	184	96	123	150	92	148	147	148	207	130	166	147	108	139	106	113	122	158
AT1G01725	45	42	41	50	44	46	46	66	60	39	46	39	59	57	60	24	46	59	41	55	52	42	54	54	65	69	68	56	54	49	49	59	47	35	48	49	52	49	47	45	46	53	63	41	48	60	45	48	58
AT1G04047	60	65	66	41	36	67	62	105	41	81	95	87	41	47	68	52	62	34	58	66	71	44	72	59	39	82	77	73	47	65	42	72	42	37	52	32	75	52	58	83	76	60	61	68	48	39	62	53	70
AT1G01730	71	83	69	72	82	77	80	74	81	90	87	82	73	73	64	86	84	78	73	66	88	68	74	72	70	70	76	78	71	72	77	75	73	62	80	72	75	74	92	87	79	67	75	87	71	63	82	86	68
AT1G01760	0	0	1	2	1	0	1	0	1	2	1	2	1	0	2	0	2	1	1	1	2	1	1	1	2	2	2	1	3	1	1	1	1	2	2	2	3	2	1	1	1	1	1	1	1	2	0	3	0
AT1G01770	28	26	31	15	18	22	22	25	20	25	27	27	16	26	31	20	22	17	30	24	29	22	29	22	24	30	25	25	21	25	20	28	19	13	22	18	26	22	21	22	28	24	23	30	20	21	19	24	16
AT1G01780	7	11	8	3	10	11	6	7	10	5	9	9	6	8	8	4	9	8	4	8	8	8	12	6	8	8	6	7	8	4	9	4	7	4	6	7	8	9	9	6	11	8	13	6	6	9	7	12	9
AT1G01790	70	76	85	90	81	83	64	102	105	86	86	104	102	86	88	82	87	90	63	120	108	100	111	89	99	95	93	111	133	70	83	100	78	95	85	90	94	90	79	88	91	91	90	64	93	93	69	84	98
AT1G01800	86	91	79	106	92	71	74	90	97	96	85	100	93	104	96	75	95	105	97	115	90	98	93	97	101	102	95	110	113	80	89	75	95	82	99	91	95	103	99	96	97	85	87	78	80	99	83	88	94
AT1G01810	6	3	3	1	1	4	4	1	3	2	0	1	3	4	1	2	1	4	1	3	4	2	2	2	2	3	5	3	3	6	3	3	4	1	2	2	1	4	3	4	1	2	5	2	0	3	3	1	1
AT1G01820	88	156	109	123	110	146	118	125	110	131	122	126	114	130	128	138	107	99	137	108	121	135	114	112	113	113	122	120	108	134	131	146	131	115	110	110	114	112	119	148	121	104	112	126	118	119	133	112	119
AT1G01830	24	37	28	21	25	28	30	23	16	22	25	23	21	20	24	25	24	15	32	13	19	17	20	17	18	21	26	20	11	28	14	15	26	23	18	21	26	15	25	18	30	15	24	32	31	12	23	12	16
AT1G01840	3	2	1	3	3	2	1	3	1	3	3	2	2	2	3	1	1	2	2	1	3	3	1	3	2	3	1	2	5	1	1	1	1	1	3	1	0	2	4	4	1	1	4	2	3	2	3	1	3
AT1G01860	11	11	8	10	9	8	7	8	10	10	7	12	11	12	9	6	7	8	7	6	14	10	15	10	7	17	7	12	8	10	10	7	12	10	11	5	6	15	8	12	11	10	12	7	9	10	11	13	7
AT1G01880	2	1	1	1	0	1	1	2	1	1	3	0	1	0	4	2	0	2	0	1	1	1	0	1	1	1	1	1	1	1	2	4	0	0	1	2	2	2	0	2	1	4	1	2	3	0	1	2	1
AT1G01910	37	43	36	47	41	42	42	42	50	47	37	37	27	39	48	41	37	41	35	43	45	43	39	48	44	46	37	37	50	30	40	36	38	47	40	33	43	44	44	42	55	39	35	40	40	48	48	37	40
AT1G01920	12	14	13	11	8	15	12	12	11	15	19	15	10	10	12	11	6	11	18	12	11	10	17	10	14	15	10	14	11	10	15	15	18	12	11	7	14	11	12	9	18	12	15	18	16	11	10	12	12
AT1G01930	10	15	10	6	14	8	8	10	14	8	10	5	11	10	10	7	13	14	11	8	8	10	8	6	8	14	14	8	11	6	9	11	9	7	11	10	12	8	12	8	6	6	7	8	9	11	10	8	10
AT1G01940	46	41	34	40	31	42	40	62	56	37	39	49	45	48	45	41	38	42	41	57	39	40	47	49	47	40	43	52	59	38	46	45	36	41	40	26	39	55	37	51	47	47	39	39	40	51	40	50	47
AT1G01950	18	19	23	15	9	22	13	24	16	21	23	27	22	16	19	19	18	20	16	23	25	10	18	22	17	20	21	22	12	20	16	17	16	15	19	15	28	15	15	28	22	15	23	18	19	11	24	18	21
AT1G01960	33	26	36	37	37	40	39	27	31	38	39	39	37	35	40	37	40	36	34	29	40	39	37	35	45	37	37	33	31	34	38	37	37	35	43	32	44	34	32	34	45	39	32	41	40	37	31	32	35
AT1G01970	17	27	19	17	17	19	12	24	24	17	13	17	21	22	19	18	21	22	10	16	18	21	22	21	24	19	18	17	21	15	16	17	21	21	23	17	20	21	20	26	20	21	15	17	12	22	15	17	18
AT1G01990	46	34	48	41	40	34	34	38	49	42	32	44	49	54	43	36	43	44	39	40	54	41	51	43	54	47	51	46	51	37	45	54	47	37	39	49	44	52	43	33	47	52	49	41	46	51	39	49	40
AT1G02000	17	15	16	19	13	14	12	16	15	18	19	25	17	15	10	13	20	18	21	22	12	17	20	19	14	12	21	22	17	15	18	15	18	12	16	16	19	16	14	14	13	17	20	14	20	13	13	19	19
AT1G02010	6	5	7	1	5	3	7	6	3	4	5	2	2	5	7	5	5	4	4	6	8	1	6	2	10	5	5	2	5	6	8	6	5	3	10	4	8	4	2	3	12	6	7	6	7	6	4	8	3
AT1G02020	18	14	13	13	14	15	17	13	22	16	16	10	18	14	13	11	12	17	11	17	10	15	16	18	14	19	16	16	15	20	17	15	15	18	12	17	15	15	12	11	19	18	12	9	12	17	10	16	16
AT1G02050	4	7	4	4	9	7	6	11	3	3	6	6	3	3	6	4	7	7	4	6	8	8	7	7	6	6	6	5	6	5	5	7	5	6	3	2	5	6	5	10	6	6	4	6	8	6	5	5	3
AT1G02080	42	48	41	30	48	49	45	48	40	42	46	42	34	36	40	34	39	48	39	48	41	45	50	49	34	37	47	43	43	34	44	46	37	32	43	43	37	46	39	45	47	34	50	47	41	40	47	39	42
AT1G02090	30	39	39	40	44	44	41	55	48	33	35	49	31	46	41	39	44	41	37	47	35	36	58	42	40	36	42	43	39	42	34	48	37	28	41	37	39	43	34	44	37	42	40	43	39	40	35	45	40
AT1G02100	48	53	51	46	42	49	37	56	52	49	51	64	56	48	57	38	47	46	49	58	57	58	65	48	58	56	48	50	58	55	47	63	49	55	45	44	48	48	44	49	53	43	43	48	47	57	49	54	42
AT1G02110	9	11	13	14	10	13	11	10	16	15	16	10	11	10	14	14	7	14	11	12	11	10	16	14	10	11	12	10	10	10	10	10	16	13	10	12	14	9	11	15	14	9	8	11	14	12	9	11	10
AT1G02120	74	83	73	60	72	94	86	62	46	77	75	79	62	69	66	72	77	51	79	67	65	64	77	61	64	58	67	72	66	69	66	73	89	70	65	65	74	59	77	70	86	73	66	86	72	59	82	45	71
AT1G02130	68	70	63	77	77	68	60	81	83	71	78	74	82	75	68	73	65	69	82	69	76	78	83	82	75	58	87	77	83	71	77	68	75	63	73	73	74	71	73	71	71	68	74	62	60	73	60	79	73
AT1G02140	118	144	140	153	133	145	126	163	177	153	152	150	151	166	146	132	151	147	154	173	166	139	172	160	156	162	142	150	157	146	122	150	131	129	144	141	146	151	137	153	143	152	145	126	153	154	134	144	162
AT1G02145	16	20	19	13	11	21	15	14	16	17	15	17	15	23	14	11	16	18	18	19	14	18	15	16	24	23	15	17	20	18	16	11	14	7	16	20	18	14	14	16	23	18	20	17	15	14	13	16	13
AT1G02150	44	44	41	58	53	50	50	38	67	56	42	48	55	52	43	35	38	60	36	52	53	44	53	50	67	46	55	48	63	51	55	53	51	57	47	54	62	45	46	54	48	46	56	48	44	64	42	49	44
AT1G02160	66	96	78	97	76	78	90	81	75	77	81	75	86	76	84	81	82	79	82	73	81	79	74	77	80	90	97	77	86	82	86	96	89	78	69	80	85	85	75	92	80	87	78	104	69	81	76	63	76
AT1G02170	43	48	45	36	39	49	44	52	41	40	33	52	30	40	47	32	46	42	45	44	42	41	53	48	48	49	49	48	36	44	28	45	38	38	40	40	49	43	43	47	50	41	55	38	37	44	30	38	50
AT1G02180	3	3	1	1	1	1	5	1	1	3	3	2	3	2	3	2	1	3	4	2	3	2	1	1	1	2	4	4	2	2	3	3	3	1	2	1	4	3	1	1	4	2	3	4	3	3	4	1	2
AT1G02190	2	3	3	5	4	6	5	8	3	3	7	10	1	6	6	3	3	1	2	6	6	3	9	6	3	8	6	7	7	2	1	11	4	3	1	2	5	5	5	6	5	5	4	5	6	3	4	2	8
AT1G02220	1	3	2	5	1	3	3	1	6	4	4	8	5	5	2	1	5	2	3	1	5	3	4	3	6	3	6	1	1	3	6	1	4	1	6	5	3	4	5	3	6	5	3	4	5	2	4	3	3
AT1G02260	9	22	14	11	13	16	10	11	12	12	13	14	17	15	13	13	10	12	11	14	14	13	12	14	15	14	15	13	12	10	14	16	11	15	11	15	13	16	10	19	16	10	9	19	10	14	17	13	15
AT1G02270	17	29	20	27	27	35	20	33	37	34	31	43	33	23	28	21	24	21	31	26	34	28	25	25	23	30	31	34	32	27	31	36	25	26	29	20	29	28	27	40	33	27	25	33	24	41	31	33	28
AT1G02280	47	56	56	42	45	50	44	54	61	57	47	55	50	53	49	48	50	43	49	53	46	52	54	48	46	38	55	54	45	44	42	50	46	46	59	50	49	48	53	49	48	50	45	42	53	52	45	42	51
AT1G02290	5	5	4	5	3	6	5	3	4	7	5	4	5	3	5	3	5	2	6	2	4	4	6	1	7	7	5	6	2	7	2	1	7	3	8	6	3	6	7	2	4	6	3	4	5	6	7	3	6
AT1G02300	10	21	18	24	11	24	18	16	20	18	15	18	20	21	18	23	17	24	16	20	24	15	18	15	25	22	18	18	22	22	21	20	25	18	18	22	20	20	20	14	25	21	19	20	17	18	17	24	19
AT1G02305	103	126	109	112	112	122	127	128	123	109	105	114	125	129	106	111	90	110	121	132	110	110	135	110	111	109	121	123	107	123	109	136	133	106	121	130	119	133	104	124	110	121	106	120	120	122	103	101	118
AT1G02330	26	27	32	25	19	29	21	28	24	31	20	24	28	26	22	21	23	34	26	26	24	26	29	22	28	36	21	22	28	29	19	19	22	28	30	30	32	23	26	30	25	30	26	23	27	22	29	32	21
AT1G02340	16	18	27	10	13	21	16	10	5	13	22	13	15	14	17	16	16	2	19	10	15	13	9	8	7	12	18	13	7	18	14	11	15	20	16	15	13	14	8	11	9	8	7	23	20	3	15	9	13
AT1G02350	0	1	2	0	1	1	1	2	0	2	1	1	1	0	1	1	1	1	3	1	2	3	1	1	1	1	0	2	1	0	0	0	0	1	3	1	0	1	0	1	1	0	1	1	0	1	1	1	3
AT1G02360	51	48	36	12	7	39	26	32	8	42	45	40	8	13	34	24	18	8	31	11	53	5	31	12	20	53	26	18	4	28	12	39	15	12	16	7	29	19	24	45	62	16	31	40	17	5	47	8	19
AT1G02370	6	8	10	6	8	11	4	4	7	6	8	6	10	5	9	2	6	6	10	7	6	11	7	6	10	6	10	4	8	8	10	4	10	6	4	8	7	7	8	5	10	7	5	3	4	8	8	6	7
AT1G02380	8	7	8	8	10	14	9	5	7	10	4	8	10	8	8	6	12	7	8	2	8	8	9	8	6	11	10	5	9	8	10	7	8	11	8	8	11	6	6	10	12	7	9	8	7	15	6	7	4
AT1G02390	21	20	16	3	2	18	14	8	3	13	16	19	7	1	13	11	8	3	8	2	13	3	10	1	8	23	7	12	3	16	6	11	10	8	8	5	12	5	11	11	25	4	12	19	9	1	17	4	9
AT1G02400	55	66	78	50	41	80	66	128	58	71	99	88	38	48	65	65	57	34	62	67	69	43	88	55	40	82	79	85	52	65	44	87	49	52	55	30	62	58	61	88	72	56	72	78	49	33	62	41	68
AT1G02405	5	8	4	6	4	3	10	9	1	5	10	6	4	3	5	8	3	1	10	3	5	5	5	1	4	5	8	6	3	4	1	8	6	8	4	2	3	4	3	6	7	7	5	7	7	1	8	3	5
AT1G02410	25	21	30	27	24	28	30	29	28	26	32	27	18	31	41	26	26	30	25	28	37	26	32	30	28	31	33	33	27	27	30	20	26	31	37	30	25	25	28	30	29	35	25	23	25	31	25	29	28
AT1G02450	1	0	3	1	1	1	3	1	3	1	1	1	2	0	1	1	1	0	1	1	3	1	1	1	2	1	1	1	0	1	0	2	1	1	1	0	1	1	2	2	2	1	1	3	3	3	1	1	2
AT1G02470	4	6	2	8	5	2	9	6	7	4	5	6	3	6	6	7	6	9	6	11	8	10	9	1	10	5	2	4	3	6	6	8	6	2	5	3	9	7	6	5	7	7	7	2	4	8	2	3	5
AT1G02475	104	125	108	143	128	123	125	134	171	131	117	126	158	125	142	103	116	159	111	162	159	135	148	144	165	138	128	124	160	104	147	138	115	124	145	147	126	147	142	144	146	138	159	111	128	178	122	140	144
AT1G02500	324	305	304	318	311	308	337	325	305	321	323	328	324	340	325	331	308	336	332	332	301	331	355	325	318	307	333	315	315	324	319	329	319	301	333	313	319	345	335	309	303	333	304	287	318	330	320	322	312
AT1G02560	242	284	275	383	317	306	317	380	413	337	301	347	367	357	341	283	299	357	312	392	341	363	366	359	378	350	362	363	410	307	307	372	276	310	330	335	331	346	328	367	338	349	366	281	334	412	295	351	335
AT1G02610	74	62	63	51	73	67	68	57	71	89	60	64	73	66	70	71	68	81	67	64	77	69	64	75	66	66	65	59	57	76	75	72	66	60	73	64	71	66	60	60	78	76	68	58	57	79	85	78	71
AT1G02620	3	2	1	3	4	3	3	1	3	4	1	1	3	1	2	1	3	2	3	1	4	6	1	5	5	5	3	3	3	6	1	4	2	1	2	4	2	4	1	2	7	3	6	3	1	3	1	5	3
AT1G02640	29	15	15	13	16	14	21	14	14	26	14	13	14	11	21	23	22	21	22	26	15	28	20	21	19	15	18	15	16	17	22	15	20	6	18	16	16	15	17	13	17	23	9	20	23	19	29	30	20
AT1G02650	3	6	1	3	2	2	6	4	1	3	6	2	2	2	3	2	4	3	2	6	4	4	3	5	1	4	1	2	6	3	1	1	2	1	3	3	3	5	5	4	2	6	3	3	4	5	3	3	2
AT1G02660	64	78	89	80	78	97	80	97	80	91	88	80	83	77	93	66	71	83	64	86	92	82	78	77	89	84	99	83	95	93	96	89	63	69	80	79	78	80	80	88	89	85	94	81	83	84	78	76	91
AT1G02670	1	2	1	4	1	1	3	2	3	3	1	5	1	1	1	1	1	2	3	2	3	2	2	1	1	4	1	3	3	2	2	2	2	1	2	1	1	1	6	1	1	2	1	1	3	2	3	1	2
AT1G02680	33	28	30	43	32	45	52	48	47	38	38	52	48	51	39	43	45	54	37	45	37	47	50	35	48	41	40	40	50	43	45	45	31	44	51	51	47	47	37	48	42	43	43	36	37	57	42	41	41
AT1G02690	5	6	6	5	2	4	3	4	4	6	5	7	3	6	6	5	6	6	5	4	4	3	7	6	5	5	3	3	3	6	8	4	3	3	8	3	3	6	6	6	7	5	3	2	4	7	6	5	4
AT1G02720	3	6	5	5	5	6	2	6	7	7	5	3	6	6	6	1	5	5	3	6	7	5	6	7	6	8	4	6	5	7	4	3	3	4	7	3	6	5	6	4	3	3	8	3	5	5	3	5	8
AT1G02740	13	10	11	10	11	8	9	8	9	7	5	6	7	7	13	4	10	7	9	10	10	14	11	9	9	8	8	9	14	11	7	15	8	6	5	6	8	14	8	11	16	6	7	11	6	8	8	7	15
AT1G02750	33	23	26	31	28	23	36	29	33	31	30	31	29	30	32	28	30	35	30	36	24	24	34	39	24	28	28	27	27	22	28	37	33	22	28	30	38	21	36	24	27	30	21	30	22	33	33	28	32
AT1G02770	1	1	1	2	1	0	1	2	1	1	1	0	1	1	1	2	2	0	1	2	1	2	2	3	3	2	1	1	3	1	1	2	2	1	3	3	1	1	3	1	1	0	1	0	2	3	1	2	2
AT1G02816	25	34	38	51	37	36	32	35	49	44	40	40	42	48	40	33	37	62	38	42	53	51	39	40	52	41	44	45	47	37	45	41	35	44	43	49	44	47	47	31	46	39	57	37	44	50	39	42	47
AT1G02820	66	66	75	88	59	60	48	55	83	50	59	83	72	79	53	61	59	90	40	101	87	71	90	60	95	66	79	73	88	46	70	48	59	65	72	65	65	73	63	59	68	66	69	50	70	75	52	72	75
AT1G02840	58	70	75	54	67	73	71	64	64	69	75	74	70	69	63	77	69	69	71	59	73	89	74	69	60	69	71	68	68	76	63	82	72	57	65	63	70	58	62	68	69	66	66	69	69	69	80	48	64
AT1G02850	17	28	27	54	34	36	39	46	53	36	24	31	35	48	27	29	27	50	34	54	39	38	51	42	42	33	41	51	45	29	40	41	42	35	31	34	44	39	40	43	41	42	47	31	31	52	22	33	35
AT1G02860	25	36	35	26	27	30	33	42	20	30	38	37	29	12	30	31	27	24	28	35	32	28	28	25	25	34	33	31	24	33	27	36	26	24	30	18	34	29	33	30	30	28	35	28	33	24	27	24	22
AT1G02870	35	36	26	27	32	27	43	39	34	39	28	29	38	37	37	31	35	40	31	30	33	34	43	30	39	30	31	26	32	31	31	40	36	24	30	27	22	34	44	35	37	26	30	31	27	39	35	40	23
AT1G02880	15	22	26	21	18	24	19	37	24	21	22	31	18	28	24	16	23	11	24	17	22	16	28	25	16	24	23	27	23	26	16	24	19	14	20	12	26	25	20	33	23	20	21	24	17	21	17	16	30
AT1G02890	19	13	13	17	17	24	18	16	15	21	17	14	12	19	23	14	15	18	21	17	21	16	19	14	19	21	12	19	18	19	20	18	16	15	17	16	22	17	14	17	20	21	25	20	15	15	22	21	15
AT1G02900	2	2	2	1	1	3	1	1	0	1	1	1	1	2	1	3	2	1	1	2	1	0	2	1	0	0	2	1	1	1	2	1	2	1	3	0	1	2	0	2	0	1	2	2	5	1	1	0	2
AT1G02910	60	53	58	73	53	50	55	72	71	53	50	74	69	63	66	58	49	67	51	67	68	64	75	66	68	65	68	70	68	61	65	67	58	59	56	61	58	68	60	79	76	60	54	52	54	66	61	60	70
AT1G02920	97	106	97	52	47	114	86	101	43	72	117	118	57	63	67	100	76	33	101	53	69	55	80	57	53	86	78	86	50	99	56	106	95	74	66	51	79	75	69	105	88	64	70	101	80	35	91	40	90
AT1G02930	113	132	136	132	101	183	154	240	139	125	186	206	93	118	135	134	138	89	162	175	130	92	192	154	94	164	161	195	126	154	109	186	117	121	122	98	136	138	134	209	140	156	140	133	131	94	137	100	175
AT1G02950	1	1	2	0	1	1	6	1	3	3	3	1	0	3	2	1	1	1	4	1	1	1	1	3	3	5	2	2	2	3	0	1	1	1	1	1	1	0	0	1	1	0	3	4	1	2	1	0	0
AT1G02960	18	21	14	14	10	28	18	17	15	15	21	18	13	18	15	15	16	21	15	16	17	16	12	11	18	12	23	23	18	23	16	20	14	16	23	16	16	19	15	25	19	15	18	18	17	17	14	22	19
AT1G02990	22	19	17	16	21	20	16	18	16	16	20	13	23	18	21	11	14	16	18	14	23	12	14	17	15	15	10	19	19	14	16	13	12	16	13	14	13	20	17	14	15	12	17	13	11	14	18	17	11
AT1G03000	10	16	11	16	14	17	11	16	18	18	12	13	17	16	14	11	18	11	15	21	14	13	17	15	17	13	18	19	17	13	16	19	13	8	14	19	18	14	14	14	15	17	12	16	12	12	12	16	17
AT1G03020	29	5	17	1	15	18	14	10	10	1	7	8	12	8	29	7	17	9	12	1	12	8	13	2	25	39	10	22	8	10	7	1	7	8	7	4	13	25	18	13	10	6	24	16	3	21	1	1	15
AT1G03030	16	17	14	21	22	21	26	21	18	22	25	18	21	22	17	15	20	18	22	21	22	18	21	25	19	29	16	26	21	16	21	20	17	16	16	20	19	16	19	14	21	20	23	14	21	26	19	26	21
AT1G03040	53	40	38	40	51	50	57	54	56	55	53	53	45	50	55	41	49	56	56	49	55	59	61	58	46	45	47	48	57	41	53	49	57	36	42	44	51	51	49	55	51	50	50	57	39	54	49	53	48
AT1G03055	3	7	6	15	7	6	3	10	19	8	12	15	13	9	7	13	10	9	5	17	15	13	15	10	14	12	9	11	14	4	10	8	8	12	17	10	14	15	12	12	9	14	11	8	10	12	6	10	12
AT1G03060	29	33	39	20	34	41	28	42	27	31	38	26	27	26	33	31	32	25	36	29	27	28	36	23	26	30	30	37	27	35	26	37	30	35	31	37	26	21	29	33	21	30	30	40	29	27	29	25	27
AT1G03070	1	1	0	2	0	1	2	3	1	1	3	3	1	1	4	1	2	1	2	1	2	1	2	4	0	2	1	3	1	3	1	1	3	1	2	1	1	1	0	1	2	2	3	0	1	2	2	1	3
AT1G03080	51	51	36	30	53	46	54	46	41	50	60	51	36	33	58	52	60	42	53	42	52	52	47	48	37	51	46	47	22	52	39	50	37	31	37	49	42	42	57	48	45	44	47	63	39	33	54	40	41
AT1G03090	31	34	32	28	33	47	40	22	29	39	27	34	29	36	41	35	33	45	30	32	43	28	31	24	38	43	30	26	33	38	33	40	36	19	44	27	35	39	30	34	46	38	41	38	34	41	35	29	33
AT1G03110	8	3	3	5	3	7	3	3	3	8	5	4	6	5	4	1	6	4	7	6	3	6	4	5	6	9	5	6	6	3	6	4	4	2	6	2	3	3	6	8	6	8	5	7	4	5	3	3	3
AT1G03140	52	40	54	45	49	45	46	52	58	54	52	45	42	50	52	51	47	63	42	57	46	45	41	54	53	54	51	52	50	44	60	45	38	51	47	50	47	52	50	39	56	48	58	48	47	44	57	49	50
AT1G03150	31	35	32	40	27	29	26	37	42	36	24	31	41	30	35	28	33	36	36	36	45	33	31	33	46	30	40	38	36	38	30	28	38	27	36	40	31	37	30	35	41	34	40	33	37	42	34	37	36
AT1G03160	16	16	22	26	25	21	21	17	29	21	17	32	33	28	24	19	21	32	25	25	33	28	21	26	31	24	26	22	32	21	25	24	32	30	22	23	22	23	22	18	26	24	25	24	20	44	22	34	19
AT1G03190	1	4	4	8	5	6	2	5	4	8	6	3	10	3	8	5	1	4	3	8	9	6	4	1	6	6	5	3	6	7	3	8	3	4	5	3	1	5	4	6	6	3	4	6	3	2	2	2	3
AT1G03200	0	4	1	2	1	1	3	1	1	3	2	1	1	1	3	1	2	1	3	2	2	1	3	0	1	3	1	2	1	1	2	2	3	3	2	3	1	1	4	1	0	2	1	2	1	2	1	1	2
AT1G03210	12	16	17	12	16	14	13	11	17	14	16	13	12	10	18	17	13	14	12	18	8	16	17	14	13	10	18	15	12	18	14	19	19	11	12	12	15	14	15	14	17	11	15	20	13	15	11	11	15
AT1G03220	171	214	232	191	122	244	204	314	178	199	281	277	131	179	208	215	202	136	228	224	211	163	250	187	153	227	236	267	184	231	161	264	182	175	201	138	226	207	182	263	225	198	219	228	190	140	191	144	212
AT1G03230	41	63	65	40	35	63	56	60	42	51	57	59	53	56	47	54	48	47	54	45	36	45	41	56	42	49	52	61	38	67	44	61	59	63	49	47	52	48	48	53	61	49	41	65	60	32	48	41	57
AT1G03250	33	37	41	32	29	35	38	41	46	37	36	36	47	37	35	37	41	36	31	38	36	32	43	40	49	38	43	41	40	37	35	42	39	35	29	35	43	35	32	27	36	43	44	42	34	35	26	31	42
AT1G03260	8	10	22	19	11	15	12	11	12	20	9	10	14	13	10	10	12	13	17	11	12	10	13	10	16	17	12	13	9	16	15	13	13	6	10	11	11	11	14	15	10	9	12	13	8	15	14	12	15
AT1G03280	21	28	27	31	29	28	27	23	30	25	29	26	27	21	29	23	24	22	30	25	22	19	27	24	33	24	23	22	26	23	26	30	28	27	27	21	24	25	36	24	24	29	26	20	26	35	19	19	23
AT1G03290	43	53	35	35	36	53	45	56	55	53	48	47	39	40	45	52	48	43	48	42	55	51	57	38	44	43	55	46	36	36	30	51	37	37	40	39	45	36	41	48	49	37	52	46	44	38	59	46	45
AT1G03310	19	22	17	28	28	29	21	22	31	30	25	24	27	28	26	24	27	28	23	28	30	30	26	25	34	25	26	27	32	18	28	32	23	26	27	30	29	29	29	31	26	31	24	23	22	38	23	24	24
AT1G03330	62	65	63	70	73	60	71	80	71	73	69	68	64	75	69	74	69	80	80	90	80	78	79	80	73	74	63	75	83	70	67	80	65	58	62	70	66	57	79	84	75	74	74	68	66	74	73	74	76
AT1G03340	3	6	6	3	4	3	7	8	6	4	7	8	6	5	7	5	7	3	5	7	11	3	5	6	8	7	5	6	7	6	4	7	5	3	7	4	5	9	6	4	6	4	8	4	7	8	3	3	8
AT1G03350	38	37	30	34	39	28	43	33	24	28	27	36	28	27	41	36	36	35	21	24	33	27	30	29	30	35	40	34	26	31	30	29	32	31	27	29	39	33	34	32	32	25	31	42	27	36	33	27	32
AT1G03360	10	11	7	12	10	11	10	13	15	11	8	10	8	6	10	9	9	10	7	12	15	14	10	12	11	8	16	10	16	10	8	13	12	8	12	12	11	8	11	11	9	12	8	11	10	12	13	8	11
AT1G03365	15	20	19	18	18	11	20	23	23	15	19	19	17	15	21	18	20	21	16	14	20	21	21	16	23	14	26	20	17	21	18	16	17	17	22	27	19	27	17	24	19	23	21	19	15	19	22	17	14
AT1G03370	45	38	40	40	27	54	37	60	35	33	50	48	23	24	49	35	26	32	30	50	44	31	47	38	30	49	42	45	34	42	30	52	30	31	34	33	45	36	37	54	40	44	41	39	36	37	35	30	37
AT1G03380	32	28	22	32	34	28	32	30	26	30	20	31	36	31	26	26	26	36	25	20	26	24	22	26	34	30	31	22	24	30	22	26	35	22	30	30	30	21	32	28	28	36	29	27	28	28	28	27	28
AT1G03400	48	56	65	54	52	51	49	61	58	64	52	64	74	52	69	50	57	57	56	60	68	59	55	53	70	51	55	58	62	57	65	68	49	58	67	62	64	58	59	44	56	58	61	44	52	74	55	64	55
AT1G03410	12	21	14	12	10	12	18	10	14	17	7	16	16	17	12	15	17	19	11	9	19	13	13	12	17	14	16	17	16	13	12	12	20	16	13	14	18	15	11	14	9	9	15	13	14	17	12	15	22
AT1G03420	2	3	4	5	1	6	3	4	1	3	3	6	3	3	3	2	6	5	5	7	6	2	3	3	5	6	2	4	6	1	4	1	3	3	3	4	3	7	1	6	4	6	6	2	3	2	3	6	3
AT1G03430	33	33	38	29	34	40	35	31	28	46	33	36	40	36	43	43	40	40	36	34	43	40	39	30	32	38	42	38	32	28	41	37	37	31	42	35	24	34	41	46	37	36	44	31	30	29	39	41	32
AT1G03440	6	14	6	6	13	6	8	17	9	7	11	6	11	10	13	9	3	12	9	12	15	9	9	6	8	16	7	7	7	5	13	7	13	5	8	7	6	6	6	8	13	11	17	6	5	9	15	15	3
AT1G03457	2	1	3	2	1	2	2	1	1	1	1	1	1	2	3	1	1	3	1	2	3	0	1	1	2	3	3	1	2	2	3	2	1	1	1	2	3	2	1	1	2	1	1	1	1	1	3	3	1
AT1G03470	4	13	6	6	3	9	11	8	6	9	8	12	6	7	8	10	11	7	7	7	7	9	6	7	6	10	7	4	6	10	7	9	8	6	7	10	7	10	13	11	11	7	7	12	7	5	8	6	8
AT1G03475	100	114	109	150	122	112	124	151	161	150	115	133	149	131	125	113	112	161	112	160	143	148	152	138	133	138	145	147	149	105	142	132	120	144	109	135	120	150	132	141	128	137	120	105	128	152	117	144	128
AT1G03520	12	16	10	7	17	15	15	20	12	18	14	15	12	16	19	17	17	21	13	12	14	17	19	20	15	15	15	8	16	15	14	13	10	3	12	18	18	15	19	13	12	13	17	17	16	11	22	16	11
AT1G03530	12	11	11	8	17	15	11	15	8	7	12	11	10	12	14	7	15	12	13	10	10	9	8	15	6	10	12	9	10	11	8	12	11	10	6	8	12	13	12	14	10	9	9	6	8	13	10	11	8
AT1G03550	8	10	8	3	9	8	8	10	9	8	4	8	3	4	9	3	7	6	8	4	3	6	10	6	5	9	8	8	4	14	6	8	7	5	10	8	7	6	8	6	10	8	3	6	9	10	8	10	3
AT1G03560	8	7	3	3	9	5	4	4	7	8	4	6	6	6	3	6	6	8	4	10	4	10	6	3	6	5	6	2	6	7	8	6	5	6	5	7	9	6	6	10	6	8	8	8	5	11	8	6	9
AT1G03580	7	9	8	6	10	8	11	6	8	10	10	11	8	8	6	8	8	14	11	7	8	9	7	9	8	8	8	7	6	7	10	6	10	5	14	9	12	6	14	12	9	10	12	9	5	10	9	14	8
AT1G03590	15	13	14	11	15	12	10	13	15	11	11	9	15	10	14	11	14	21	7	11	16	15	22	17	24	18	20	17	11	14	12	15	10	14	11	13	19	12	16	11	15	13	18	8	16	20	13	18	16
AT1G03600	385	357	400	494	380	350	346	357	481	418	356	419	472	432	392	367	396	470	333	457	459	481	406	431	533	451	423	429	489	358	450	362	354	436	444	428	445	455	408	394	400	408	442	320	435	517	358	457	450
AT1G03610	69	47	62	35	52	57	61	58	51	45	51	49	50	38	60	49	61	54	70	48	60	47	71	46	53	85	55	62	51	48	51	54	48	43	48	38	61	64	50	52	72	49	59	67	54	59	50	39	54
AT1G03620	1	2	2	0	2	1	3	0	1	2	0	2	1	1	2	3	3	5	2	2	1	2	1	2	3	3	3	3	0	1	2	1	1	0	3	1	1	4	3	1	4	3	4	3	1	6	3	1	3
AT1G03630	94	99	101	137	94	94	85	123	146	112	103	111	146	132	120	98	107	116	95	146	135	151	134	128	158	125	122	138	168	92	119	123	109	120	123	121	123	140	106	122	120	113	131	93	111	144	90	120	111
AT1G03650	15	19	15	24	20	15	17	16	22	18	17	19	16	19	18	21	17	14	20	19	17	19	23	11	14	17	21	23	17	15	22	16	17	11	23	14	17	15	19	19	23	18	21	23	24	22	18	14	21
AT1G03687	7	11	9	10	5	7	8	9	10	13	5	12	13	9	7	3	8	10	12	14	7	8	13	14	12	10	8	9	12	7	4	5	10	12	8	5	14	9	6	7	13	7	10	7	11	11	4	6	7
AT1G03730	22	28	30	21	25	28	29	23	19	27	23	24	26	23	21	20	23	21	29	21	20	22	18	21	19	19	28	23	27	31	21	28	23	23	17	30	31	24	29	24	17	20	21	23	25	21	19	22	25
AT1G03740	79	91	103	69	67	116	102	119	72	93	112	123	68	86	103	101	97	55	107	82	95	71	102	89	83	114	101	97	70	98	81	123	85	84	84	68	98	82	86	128	114	79	89	92	99	65	92	67	87
AT1G03750	8	6	3	6	4	4	4	3	1	8	8	4	6	6	6	5	6	4	6	5	5	2	8	1	5	7	6	3	3	6	3	3	6	4	1	5	5	4	2	4	3	2	3	5	6	6	6	3	3
AT1G03760	8	5	8	15	9	8	8	14	15	11	7	10	8	13	15	11	10	8	5	15	7	12	12	8	8	15	9	12	11	6	14	12	9	12	6	6	9	11	10	14	8	15	14	10	10	13	13	16	13
AT1G03770	3	1	3	5	2	2	4	2	3	2	3	2	5	3	6	3	3	4	3	3	5	3	1	1	2	4	4	3	1	3	3	2	1	2	2	1	3	3	2	3	3	6	3	4	3	2	3	1	3
AT1G03820	7	2	2	2	0	2	4	0	3	4	2	2	0	3	0	1	1	2	3	2	0	2	3	5	0	1	1	3	0	2	3	0	0	0	3	1	1	1	2	1	2	0	2	0	4	0	0	1	1
AT1G03830	4	3	3	2	4	3	3	2	2	3	2	3	2	3	2	5	3	1	0	3	5	4	2	6	5	3	2	1	2	2	6	4	2	3	5	3	2	2	2	5	2	2	3	4	4	3	3	5	1
AT1G03850	32	31	31	16	14	41	18	19	18	26	33	37	23	22	22	25	21	10	37	23	20	24	26	15	26	32	28	28	14	33	18	38	33	36	23	24	37	20	29	26	36	20	31	41	28	13	23	17	24
AT1G03860	52	72	60	59	51	63	68	71	69	60	78	66	55	57	68	63	59	69	63	69	64	68	61	60	62	65	69	60	70	62	72	73	50	58	58	52	60	63	70	76	75	65	56	64	68	74	58	60	63
AT1G03870	139	192	175	150	140	162	153	149	130	171	157	174	166	139	150	164	144	139	146	159	164	173	129	157	160	149	177	154	164	143	152	135	158	156	160	163	168	151	140	154	165	150	129	161	167	150	159	144	134
AT1G03900	92	98	96	82	104	101	98	101	96	95	108	97	88	95	117	106	108	99	104	103	93	99	87	100	83	82	96	99	93	114	95	99	103	84	98	99	105	84	90	102	95	97	83	111	102	75	106	98	98
AT1G03905	5	5	3	2	1	7	4	7	3	3	7	8	2	2	4	3	7	5	5	2	5	2	4	3	2	7	4	4	3	3	1	9	5	1	1	3	3	6	6	6	7	3	3	6	3	5	7	2	7
AT1G03910	28	29	33	28	26	41	39	37	34	29	31	38	26	27	42	29	31	29	30	29	34	26	38	38	41	37	39	45	43	38	27	37	32	30	28	26	39	30	35	37	34	28	33	37	28	30	26	29	38
AT1G03930	17	23	23	25	19	20	21	17	19	24	20	24	25	21	22	21	18	20	26	19	20	15	24	16	27	24	26	21	22	21	19	19	21	18	19	19	24	31	19	24	23	25	21	23	20	23	17	21	16
AT1G03950	25	24	23	33	27	24	24	31	30	30	19	35	25	22	27	22	28	34	23	35	26	22	26	31	32	24	33	32	23	23	29	35	28	23	31	32	29	32	28	32	31	25	27	22	32	34	24	24	30
AT1G03960	4	3	4	3	6	3	6	6	5	5	3	7	3	4	5	3	2	4	6	8	5	8	3	3	10	10	5	6	5	6	3	5	4	6	3	4	5	3	9	6	3	6	6	2	7	8	6	7	3
AT1G03970	58	49	36	41	47	52	48	54	38	50	52	34	49	47	48	45	46	51	45	39	47	48	47	55	49	44	38	38	55	53	49	47	46	39	44	50	48	43	40	51	44	55	52	48	43	44	51	62	50
AT1G03982	1	3	3	2	1	5	3	5	1	3	6	5	3	3	5	1	1	0	2	2	1	0	4	1	3	3	2	1	2	2	0	4	1	1	2	1	4	1	2	3	5	1	3	3	1	3	5	3	2
AT1G04000	41	35	44	40	37	46	35	38	43	37	44	38	38	44	39	32	38	42	41	40	39	36	40	35	41	45	52	40	33	34	32	48	38	36	43	32	47	44	41	54	39	43	48	32	44	43	38	41	39
AT1G04010	3	6	5	1	3	4	6	4	3	4	9	4	2	4	5	3	4	1	4	2	4	3	3	3	2	8	1	6	2	3	2	4	2	3	1	2	4	3	2	3	3	2	3	3	6	4	4	1	1
AT1G04030	0	2	3	0	1	1	1	1	1	4	1	1	4	3	1	1	2	3	1	1	1	1	1	2	3	1	1	0	1	1	1	1	0	1	1	1	3	1	1	1	3	0	2	2	2	2	1	1	2
AT1G04040	54	91	94	52	50	82	69	35	24	43	69	55	63	43	49	82	70	19	89	34	32	46	20	29	48	32	63	63	17	89	67	59	100	82	61	57	67	48	43	49	55	34	29	109	72	14	64	26	50
AT1G04050	5	9	5	0	3	4	5	7	1	5	2	5	1	4	6	2	2	1	8	1	4	1	3	2	2	5	5	4	1	3	1	3	2	1	4	4	3	1	3	1	6	3	1	5	1	1	4	2	2
AT1G04070	17	20	15	22	20	22	19	24	25	24	27	24	19	17	12	16	28	23	22	18	19	25	19	29	19	24	24	24	17	21	21	19	15	14	28	21	23	19	16	24	19	24	26	14	20	21	17	24	30
AT1G04080	57	53	48	42	46	58	44	62	60	45	43	69	52	47	57	47	38	54	49	55	56	48	52	44	45	47	54	51	55	53	37	47	38	46	49	45	57	51	50	51	50	48	45	43	43	51	47	47	49
AT1G04090	3	2	1	3	3	3	3	3	1	2	1	6	3	1	2	2	1	1	1	3	3	1	1	4	1	3	2	3	3	2	1	3	1	1	3	1	3	1	2	3	3	3	4	3	2	2	3	2	3
AT1G04100	8	8	16	14	8	11	8	13	12	6	12	10	10	12	9	4	18	12	11	10	14	12	10	10	13	14	13	15	13	14	12	11	9	12	18	9	10	14	10	9	11	8	12	10	9	17	9	11	15
AT1G04120	29	20	15	11	24	20	16	16	14	18	20	15	15	21	20	15	19	27	22	19	18	14	18	15	17	16	14	12	9	18	13	17	14	6	18	12	4	9	21	18	14	16	24	21	16	15	19	21	17
AT1G04130	9	6	4	9	8	5	8	10	9	9	10	8	6	3	6	8	8	7	5	8	12	6	12	8	9	8	8	11	10	4	14	11	6	3	6	7	8	8	3	12	9	12	10	6	5	12	10	8	4
AT1G04140	44	54	42	48	44	51	38	49	50	36	43	41	43	50	52	57	44	48	41	51	43	40	42	50	43	46	46	52	50	52	45	53	42	35	46	46	46	43	48	45	42	51	44	49	39	40	49	41	39
AT1G04170	51	49	50	39	52	42	54	48	41	53	55	60	48	60	61	49	47	45	53	48	60	50	55	50	51	43	60	45	48	61	44	46	49	43	48	33	46	51	42	43	53	54	49	59	54	46	47	51	51
AT1G04190	25	36	19	28	27	28	25	31	25	29	30	31	25	24	29	27	31	30	31	17	26	32	31	26	26	26	31	29	27	22	28	34	25	25	24	29	26	34	25	30	29	21	28	30	27	30	31	32	28
AT1G04200	8	10	12	10	9	14	14	17	7	14	13	15	12	9	15	7	12	12	12	9	13	11	15	10	9	16	12	12	6	13	10	11	7	9	11	10	11	17	11	13	15	13	7	14	11	12	14	10	8
AT1G04210	15	22	21	20	17	21	20	25	24	28	19	18	18	14	23	23	26	20	25	22	17	17	20	18	19	19	16	21	11	17	14	21	17	15	24	15	21	21	15	19	27	18	20	23	22	16	19	19	21
AT1G04230	11	11	10	14	13	12	15	10	9	15	8	9	10	15	9	7	10	14	13	14	8	11	8	14	10	11	10	12	10	13	12	12	8	8	8	8	13	12	12	10	14	10	11	14	13	12	12	10	15
AT1G04240	39	46	77	32	33	54	43	21	12	30	44	36	30	23	31	52	50	8	52	9	23	32	13	23	24	26	45	37	11	54	39	35	56	45	37	39	39	27	27	25	34	31	15	64	45	8	34	22	35
AT1G04250	66	72	118	42	42	86	59	32	28	48	75	61	52	46	60	76	68	18	77	28	42	47	31	29	38	39	74	62	15	79	62	47	81	73	53	57	60	50	50	47	68	34	31	101	69	22	55	23	53
AT1G04260	26	30	20	25	29	27	26	30	27	30	28	27	28	33	27	26	31	25	23	27	27	33	38	30	26	30	28	33	32	27	37	25	25	22	29	26	31	27	31	31	24	30	33	24	20	31	35	30	27
AT1G04270	190	219	214	206	236	214	205	205	189	223	194	209	220	200	213	212	207	212	232	207	182	201	209	211	166	189	212	207	186	220	201	230	228	194	211	215	191	210	198	215	206	194	194	208	200	198	211	194	193
AT1G04280	35	54	55	23	25	48	31	34	19	32	40	47	43	29	37	52	38	18	52	31	26	31	26	25	36	38	37	44	14	53	33	46	55	41	37	35	41	33	34	33	44	29	28	63	33	19	42	33	51
AT1G04290	30	34	35	40	31	36	33	31	37	34	35	34	28	44	37	26	33	47	33	46	40	39	45	41	48	42	42	43	42	28	40	34	35	41	34	51	43	42	40	36	45	31	37	28	33	41	29	34	31
AT1G04300	35	37	34	35	38	43	37	44	39	34	41	43	40	35	24	42	44	41	37	47	43	35	40	34	38	44	42	39	33	34	43	37	24	29	34	36	35	40	39	34	42	31	40	37	38	46	42	38	42
AT1G04310	3	7	4	1	5	5	6	6	3	1	1	6	5	3	3	3	2	5	7	7	4	5	2	3	3	3	3	3	1	3	3	3	2	3	6	3	4	3	7	4	5	3	4	2	3	3	3	6	5
AT1G04330	6	5	1	1	5	2	6	1	2	6	2	3	0	5	2	3	3	4	7	2	3	1	5	8	1	4	1	3	3	4	0	0	0	0	2	2	0	0	4	2	5	3	5	4	2	2	2	2	1
AT1G04340	27	29	21	24	20	23	16	26	20	20	24	22	23	12	26	21	17	24	22	29	23	25	28	26	23	22	18	21	22	24	20	29	24	15	24	20	23	21	22	20	16	19	28	28	28	26	25	25	18
AT1G04350	75	88	88	113	98	80	75	116	123	105	91	129	129	97	102	74	85	122	82	132	132	133	129	116	128	101	100	117	153	74	93	108	78	101	101	101	99	126	98	92	91	109	86	64	98	121	82	116	98
AT1G04360	1	1	3	1	2	2	2	2	0	1	2	1	1	1	3	1	3	0	5	2	3	2	1	1	2	3	2	2	1	3	3	3	2	2	2	3	1	0	1	3	3	2	1	1	5	1	6	2	3
AT1G04390	4	8	3	6	4	5	3	6	7	3	6	8	3	3	4	5	6	3	6	3	3	5	6	4	5	5	3	2	3	5	3	3	2	5	7	3	4	8	5	6	3	5	3	3	7	5	8	3	4
AT1G04400	100	94	112	95	129	103	110	104	117	104	107	95	105	105	121	102	97	115	110	100	115	104	110	97	108	125	106	106	103	97	93	106	99	106	95	101	91	116	105	112	120	92	102	108	102	116	103	89	95
AT1G04410	435	434	451	407	450	420	433	423	402	417	414	421	407	425	452	449	430	395	450	398	406	399	424	413	422	413	430	440	387	419	440	418	466	404	391	407	419	451	429	450	429	412	432	453	416	420	402	388	395
AT1G04420	45	46	53	71	36	61	39	51	75	56	43	62	69	79	49	48	49	74	49	67	73	61	68	64	79	66	55	63	71	52	55	60	52	56	60	61	65	68	64	68	63	57	58	46	46	79	42	52	63
AT1G04430	28	44	48	29	35	48	41	32	29	50	37	44	36	32	33	44	40	40	43	34	33	38	29	34	34	38	50	41	25	50	42	48	42	39	29	36	45	39	37	39	52	36	31	50	40	35	40	37	34
AT1G04440	43	50	53	41	43	45	50	53	48	54	45	41	52	54	48	46	54	51	44	48	52	39	48	46	53	52	48	44	48	47	54	56	55	39	44	47	40	39	51	54	55	47	55	48	49	51	54	41	45
AT1G04445	1	2	0	2	1	3	2	1	1	1	1	2	3	1	0	1	0	1	1	2	2	1	1	1	1	1	0	3	1	1	3	2	1	3	1	1	1	3	2	1	1	2	1	0	1	1	1	2	1
AT1G04480	266	278	254	259	281	283	274	298	298	277	268	291	264	263	263	279	248	267	287	315	245	294	289	303	232	249	290	281	298	287	234	284	272	262	276	267	245	288	285	277	274	273	272	259	267	261	281	256	257
AT1G04510	22	27	28	25	29	21	33	27	34	33	28	31	36	29	36	25	39	37	33	39	33	31	36	29	32	35	38	37	28	34	26	29	30	23	26	28	32	35	30	31	33	26	30	25	22	37	28	34	26
AT1G04520	2	6	3	3	3	4	2	4	3	4	2	4	3	3	4	4	7	5	3	4	4	3	9	4	3	6	4	7	4	3	4	3	4	2	3	1	3	2	3	2	5	3	3	3	3	3	3	3	2
AT1G04530	63	71	73	83	78	62	69	70	89	68	66	75	86	82	80	64	58	78	66	84	82	86	73	80	92	71	82	77	91	63	69	70	57	75	74	78	84	73	78	61	64	73	77	64	70	83	74	66	83
AT1G04550	44	31	30	45	37	21	31	34	41	37	32	43	39	37	39	24	34	33	38	36	30	31	34	43	38	28	37	41	38	32	38	38	40	24	38	37	35	43	35	43	28	41	30	38	26	43	38	41	35
AT1G04555	20	23	24	20	17	19	28	17	21	18	24	17	31	19	25	20	17	22	21	21	19	21	20	22	16	24	17	22	15	17	20	20	22	17	17	17	16	23	18	17	25	16	21	20	18	17	20	21	23
AT1G04590	22	15	23	19	17	19	13	17	28	21	12	21	21	23	17	14	16	21	17	23	26	25	26	22	21	28	19	19	27	20	22	19	14	18	22	13	17	19	23	17	21	21	15	20	20	28	19	16	16
AT1G04620	22	39	19	38	35	27	29	49	46	32	30	36	34	41	37	36	28	35	35	45	39	36	59	42	37	34	40	38	40	33	38	43	35	26	27	32	28	42	37	39	34	41	37	33	29	46	31	32	34
AT1G04630	75	65	62	68	64	72	83	69	82	76	65	78	70	66	72	76	68	77	76	75	81	80	84	84	80	75	77	81	84	83	82	70	73	60	53	73	71	76	91	55	80	75	72	65	70	95	66	59	60
AT1G04635	1	0	3	2	1	1	2	1	1	0	3	3	3	1	3	2	3	1	3	1	2	2	1	0	1	3	1	2	1	3	2	1	1	0	3	1	2	3	1	0	0	0	4	1	3	1	1	3	3
AT1G04640	58	77	86	109	80	81	75	99	122	88	77	94	83	94	97	75	63	83	71	120	100	95	105	111	100	78	97	98	122	70	98	89	65	80	70	81	93	105	81	91	70	90	81	70	86	100	76	76	82
AT1G04680	9	9	10	1	3	11	8	5	4	9	8	7	5	5	4	9	5	2	9	3	7	4	5	5	4	6	5	7	1	8	7	3	8	8	5	3	8	5	6	6	7	8	6	11	9	3	6	1	7
AT1G04690	75	72	80	87	91	85	77	83	88	86	83	77	80	83	90	87	87	105	82	77	93	95	87	85	81	85	89	83	74	112	92	101	91	83	82	85	81	78	94	92	104	89	88	80	87	89	89	87	68
AT1G04710	26	28	20	31	32	28	21	35	26	23	29	28	31	34	39	30	19	29	36	33	32	37	28	35	26	30	30	42	32	29	25	27	33	24	30	21	27	30	25	34	28	33	27	23	24	30	27	22	20
AT1G04730	2	2	2	2	2	2	2	1	3	2	2	3	3	2	1	4	2	1	3	1	6	3	3	3	0	3	0	2	0	2	3	4	1	0	1	0	1	3	1	3	2	0	1	2	2	0	2	4	1
AT1G04750	71	82	67	62	78	75	80	63	64	67	62	65	71	66	63	63	74	75	64	59	73	81	80	80	63	69	64	58	58	74	69	71	71	61	61	68	60	60	75	62	79	80	67	74	62	66	67	65	51
AT1G04770	83	76	64	50	86	70	78	79	56	79	69	68	68	73	65	66	68	76	71	64	77	74	83	63	56	61	66	67	66	70	63	57	55	53	79	57	63	58	85	85	73	72	70	77	62	62	83	76	67
AT1G04780	30	44	41	45	32	39	46	57	37	45	55	40	40	40	37	35	46	35	54	44	40	41	32	45	30	45	40	38	45	35	44	47	34	39	36	39	37	40	39	34	39	46	33	37	41	31	34	46	45
AT1G04790	17	19	14	12	15	10	14	15	12	16	11	19	18	10	18	15	12	14	17	24	18	18	21	10	12	15	14	18	19	14	14	20	14	8	17	12	15	17	11	13	21	15	15	16	12	16	19	17	8
AT1G04800	3	6	1	3	5	2	3	9	3	0	6	1	0	5	7	7	4	2	0	8	7	4	5	1	1	2	0	0	3	3	3	6	6	2	7	6	3	1	1	1	8	1	10	2	2	7	4	11	3
AT1G04810	25	24	29	20	26	24	28	25	26	21	26	20	22	25	19	28	26	24	29	25	20	31	23	35	26	28	29	29	26	28	30	27	33	24	24	23	28	21	34	30	29	24	24	32	35	33	15	24	20
AT1G04820	76	79	76	76	60	93	77	54	63	61	62	60	68	61	64	75	72	63	80	65	61	59	71	70	59	52	61	69	48	79	80	65	87	65	74	68	64	64	57	68	88	79	62	80	55	56	72	63	55
AT1G04830	17	14	14	18	14	12	13	18	26	19	25	16	16	18	26	13	15	18	18	14	20	16	18	16	14	15	23	20	13	12	13	18	18	16	18	21	13	17	11	22	20	22	18	16	10	20	14	16	17
AT1G04840	1	3	1	0	1	1	0	1	3	1	1	5	3	1	1	0	2	3	2	1	2	1	2	1	3	1	2	2	3	0	2	2	2	1	1	1	2	2	4	3	2	1	1	1	3	1	3	1	2
AT1G04850	71	86	80	80	92	85	91	93	78	83	94	84	77	83	86	83	73	88	83	88	86	79	98	84	69	93	78	75	80	85	72	82	88	72	69	79	72	74	78	80	101	84	77	79	87	77	93	78	88
AT1G04860	16	24	22	24	9	16	16	21	20	15	17	29	17	23	15	22	20	15	21	20	21	20	23	19	25	17	20	21	17	13	21	21	18	20	13	13	19	24	17	21	17	22	17	16	12	26	16	21	25
AT1G04870	17	20	11	14	16	20	11	15	18	23	20	12	19	20	14	22	21	18	21	12	15	16	15	19	12	14	13	21	15	16	15	24	16	18	14	12	13	19	18	21	21	15	17	17	15	15	15	17	15
AT1G04900	7	8	5	6	3	6	8	11	8	8	3	5	6	7	8	4	6	5	8	6	13	7	3	8	8	9	10	4	7	5	5	7	10	3	4	6	4	7	11	10	5	10	4	5	3	6	9	8	8
AT1G04910	17	15	22	15	15	15	22	14	21	25	20	22	15	21	18	17	22	19	15	17	15	15	16	24	19	19	15	21	24	13	16	19	20	17	20	20	14	23	18	20	15	14	24	18	18	11	13	16	18
AT1G04930	4	2	5	2	2	3	5	4	3	3	2	1	2	6	2	2	3	5	1	1	6	2	5	3	5	6	3	3	3	6	6	3	4	6	3	4	3	3	3	3	5	2	3	3	3	3	3	2	1
AT1G04945	3	4	5	6	4	2	4	3	4	3	2	2	4	3	7	5	3	3	3	3	6	7	4	3	4	2	4	2	4	5	4	3	3	4	5	6	2	4	3	3	2	6	6	2	3	7	3	4	6
AT1G04940	34	37	24	51	35	34	40	46	54	41	38	34	43	40	34	41	33	54	43	49	48	55	51	49	53	46	37	53	56	43	38	49	40	41	39	38	38	37	40	44	37	46	43	28	38	49	34	41	34
AT1G04950	20	29	19	35	19	24	23	36	21	23	22	32	22	18	30	24	17	26	26	25	22	30	27	18	22	22	26	19	29	23	30	22	18	15	23	23	21	29	24	28	28	28	18	26	26	24	23	21	21
AT1G04960	55	73	63	58	57	68	58	86	68	61	75	79	53	65	67	54	61	67	61	86	74	62	69	60	56	67	65	68	57	56	67	68	58	62	61	57	61	64	59	74	67	57	60	57	64	74	61	52	63
AT1G04970	32	35	26	37	37	37	30	38	37	34	32	36	39	31	34	23	31	31	31	32	44	32	36	25	47	49	27	24	39	33	31	27	23	32	28	30	38	33	31	41	39	35	37	31	40	35	33	39	39
AT1G04980	6	8	8	5	8	8	7	5	5	11	4	6	9	7	6	3	7	10	6	7	5	7	9	9	9	4	8	7	6	4	6	3	6	6	5	8	7	3	9	10	10	8	6	8	8	11	8	10	8
AT1G04985	65	82	81	92	84	77	76	91	110	83	81	78	97	84	84	74	79	87	60	96	88	97	95	91	110	88	95	100	106	75	94	85	76	81	89	81	77	103	80	89	96	64	79	71	71	117	74	86	86
AT1G04990	8	7	4	6	7	9	8	8	5	8	7	7	7	6	10	6	9	9	6	7	9	6	7	7	8	8	8	9	9	8	8	6	8	6	6	6	10	7	7	10	7	8	4	8	8	5	6	2	6
AT1G05000	10	11	9	12	9	10	13	15	11	16	7	6	9	11	12	7	9	16	10	19	9	14	14	10	16	14	9	12	10	5	11	8	8	6	11	14	11	16	19	9	15	10	15	7	12	13	12	10	12
AT1G05010	69	97	89	61	69	78	68	52	51	75	61	72	83	64	73	88	72	53	94	44	54	54	57	47	64	63	80	94	53	87	86	81	93	84	70	77	87	61	72	68	99	62	66	84	69	61	85	55	73
AT1G05020	7	10	4	8	9	7	4	17	7	6	9	14	6	7	9	7	10	4	6	7	6	4	7	9	7	11	11	13	8	12	7	9	4	4	5	2	9	1	4	8	4	8	7	4	6	6	6	5	7
AT1G05030	11	10	17	19	15	22	12	18	21	19	15	15	24	19	19	10	14	13	19	18	20	19	21	12	17	12	21	16	16	16	20	17	10	14	22	16	19	15	15	19	20	20	19	10	15	25	16	18	19
AT1G05055	10	11	10	16	10	7	8	9	16	12	11	14	11	8	13	12	13	13	13	10	13	10	14	10	16	12	15	6	12	9	13	9	11	13	12	5	16	16	13	10	10	11	12	8	10	12	12	16	16
AT1G05060	50	42	41	48	47	48	44	39	43	46	40	43	42	50	39	37	47	43	36	41	43	44	49	50	42	43	43	39	52	54	45	55	47	42	45	45	44	46	45	50	47	40	39	49	42	54	42	50	43
AT1G05065	3	2	7	6	3	5	2	1	1	3	3	5	3	3	3	1	6	3	2	5	3	3	1	1	5	4	5	5	1	4	5	4	3	6	1	5	2	4	3	5	3	3	2	6	3	1	3	3	6
AT1G05070	57	50	56	76	71	52	63	56	78	64	56	60	78	69	62	71	73	71	58	84	60	76	62	78	77	73	70	75	74	68	76	56	56	64	69	74	71	67	67	65	72	66	73	56	67	76	53	74	71
AT1G05100	20	21	23	17	14	30	19	38	18	26	29	32	9	15	27	17	20	9	20	26	24	14	25	23	10	24	20	32	15	25	10	24	9	7	19	9	23	22	14	26	22	21	25	18	16	16	20	11	21
AT1G05120	16	19	19	13	23	20	15	18	18	18	15	16	14	20	20	20	18	14	10	17	13	14	19	15	11	13	15	20	13	15	19	24	15	14	14	12	21	18	16	15	17	17	17	18	22	15	16	15	15
AT1G05135	140	186	199	96	89	167	125	84	40	112	134	129	100	79	118	167	125	38	147	58	98	78	62	44	83	114	124	114	36	157	107	126	141	152	106	98	143	85	95	115	158	90	80	200	129	29	148	69	115
AT1G05140	52	43	48	52	49	41	39	41	63	55	41	54	58	47	52	44	57	60	43	62	52	63	54	50	61	50	50	56	61	50	42	43	48	43	46	60	53	58	49	50	50	48	48	49	40	65	46	59	52
AT1G05150	18	18	12	14	16	12	14	13	6	17	14	11	15	12	16	11	18	16	19	12	13	18	10	16	12	15	10	14	12	13	14	10	18	13	15	16	16	9	14	16	15	10	13	13	10	11	19	14	10
AT1G05160	11	14	16	11	18	14	13	21	11	20	10	12	13	11	18	12	14	13	13	12	20	14	15	16	17	23	16	14	12	8	17	15	11	14	15	14	16	12	11	18	19	15	17	9	12	17	14	13	16
AT1G05170	9	16	10	13	9	13	15	13	8	16	17	16	13	13	16	8	18	10	17	11	10	12	13	10	11	13	10	14	12	12	12	11	11	8	14	7	17	13	11	9	13	10	8	19	14	10	12	7	9
AT1G05180	24	22	21	26	28	23	23	34	31	27	20	26	27	32	27	28	31	31	27	29	31	22	37	26	35	31	28	24	30	23	33	33	21	23	34	31	24	23	26	25	28	27	33	20	25	31	28	20	34
AT1G05190	352	388	347	470	391	377	371	427	492	420	360	412	423	428	391	326	373	444	371	457	431	431	419	425	474	400	439	438	504	348	407	396	363	422	412	420	433	434	402	408	410	415	408	320	399	473	367	430	409
AT1G05200	21	24	27	26	21	23	28	27	35	25	21	27	27	23	23	24	26	32	23	26	23	29	26	29	35	33	29	26	37	21	30	25	17	23	26	23	29	25	27	26	32	25	33	20	30	27	19	30	25
AT1G05205	35	33	36	36	34	46	35	39	34	42	37	36	38	36	43	42	38	43	44	39	49	36	38	39	33	56	47	41	35	37	44	39	38	30	38	33	40	39	34	40	48	45	37	32	42	37	43	33	30
AT1G05210	2	2	2	3	3	5	6	3	4	3	6	6	3	2	4	1	2	3	3	2	5	3	3	3	3	7	3	5	3	1	3	3	2	1	2	6	3	3	3	4	3	2	1	3	3	3	3	2	1
AT1G05230	8	11	15	8	5	15	14	9	2	9	19	9	10	14	11	18	10	4	16	8	7	6	5	5	4	7	17	15	6	13	11	11	17	10	7	7	14	9	9	8	11	5	9	20	13	6	10	8	11
AT1G05270	18	22	16	28	27	21	24	28	25	29	19	23	21	23	26	23	19	35	23	29	32	25	29	25	32	25	29	22	29	26	23	27	23	15	27	23	21	29	20	30	29	24	21	21	24	34	30	24	22
AT1G05300	6	6	5	3	14	3	9	5	5	6	7	4	2	2	12	8	4	9	9	5	12	1	11	3	6	11	1	5	1	8	1	3	4	4	1	5	3	6	8	6	7	11	12	9	3	5	4	4	3
AT1G05310	7	14	12	5	6	14	6	5	3	9	9	8	6	3	6	9	5	2	14	5	5	6	6	6	6	8	8	13	3	16	8	7	15	15	2	8	12	9	6	9	13	3	8	9	11	2	8	3	1
AT1G05320	21	21	20	8	15	22	20	8	7	18	13	17	8	12	10	20	17	10	18	10	8	10	9	7	11	6	21	15	6	13	8	14	23	17	11	17	23	9	16	15	16	13	10	25	16	3	19	11	11
AT1G05340	173	180	173	121	109	215	172	307	147	160	245	246	78	132	168	162	159	98	182	190	181	122	217	176	91	206	173	200	141	183	83	219	112	138	136	83	164	166	157	219	188	170	154	168	152	76	161	104	164
AT1G05350	13	18	15	17	20	20	20	25	12	20	22	17	16	23	18	19	21	22	17	18	21	21	17	21	15	29	20	20	19	19	18	18	15	22	16	26	21	14	17	20	20	15	18	17	10	15	20	17	24
AT1G05360	5	9	9	5	5	6	4	9	10	10	11	12	7	7	6	7	7	6	6	8	6	4	14	4	8	12	7	9	7	10	10	5	6	5	4	6	7	4	10	6	10	6	6	7	7	6	5	6	6
AT1G05370	5	1	1	2	3	2	6	2	3	4	2	3	0	3	1	5	3	3	2	1	2	3	5	2	1	3	3	1	1	2	2	0	4	1	1	1	3	2	1	3	2	4	3	2	4	3	5	3	1
AT1G05380	20	26	18	20	35	24	25	33	14	26	36	32	21	23	32	25	24	26	33	29	25	37	26	27	23	23	23	31	24	25	27	25	19	23	23	27	22	32	24	24	26	22	31	27	23	24	29	26	22
AT1G05385	30	29	26	41	31	32	29	32	42	39	24	40	41	40	31	30	21	43	28	37	39	38	43	28	41	40	39	41	39	30	28	36	33	31	36	38	32	41	37	29	35	26	34	26	38	50	26	37	38
AT1G05410	15	11	13	14	11	17	9	15	12	15	13	11	14	15	15	9	10	13	14	9	12	14	13	10	17	16	12	20	10	11	14	12	15	14	11	10	12	13	10	18	15	21	15	13	13	15	11	11	12
AT1G05430	25	36	30	41	41	28	23	45	40	34	35	46	38	41	37	37	38	40	20	36	34	39	38	38	38	32	38	40	45	30	37	36	37	37	31	35	45	41	30	43	31	26	34	31	35	43	32	36	35
AT1G05460	11	5	6	10	9	10	8	9	7	13	14	10	12	10	12	8	10	10	9	8	10	10	9	10	8	12	8	6	8	11	8	7	9	5	6	9	8	8	8	10	8	12	11	14	7	9	6	9	11
AT1G05470	6	3	2	3	3	5	6	1	2	5	1	3	1	3	1	0	7	3	1	1	2	3	5	7	0	3	3	2	1	5	5	4	1	1	3	4	1	1	2	1	3	1	5	6	2	3	6	2	1
AT1G05500	27	21	23	28	26	28	31	36	34	27	19	28	25	34	25	27	25	23	41	26	24	30	28	31	25	26	25	39	22	28	31	29	25	22	30	20	27	34	33	28	31	27	24	28	23	28	24	25	21
AT1G05520	17	16	14	17	20	22	20	15	20	19	12	20	17	22	19	25	18	18	23	15	15	17	15	22	22	19	19	15	17	20	14	18	20	13	16	17	18	17	18	20	15	18	19	21	18	12	20	18	23
AT1G05540	3	5	6	6	3	6	6	11	6	6	5	6	8	3	4	5	8	9	5	10	4	8	8	8	4	12	8	7	7	4	10	8	5	6	7	6	5	4	8	8	6	6	7	2	4	7	9	8	3
AT1G05562	3	9	7	12	10	8	6	9	12	6	3	9	10	8	10	6	7	12	4	9	10	9	12	9	10	10	7	15	12	6	6	8	5	7	10	6	8	10	10	8	10	6	10	3	8	12	7	7	11
AT1G05560	15	21	26	35	30	32	22	32	45	23	22	33	45	41	27	26	30	40	32	32	37	32	31	30	43	22	40	39	37	29	30	24	29	39	33	25	39	31	38	34	29	37	41	22	37	38	26	33	43
AT1G05570	23	23	28	19	18	27	18	16	12	29	28	30	23	21	21	26	15	14	26	17	18	16	24	14	20	16	24	23	7	27	29	22	26	21	25	17	27	20	26	17	21	21	15	28	25	14	25	21	19
AT1G05575	267	349	331	307	240	411	330	555	313	340	447	476	234	328	336	310	301	187	354	391	327	274	430	328	227	386	373	424	320	359	233	445	279	302	285	222	342	300	316	465	364	342	311	326	319	217	310	238	361
AT1G05590	10	9	10	9	14	4	8	10	14	8	8	8	13	9	8	8	8	4	10	4	10	8	13	6	10	8	11	9	9	7	7	12	10	6	8	6	11	4	7	12	6	8	8	9	8	6	7	7	8
AT1G05600	5	8	7	8	9	9	6	7	8	8	8	4	6	6	6	6	4	8	5	8	9	10	10	7	8	6	8	4	10	8	7	10	6	6	13	8	8	9	6	8	10	6	10	5	6	12	10	11	6
AT1G05620	13	18	14	6	12	19	7	8	5	14	17	14	11	12	10	15	15	4	19	11	9	11	12	9	11	8	11	13	8	19	8	17	14	11	13	11	13	8	12	10	15	14	6	16	11	6	11	10	11
AT1G05630	4	3	2	1	3	5	3	5	1	5	3	5	4	3	4	3	4	2	3	6	7	3	1	3	5	3	6	5	3	3	2	2	3	3	3	5	4	3	2	6	3	1	3	3	3	3	4	4	4
AT1G05670	13	14	17	14	5	24	17	30	8	16	14	23	6	9	20	20	16	9	16	26	15	10	22	16	13	25	22	19	12	16	7	14	6	11	20	11	15	14	17	18	15	17	18	18	18	14	16	7	16
AT1G05675	29	21	31	20	14	43	36	72	29	30	48	51	23	30	32	36	25	6	31	38	24	19	52	33	17	44	36	52	23	36	14	50	18	21	25	13	36	30	38	50	29	27	34	25	33	18	28	14	35
AT1G05680	1	3	3	5	1	3	0	10	3	3	6	3	2	5	0	3	1	3	4	6	3	3	6	6	2	6	4	6	6	3	3	5	1	3	5	1	4	3	5	5	3	1	3	3	2	3	2	3	3
AT1G05690	10	16	12	14	14	13	10	13	23	13	11	12	13	14	14	15	10	12	7	18	10	15	17	8	14	12	19	14	16	7	8	17	9	14	15	16	8	14	11	12	11	15	10	10	14	12	13	12	16
AT1G05710	16	13	7	8	19	10	21	23	14	15	14	8	6	16	16	18	23	24	24	16	16	11	23	19	12	14	11	9	14	16	14	14	13	7	19	9	14	11	19	13	14	18	20	16	11	10	20	9	14
AT1G05720	41	31	32	35	42	34	48	39	39	31	36	42	35	43	48	41	50	43	36	34	33	35	43	39	39	45	40	37	33	43	38	40	38	32	35	42	27	44	37	40	34	40	42	34	42	35	35	33	36
AT1G05750	1	3	2	5	3	2	6	2	4	1	3	3	3	2	1	5	0	3	1	1	3	5	5	3	4	2	1	5	4	2	4	1	1	1	2	2	1	5	7	3	3	2	1	1	2	3	3	6	3
AT1G05770	1	1	2	1	1	0	2	1	2	3	4	5	1	1	1	2	1	1	2	2	3	1	1	2	2	3	1	1	1	8	1	2	1	0	3	1	1	1	3	4	1	3	3	3	3	0	0	3	2
AT1G05780	14	10	15	17	16	12	14	16	18	25	14	22	18	21	16	12	15	15	10	17	21	19	22	20	21	24	15	17	24	19	18	16	15	14	17	18	22	19	17	18	12	14	21	13	21	21	9	23	21
AT1G05785	15	10	14	12	18	15	13	15	19	17	18	13	13	18	18	11	21	21	14	17	18	18	19	15	10	17	15	17	18	9	18	18	13	10	19	20	15	23	13	11	12	15	14	16	17	19	14	15	14
AT1G05790	14	14	8	10	14	16	15	12	15	12	12	15	9	13	16	10	13	13	13	18	17	11	12	12	15	18	10	16	11	11	13	12	10	10	12	13	16	12	10	12	16	18	15	13	14	16	11	13	11
AT1G05805	48	45	48	49	51	45	48	33	41	56	47	43	45	44	52	56	51	66	48	48	49	56	53	54	58	58	50	44	39	49	61	53	44	38	54	58	42	49	46	46	55	51	59	46	47	58	47	58	41
AT1G05810	29	34	27	16	34	28	26	15	19	22	31	12	19	27	17	30	26	24	27	19	22	14	27	17	17	11	26	12	11	36	16	15	29	15	27	21	20	21	25	24	28	20	21	33	25	8	23	20	15
AT1G05820	9	7	6	4	7	8	6	6	6	9	6	8	8	4	4	8	8	3	5	12	7	5	7	6	9	6	3	4	6	9	7	8	4	5	6	6	4	3	6	12	8	6	5	7	9	4	9	6	6
AT1G05830	15	12	16	16	10	19	16	23	17	11	22	19	15	11	11	18	13	16	14	23	20	13	17	13	12	13	12	20	14	17	14	16	11	11	15	16	17	21	16	21	21	17	24	15	25	14	14	18	15
AT1G05840	32	31	25	26	26	24	25	24	28	23	27	22	25	30	31	19	28	22	30	18	31	25	24	27	34	33	19	32	30	28	26	23	21	23	22	23	27	21	31	32	24	27	28	24	33	21	27	22	28
AT1G05850	267	338	356	253	277	344	308	229	195	256	314	269	262	245	252	345	298	204	327	222	231	241	201	225	234	220	268	263	178	357	273	295	368	321	273	291	290	256	251	244	279	246	229	381	322	181	293	221	246
AT1G05860	12	13	9	15	11	8	9	8	14	11	8	13	7	15	13	6	13	12	7	13	15	13	14	9	14	10	11	11	14	7	22	14	12	9	12	13	11	11	14	11	13	11	12	10	15	11	8	14	9
AT1G05870	22	25	11	14	23	23	30	22	12	22	24	18	18	16	23	20	25	21	19	21	24	29	22	16	17	19	24	22	14	25	18	18	22	13	17	19	17	20	23	18	16	15	18	20	18	13	23	22	19
AT1G05890	60	52	47	50	55	49	59	51	55	60	58	53	55	47	52	54	52	51	50	43	48	59	54	47	43	45	60	57	56	49	39	58	50	37	49	49	50	55	57	58	55	62	48	56	49	43	54	51	41
AT1G05894	3	1	2	1	1	2	0	3	1	5	3	2	1	1	1	0	3	1	3	2	1	0	2	3	2	4	2	4	3	2	1	5	2	1	3	1	2	1	2	1	2	1	0	1	2	1	1	3	0
AT1G05900	18	20	24	32	19	24	20	26	32	27	19	14	25	26	27	17	21	29	25	22	18	26	27	28	32	25	21	26	38	14	18	22	20	28	29	21	27	19	27	24	27	29	25	15	28	29	24	24	28
AT1G05910	14	12	8	15	12	10	17	19	9	22	11	16	15	14	12	11	13	9	10	15	11	12	13	14	15	15	12	12	10	17	8	15	14	10	15	9	12	17	13	15	15	15	13	13	10	17	18	15	17
AT1G05940	35	38	31	40	44	48	42	45	38	36	47	38	32	42	48	44	25	38	43	38	34	47	37	40	46	35	45	43	43	40	43	46	43	32	41	37	29	38	38	42	47	40	36	43	43	50	40	47	41
AT1G05950	1	1	1	0	2	0	0	1	1	1	0	0	1	1	1	0	1	1	0	1	1	0	0	0	0	1	1	1	1	1	1	1	1	1	1	0	1	3	1	2	2	1	0	3	1	1	0	1	1
AT1G05960	23	25	26	29	16	28	27	30	22	29	29	23	30	17	29	38	21	30	29	32	22	30	18	24	21	22	33	26	18	25	23	28	27	27	21	23	23	29	22	34	23	33	24	32	22	18	32	19	26
AT1G05970	19	29	23	26	25	21	20	22	25	30	20	22	24	23	30	15	23	24	26	23	26	29	27	24	24	30	25	23	29	22	16	25	20	22	24	19	24	28	26	24	21	25	23	16	22	30	21	24	21
AT1G06002	3	1	1	2	4	3	2	1	3	3	2	1	5	2	4	2	2	4	1	6	5	6	3	3	3	1	2	4	4	1	2	3	2	1	1	1	3	4	4	3	8	3	1	1	2	3	3	7	3
AT1G06000	3	6	3	3	6	2	4	8	6	6	3	6	2	7	3	3	1	3	0	1	4	1	3	5	4	3	3	2	2	3	4	2	3	1	3	2	3	3	2	6	4	3	5	2	3	5	5	2	5
AT1G06010	20	21	16	24	14	23	18	17	23	20	23	15	19	21	18	25	18	18	17	14	20	20	15	23	24	18	18	18	13	21	17	17	19	17	18	19	22	12	22	16	25	19	21	18	21	24	21	15	14
AT1G06040	300	268	343	305	260	280	257	239	273	305	295	274	331	268	266	256	301	320	250	290	317	309	236	285	371	302	316	294	273	267	321	269	254	290	329	328	298	289	285	264	292	264	321	269	304	324	287	329	324
AT1G06050	11	18	8	12	15	11	12	11	9	15	11	14	14	17	13	12	21	16	11	17	13	14	15	12	17	15	11	15	14	15	14	17	13	15	12	10	15	18	14	11	15	14	10	12	13	17	16	12	13
AT1G06060	28	33	33	42	32	33	34	29	42	31	36	39	33	36	35	27	27	30	34	36	35	30	34	29	38	34	42	33	33	33	40	34	35	36	31	34	28	26	34	30	36	33	40	33	31	47	31	37	36
AT1G06070	8	7	4	7	7	5	7	5	11	7	4	6	4	5	7	9	8	5	4	8	7	3	8	8	8	9	7	6	6	8	5	5	5	9	8	5	5	10	6	8	10	11	5	8	8	9	5	9	5
AT1G06110	35	40	42	43	36	33	44	41	48	43	49	41	49	44	51	45	42	47	33	50	45	46	39	41	50	46	48	42	40	42	53	55	41	51	42	44	41	36	38	41	44	46	52	43	40	48	39	42	47
AT1G06130	38	43	43	50	43	58	43	47	58	47	53	57	43	50	46	44	51	43	43	47	40	40	58	45	50	51	44	57	52	44	48	37	40	50	49	43	42	51	41	42	53	44	54	43	50	55	40	35	44
AT1G06135	22	17	26	26	9	29	16	36	24	22	29	29	10	18	27	21	28	12	25	28	21	17	34	24	17	27	24	34	18	14	11	27	14	17	19	14	27	29	25	32	20	28	24	13	25	16	20	12	30
AT1G06137	1	1	1	1	2	3	1	6	1	1	1	3	1	1	2	1	2	1	5	3	1	0	1	1	0	1	1	1	2	1	1	3	1	1	0	0	0	1	1	2	0	4	1	3	1	1	2	0	2
AT1G06143	1	1	1	2	1	3	1	0	1	1	2	0	1	4	3	3	2	2	2	2	3	4	1	3	1	1	2	1	2	0	1	1	1	1	1	1	1	1	1	1	1	1	1	2	0	1	2	0	1
AT1G06150	18	7	8	12	17	7	13	13	10	15	10	13	9	9	11	8	9	13	14	12	10	13	8	14	8	12	11	11	8	13	11	11	12	5	10	10	11	14	10	13	10	11	13	8	10	11	17	14	10
AT1G06160	46	63	62	54	54	50	44	40	46	64	48	56	58	46	57	55	49	58	54	49	41	46	37	45	59	45	65	56	58	56	63	56	67	62	42	53	65	45	47	51	71	55	51	60	43	76	60	52	46
AT1G06180	3	3	4	4	3	6	9	6	3	3	5	6	5	4	2	3	3	2	6	3	2	2	3	3	4	3	8	6	3	5	3	4	5	5	3	2	3	2	5	5	2	6	6	4	5	5	3	5	5
AT1G06190	43	51	50	64	56	55	50	80	69	52	52	65	63	47	66	45	52	66	53	57	60	69	67	66	60	62	59	61	68	60	58	65	55	60	51	58	59	64	54	68	59	67	63	44	58	65	51	53	54
AT1G06200	83	97	100	98	96	96	85	108	105	106	83	98	118	87	97	87	87	109	99	98	105	105	109	107	101	110	113	105	95	100	104	117	91	95	94	90	104	87	99	92	101	99	97	87	91	106	88	95	95
AT1G06210	35	33	37	31	35	38	40	43	34	34	43	33	32	36	39	37	34	39	41	37	40	33	37	37	34	34	36	32	30	32	34	42	28	26	37	36	38	26	36	44	46	32	40	30	39	37	27	37	34
AT1G06220	43	32	40	38	46	49	47	44	41	51	45	45	51	45	43	46	42	53	49	47	44	38	47	49	41	42	47	36	55	41	28	44	34	37	47	47	48	40	49	49	49	53	45	31	37	50	38	40	44
AT1G06230	30	43	37	32	39	42	43	51	36	33	38	40	23	33	40	40	38	42	36	32	41	42	46	46	42	42	41	38	34	35	44	38	37	29	38	34	40	36	50	37	34	46	38	34	47	37	36	50	39
AT1G06240	13	13	10	7	13	8	12	19	13	13	14	19	18	16	11	11	6	17	8	17	15	19	23	17	19	18	16	21	24	10	14	12	9	13	9	14	15	20	13	13	11	8	18	8	21	12	11	18	16
AT1G06265	1	1	2	1	1	1	1	1	2	0	1	3	2	2	3	1	3	1	2	1	3	2	1	1	3	1	1	2	3	1	1	2	1	2	2	1	2	2	2	0	2	2	1	2	0	1	0	1	2
AT1G06290	29	23	22	25	19	29	28	27	31	25	20	21	25	20	33	22	21	31	18	30	31	29	25	22	28	27	23	21	23	24	25	26	28	22	29	26	29	18	25	23	31	26	23	27	24	31	25	30	26
AT1G06370	6	5	6	7	6	6	3	3	7	6	5	4	5	8	8	4	8	5	3	5	6	6	6	4	6	7	6	6	8	8	8	6	8	6	6	3	9	6	8	7	8	2	6	8	6	7	3	8	3
AT1G06380	6	6	6	8	8	6	8	6	6	8	8	6	10	11	4	6	11	8	7	8	8	6	4	9	13	6	7	9	10	8	8	7	11	6	6	6	8	10	7	5	6	6	6	3	4	9	6	12	3
AT1G06390	48	48	57	48	40	61	63	57	56	55	57	62	46	57	66	54	56	53	46	60	58	47	71	60	49	49	54	61	59	50	48	53	46	49	60	44	54	57	45	46	45	53	47	54	61	54	52	47	47
AT1G06400	112	114	119	108	120	114	114	108	112	102	108	120	120	114	121	100	104	118	119	138	111	102	124	118	107	123	113	107	112	103	112	118	101	96	107	115	115	108	114	123	119	117	118	103	119	105	119	122	102
AT1G06410	85	77	74	71	68	67	85	80	64	70	82	69	70	66	68	84	91	77	80	81	89	55	66	64	69	83	76	64	63	83	81	87	66	61	78	65	81	72	67	79	85	74	80	86	74	77	82	64	67
AT1G06420	6	3	3	1	3	3	3	5	1	3	6	1	1	1	3	4	3	1	2	3	4	3	3	3	2	3	4	2	1	6	3	3	3	1	2	2	1	1	3	3	3	1	3	1	4	3	5	2	2
AT1G06430	115	112	126	186	97	124	114	152	161	121	116	157	139	160	119	117	139	144	110	172	164	158	159	140	182	170	142	141	181	127	143	143	114	150	138	151	154	158	154	136	128	147	164	99	145	168	115	135	165
AT1G06450	3	5	1	0	1	1	2	3	2	3	5	1	1	1	1	1	2	2	3	1	3	1	4	3	3	2	1	1	2	1	1	3	1	1	2	1	3	5	1	3	2	1	3	3	3	1	3	2	1
AT1G06460	155	185	175	236	237	241	236	202	259	213	162	202	228	244	221	201	195	218	187	219	219	208	204	205	222	221	233	193	231	201	253	254	203	212	189	219	202	207	209	254	250	201	215	192	204	272	197	215	184
AT1G06470	15	12	15	14	14	16	13	18	19	19	12	14	16	14	13	16	12	17	11	12	11	12	17	11	12	13	16	7	12	17	20	19	15	12	11	14	13	12	13	14	20	16	11	12	12	19	15	10	12
AT1G06475	6	2	3	2	3	2	4	2	1	1	1	0	4	1	2	2	3	3	3	0	2	1	6	2	3	3	4	4	1	2	1	0	4	1	0	2	5	3	4	4	4	3	3	4	1	1	1	0	2
AT1G06500	27	23	23	21	22	17	28	20	24	19	22	24	31	22	26	21	23	28	21	18	19	22	27	20	32	23	21	25	26	21	27	25	20	19	27	24	23	30	26	22	19	17	26	17	23	30	28	27	20
AT1G06515	19	25	22	18	26	21	24	24	26	32	21	24	28	33	34	28	26	28	25	22	30	25	32	23	30	28	28	30	24	28	18	31	20	26	25	25	28	23	26	25	25	24	26	18	31	36	17	16	18
AT1G06510	25	34	27	46	29	25	36	41	64	43	35	47	48	41	43	32	36	41	43	52	39	55	50	49	49	41	54	44	59	27	45	53	43	44	40	44	42	45	47	38	32	43	45	33	44	56	30	36	44
AT1G06530	38	51	50	50	50	44	50	50	50	44	48	51	47	42	64	32	47	51	53	37	51	46	47	43	48	53	45	53	46	38	49	48	40	36	30	37	42	47	59	60	46	50	51	57	42	52	43	50	48
AT1G06550	14	10	11	11	18	14	17	14	13	15	13	16	8	16	11	15	10	18	17	10	12	9	13	13	10	10	13	8	13	15	15	9	14	7	12	9	12	16	14	17	11	11	15	11	13	11	11	14	10
AT1G06560	10	14	11	8	7	8	8	14	10	5	13	8	6	9	7	10	10	8	10	11	7	8	10	9	12	15	8	10	7	12	6	16	7	5	6	6	8	14	10	9	10	12	8	6	9	6	8	6	12
AT1G06570	66	63	79	89	62	58	52	61	81	76	59	74	82	81	66	59	68	102	55	85	90	85	65	87	116	81	83	85	94	54	75	58	46	90	97	77	86	80	51	66	78	67	86	46	80	92	56	84	89
AT1G06590	6	5	3	0	3	2	1	3	2	3	3	3	3	7	1	3	3	3	2	1	2	1	1	2	2	5	5	2	2	2	2	2	3	3	6	4	2	4	3	1	3	3	3	5	7	1	5	1	1
AT1G06620	9	9	9	6	5	10	9	19	7	13	13	9	3	10	8	8	11	4	9	19	9	9	12	12	3	14	10	12	9	10	5	11	3	1	8	3	8	9	11	13	8	5	11	8	11	8	10	4	13
AT1G06630	35	32	22	20	28	28	28	36	25	30	34	26	18	20	33	20	28	16	28	31	24	23	33	30	30	29	33	32	31	27	25	26	25	21	27	18	21	36	34	36	31	32	22	18	25	26	30	24	32
AT1G06640	19	33	19	15	16	17	27	36	14	12	29	17	19	17	27	20	19	14	20	23	29	13	19	22	17	26	16	23	17	20	19	27	26	8	22	17	21	19	14	15	20	17	30	19	18	13	17	28	19
AT1G06645	17	21	21	23	13	21	17	19	23	27	21	27	22	22	31	12	18	24	16	24	32	25	23	21	30	28	31	22	25	21	24	27	19	20	26	18	21	21	21	20	23	13	23	13	17	24	15	25	28
AT1G06650	72	68	56	65	66	67	68	74	86	76	65	82	85	69	76	57	69	81	61	77	72	86	72	91	85	75	80	76	101	58	62	77	71	70	82	62	68	67	70	69	81	72	77	65	79	84	75	79	73
AT1G06670	25	32	25	19	27	25	23	34	28	32	28	27	28	32	29	29	29	38	21	29	38	26	34	28	33	23	29	39	31	26	31	31	31	21	27	22	25	24	32	32	38	24	34	30	40	29	26	23	26
AT1G06690	56	51	43	73	53	48	55	64	76	54	51	61	71	74	56	49	59	74	45	75	74	66	62	77	85	73	74	62	76	50	56	60	51	39	64	49	70	66	58	58	53	54	66	47	58	74	55	66	65
AT1G06700	60	60	52	59	62	70	67	64	66	67	66	59	62	61	59	55	58	63	64	60	62	45	61	55	53	56	61	65	65	61	68	72	59	52	48	55	59	55	63	66	55	65	60	67	63	60	64	69	61
AT1G06710	2	0	2	2	1	3	2	5	0	1	1	1	2	1	1	1	1	3	2	2	2	1	3	2	2	1	2	2	3	3	1	0	2	2	4	3	1	1	1	3	2	1	3	1	2	1	2	0	2
AT1G06720	20	21	19	18	22	23	22	19	19	24	19	24	19	21	17	21	21	21	17	20	18	21	19	16	11	15	24	16	16	18	20	18	16	11	14	22	18	18	21	18	17	19	18	22	14	14	27	21	14
AT1G06730	10	10	7	10	8	6	10	5	8	4	8	7	8	9	9	6	7	9	8	9	5	8	6	6	9	9	6	8	1	11	7	7	9	5	10	9	6	10	6	6	8	9	6	8	8	7	10	6	8
AT1G06760	118	73	74	77	109	76	94	78	82	86	67	67	89	98	113	76	85	112	78	73	94	93	89	94	90	95	77	69	73	83	100	57	78	63	85	88	72	99	101	76	96	92	107	94	81	116	109	96	83
AT1G06770	9	16	10	8	10	10	8	12	8	9	6	8	8	10	7	12	6	8	10	12	14	7	14	8	12	10	9	6	8	7	6	13	6	11	7	8	7	7	9	6	10	9	11	11	6	12	8	8	7
AT1G06780	14	14	13	10	10	20	10	11	15	15	13	17	12	15	16	13	11	19	16	14	17	7	12	10	10	14	17	18	12	14	18	16	15	14	14	14	16	14	9	16	16	14	13	16	15	19	11	9	13
AT1G06790	15	14	12	13	13	14	13	15	17	16	19	11	12	11	17	12	15	12	9	9	17	13	15	12	16	13	13	19	11	19	10	15	10	14	15	14	14	21	19	15	12	12	12	12	11	15	12	10	16
AT1G06800	10	20	13	8	7	19	7	6	9	7	11	17	8	6	10	17	13	4	14	3	5	9	9	3	11	9	11	14	1	16	9	14	15	9	11	12	14	15	13	12	15	11	7	12	7	4	13	9	8
AT1G06820	16	17	23	23	17	19	21	26	24	36	18	22	19	22	24	11	27	27	22	22	17	23	19	20	30	30	21	23	21	23	23	17	20	21	33	11	28	24	19	21	18	16	19	16	24	26	24	18	20
AT1G06830	68	16	50	4	46	40	49	25	44	6	23	27	32	16	69	18	48	30	42	9	45	24	29	14	75	103	27	57	16	27	19	7	23	27	20	22	37	62	51	37	32	32	61	39	9	60	3	4	45
AT1G06840	12	16	11	4	5	16	9	11	2	10	14	20	5	3	12	8	7	3	9	7	9	3	9	5	5	13	10	7	2	14	5	12	8	7	6	3	11	6	13	11	8	6	11	10	6	1	12	5	8
AT1G06850	3	2	3	1	1	2	3	3	5	3	3	2	4	2	3	3	1	4	1	3	7	1	1	3	3	2	4	5	2	5	1	3	2	1	3	3	5	1	3	1	4	3	6	1	1	2	3	2	6
AT1G06870	14	18	9	15	10	14	12	20	12	15	16	14	17	14	15	12	16	12	14	13	24	16	18	13	16	15	18	10	17	14	14	16	15	12	15	14	12	18	12	21	14	18	17	10	13	16	14	12	21
AT1G06890	24	37	34	20	31	34	34	26	28	35	27	22	24	27	25	37	35	27	32	24	30	24	29	28	30	26	38	29	28	31	34	33	42	33	29	36	33	26	30	30	30	25	23	26	31	29	31	25	23
AT1G06900	16	11	13	21	12	14	15	16	12	15	18	10	14	13	16	11	14	15	15	13	17	7	10	12	12	16	19	11	16	11	12	14	17	9	14	11	13	14	12	14	17	7	16	12	12	14	15	13	10
AT1G06910	6	10	4	8	6	3	1	4	9	6	3	5	7	3	3	3	3	4	5	3	2	6	7	6	3	6	8	4	3	5	3	7	6	6	5	3	2	6	4	3	7	3	6	2	6	3	6	3	5
AT1G06950	60	65	52	53	57	59	66	66	67	65	54	67	52	66	60	62	60	56	57	63	66	57	74	67	52	54	67	63	58	51	59	65	57	49	59	48	60	65	59	66	50	62	44	60	60	64	68	50	66
AT1G06960	22	22	26	19	19	28	21	28	29	30	25	29	26	24	29	23	26	23	19	28	34	27	24	30	28	23	21	32	24	26	32	30	15	15	29	21	20	24	21	23	29	29	23	18	28	22	25	25	25
AT1G06980	7	10	14	7	3	10	8	3	5	8	7	5	10	3	5	7	7	2	7	5	3	7	3	5	6	3	8	6	2	8	7	5	10	8	6	8	5	3	6	6	10	3	6	12	9	4	3	5	4
AT1G07000	103	131	112	102	83	160	110	218	133	134	166	181	97	112	136	124	122	84	150	149	146	113	171	127	99	147	142	156	122	126	91	177	95	105	111	83	116	134	132	186	137	137	123	120	111	91	114	86	130
AT1G07010	68	72	74	88	64	56	73	85	87	66	70	85	90	69	75	67	60	67	60	90	89	78	79	83	88	77	84	89	103	54	70	76	55	72	82	65	81	85	74	68	69	65	77	48	60	80	65	82	79
AT1G07020	26	25	26	28	29	42	25	39	31	26	32	27	26	31	32	27	25	36	28	26	28	25	40	32	31	32	30	35	28	40	31	31	28	25	28	29	37	26	32	32	26	27	30	29	26	37	21	26	32
AT1G07030	16	11	13	16	11	16	11	14	12	14	17	15	15	17	10	10	9	20	12	10	10	19	19	20	14	9	18	17	12	19	12	10	14	13	10	10	13	12	16	17	16	16	8	17	13	15	19	15	15
AT1G07040	34	45	40	51	48	39	43	47	58	57	33	36	45	48	52	30	35	61	39	41	46	36	40	39	68	60	51	47	47	37	46	55	37	46	43	44	46	45	66	52	56	39	53	30	42	66	43	45	42
AT1G07050	17	26	15	32	40	33	35	24	47	35	24	25	42	33	41	30	26	39	36	33	33	32	37	19	29	31	31	27	28	38	41	37	43	30	26	32	27	36	41	32	42	28	28	29	36	50	28	34	21
AT1G07070	15	17	18	22	9	14	14	11	15	14	12	17	15	15	16	20	17	18	21	12	12	18	14	17	15	15	27	16	18	16	17	13	16	16	9	19	14	10	16	11	19	17	14	14	15	15	17	16	15
AT1G07080	105	121	127	119	108	129	106	103	115	109	134	113	126	119	110	121	113	110	118	103	119	117	117	94	126	126	124	120	118	125	120	103	128	119	119	111	103	116	115	119	122	110	115	120	129	119	112	106	124
AT1G07090	29	28	26	24	24	14	27	23	17	27	22	23	25	23	21	24	27	35	29	23	24	20	20	24	25	32	27	28	21	28	31	40	28	27	15	24	27	25	21	26	22	26	19	31	27	29	27	21	24
AT1G07110	75	86	83	90	74	84	75	107	108	86	91	101	101	83	84	91	78	91	79	113	101	101	104	94	103	93	101	111	123	74	88	91	88	80	80	99	93	93	100	102	98	92	100	70	95	86	73	83	95
AT1G07120	1	2	3	1	1	2	2	6	3	3	5	3	1	1	2	0	4	1	3	3	1	1	3	3	0	1	4	5	1	1	1	1	1	1	1	1	3	3	2	3	1	3	2	3	1	3	3	1	1
AT1G07128	43	44	45	45	44	61	43	69	41	56	53	63	37	40	41	39	42	41	39	65	51	43	57	43	43	58	54	62	54	60	39	57	34	39	37	39	42	47	52	53	64	45	53	42	48	44	39	44	52
AT1G07130	6	6	11	9	10	8	8	10	11	8	10	8	8	8	10	8	8	10	12	10	6	7	12	12	11	10	12	9	6	6	4	4	6	8	6	8	6	10	9	8	6	11	8	10	9	10	10	9	10
AT1G07140	135	154	153	141	144	163	151	159	158	147	147	146	129	125	152	147	152	123	170	171	139	136	146	136	126	140	165	152	129	148	138	153	140	131	129	146	143	151	139	161	148	149	134	143	149	132	150	134	130
AT1G07150	15	17	13	13	14	28	15	38	14	17	20	24	9	15	21	10	18	10	19	18	15	10	26	17	13	18	21	28	11	16	11	18	10	12	20	8	18	17	18	20	21	16	22	10	23	10	20	12	23
AT1G07160	44	72	77	62	36	95	70	188	76	66	133	134	31	82	84	74	74	35	84	109	95	56	114	89	43	95	92	112	79	89	39	112	44	56	72	40	80	75	71	133	78	81	86	67	67	40	72	60	90
AT1G07170	64	94	80	80	88	91	84	88	96	89	83	82	81	87	76	81	74	73	85	80	91	82	81	87	78	84	88	91	80	97	78	98	73	68	84	80	82	79	90	97	79	76	71	71	101	87	75	67	82
AT1G07180	63	52	79	93	52	56	45	74	94	74	84	98	113	89	58	74	72	84	62	93	90	93	93	89	113	79	88	91	107	56	80	67	58	83	98	74	90	84	76	77	55	75	92	50	90	102	65	95	90
AT1G07200	17	15	15	12	20	18	16	12	15	11	18	18	19	18	19	18	11	12	21	13	18	15	18	20	14	17	17	15	13	20	14	13	13	14	14	11	15	15	19	13	15	17	13	19	19	13	25	14	18
AT1G07210	23	30	23	23	17	32	21	24	26	30	16	32	30	29	27	26	23	24	30	27	30	24	30	32	37	30	32	25	30	32	35	34	29	23	24	22	31	29	24	34	35	23	31	29	31	26	24	34	23
AT1G07220	11	10	5	6	8	9	6	6	12	9	8	10	8	13	6	6	9	9	8	5	5	9	10	9	10	6	9	12	9	5	9	6	13	8	9	12	8	7	9	8	10	9	3	7	6	14	11	13	14
AT1G07230	59	75	53	51	57	46	60	44	55	56	46	51	57	43	56	63	54	51	63	47	60	48	59	42	53	53	44	57	50	49	47	48	63	42	58	54	46	39	51	49	55	68	46	56	58	43	71	53	44
AT1G07240	27	35	34	28	35	48	34	29	35	28	32	32	44	28	30	37	32	28	40	33	28	31	34	34	37	33	38	40	23	34	44	42	43	34	29	38	27	39	30	29	35	30	30	32	28	38	34	37	34
AT1G07250	27	30	36	35	27	30	23	26	36	35	29	35	41	34	42	26	25	35	28	42	38	43	32	26	36	32	45	27	33	25	29	34	33	31	32	35	26	46	35	29	34	35	36	32	32	53	21	36	33
AT1G07260	2	4	0	1	0	2	3	1	0	2	3	2	2	2	2	1	2	1	3	1	0	1	1	2	5	2	1	1	2	4	1	1	2	2	1	1	3	1	2	2	2	2	1	5	0	3	1	1	1
AT1G07280	102	130	111	149	97	125	92	109	145	140	108	123	141	132	120	108	118	163	89	141	153	165	124	144	169	133	126	111	163	108	149	116	110	107	142	134	139	139	126	131	125	137	132	95	119	157	129	144	134
AT1G07300	13	9	6	5	11	9	10	21	10	11	16	11	14	6	16	6	13	9	17	7	10	17	8	15	9	15	11	14	5	11	5	9	6	6	11	9	14	13	17	11	7	12	10	7	5	7	14	7	6
AT1G07310	38	45	42	37	41	48	42	44	46	43	53	40	57	42	58	51	48	40	43	38	46	52	40	47	57	50	49	44	47	34	43	54	42	36	49	39	50	52	45	42	50	43	41	43	39	39	51	34	44
AT1G07320	159	165	160	225	175	169	165	200	223	174	159	189	200	182	182	166	161	211	163	230	202	205	222	213	231	195	181	208	232	159	188	175	154	181	190	161	204	214	195	200	186	196	190	138	178	222	167	205	208
AT1G07330	1	1	1	1	1	1	1	2	1	2	3	1	3	3	2	1	1	1	1	1	1	1	0	1	2	1	1	1	2	3	1	2	0	0	2	1	1	1	1	1	1	1	1	1	1	1	1	3	1
AT1G07350	35	34	37	26	26	39	38	56	37	36	46	49	31	23	48	31	40	34	38	41	52	38	54	39	34	42	43	52	39	45	31	39	30	34	41	36	37	40	32	49	40	38	46	33	42	34	37	23	41
AT1G07360	25	29	24	24	25	26	28	24	25	27	23	31	26	22	29	26	23	31	24	30	26	25	29	27	21	24	29	27	23	26	22	26	24	26	29	28	25	31	35	22	22	22	29	24	28	24	25	24	25
AT1G07370	4	2	3	2	7	3	6	3	2	1	2	2	1	5	2	5	3	4	3	1	2	4	3	6	1	3	3	5	1	3	3	2	8	4	3	3	4	1	3	7	3	4	2	2	2	3	2	4	1
AT1G07380	13	6	9	11	10	9	8	8	11	10	7	9	8	8	9	9	8	13	7	6	7	10	8	11	11	8	12	10	8	11	11	9	9	3	9	10	8	7	8	10	12	9	11	9	9	11	11	11	8
AT1G07390	1	1	5	1	2	4	1	1	5	3	3	4	4	1	4	1	2	2	3	1	3	1	3	1	3	2	3	3	1	2	3	1	2	1	1	5	0	5	1	1	2	1	3	1	2	3	3	3	1
AT1G07400	17	21	37	33	28	44	43	110	46	31	57	74	27	55	49	29	42	24	39	70	36	35	79	63	23	45	65	79	53	61	20	66	29	24	35	25	42	43	43	61	21	50	48	29	49	25	23	29	54
AT1G07420	29	29	28	31	38	34	37	31	46	38	28	34	31	39	38	27	34	44	28	34	38	28	42	36	30	36	34	29	32	38	33	32	29	28	30	38	34	34	33	35	48	33	38	34	37	41	32	42	32
AT1G07430	12	6	2	6	18	6	11	7	9	11	8	7	2	7	10	7	9	13	6	3	14	3	21	10	5	7	5	6	11	8	3	7	8	3	9	6	7	5	6	10	9	11	16	9	12	6	13	8	9
AT1G07440	64	76	58	92	82	74	69	108	106	98	82	100	93	90	99	70	65	101	73	105	106	117	99	106	81	77	103	97	120	67	81	104	85	73	73	89	80	87	98	106	68	95	77	77	65	87	86	88	71
AT1G07450	3	3	4	6	1	1	1	3	7	6	4	3	6	3	2	1	3	4	3	6	4	3	2	3	6	3	4	4	8	3	1	3	2	3	8	4	7	5	2	0	3	3	6	1	4	6	0	3	3
AT1G07470	15	18	18	26	18	21	15	27	17	17	18	22	21	21	18	25	15	23	20	21	18	25	24	24	19	20	21	21	22	19	19	16	21	16	18	18	18	25	21	24	15	25	23	17	19	21	20	21	21
AT1G04583	1	0	2	2	1	3	1	4	1	1	1	4	1	3	0	1	2	0	1	2	1	1	3	0	1	1	1	3	3	2	1	2	1	0	1	1	0	1	1	3	1	0	1	1	3	2	1	2	1
AT1G07480	24	25	24	25	22	27	23	29	25	24	33	29	28	23	24	17	19	24	20	20	35	24	19	38	27	31	25	30	31	24	26	31	20	16	34	28	22	29	26	24	31	24	33	31	23	23	21	24	23
AT1G07510	36	31	30	21	25	30	32	36	38	37	29	30	23	28	38	19	27	36	23	33	40	24	33	31	28	32	34	33	30	30	21	31	22	27	30	27	30	22	23	28	32	31	31	29	33	33	26	32	43
AT1G07520	17	17	9	7	14	13	15	12	18	15	16	13	14	5	10	12	14	13	10	14	12	14	13	10	15	19	12	9	8	13	9	11	11	10	8	8	16	9	12	13	13	10	11	15	14	10	11	12	7
AT1G07530	36	40	39	28	41	36	36	37	31	38	42	36	34	26	50	31	31	33	33	27	45	27	36	29	29	32	27	30	37	38	35	29	43	31	28	24	34	31	35	41	40	36	46	34	37	39	48	36	41
AT1G07570	14	19	15	19	8	8	11	11	10	13	12	6	8	12	15	11	8	7	10	20	20	17	8	12	16	13	14	14	10	11	10	14	14	14	15	12	13	8	10	15	16	13	15	16	11	9	17	17	12
AT1G07610	72	23	49	24	54	51	62	47	48	14	47	38	38	34	81	34	43	54	44	31	43	40	51	25	58	110	45	66	35	38	35	11	22	30	36	21	46	69	64	49	45	43	63	45	24	56	18	21	46
AT1G07615	6	3	8	10	8	6	9	11	9	8	9	3	5	7	8	8	5	4	7	6	5	6	8	10	8	10	11	6	10	6	8	8	7	5	7	8	10	6	5	8	8	9	6	6	7	10	6	8	9
AT1G07620	12	22	22	29	17	19	20	35	21	19	26	35	18	26	21	27	15	20	22	26	22	30	29	25	32	27	23	36	33	23	9	22	16	28	21	17	21	21	25	31	22	24	19	17	25	20	16	16	31
AT1G07630	14	23	17	12	14	13	20	22	13	22	21	16	17	13	16	11	13	16	16	18	20	14	14	12	18	19	20	20	9	18	17	20	21	14	15	15	21	15	13	17	27	23	20	16	13	16	18	15	20
AT1G07640	60	30	19	11	86	20	56	35	37	21	42	12	13	37	55	44	37	59	42	18	41	18	61	24	16	48	16	21	32	40	16	2	18	7	33	37	12	28	42	28	35	32	70	48	28	17	27	20	18
AT1G07650	27	37	20	16	23	25	18	37	30	24	31	33	20	22	33	41	21	19	36	23	28	22	25	34	20	33	30	26	21	24	20	32	20	24	23	21	35	29	19	26	27	35	27	33	23	18	24	32	32
AT1G07660	57	65	69	64	62	66	70	98	67	70	78	98	56	74	74	68	72	56	58	89	77	67	78	79	48	78	67	67	66	68	54	81	54	46	62	51	62	80	61	88	67	72	74	57	75	62	72	62	69
AT1G07670	46	23	26	26	37	31	31	33	18	25	26	32	28	30	30	28	22	26	24	34	34	29	32	36	25	25	26	27	27	18	29	25	26	17	17	23	25	24	33	25	29	36	37	31	36	25	44	27	31
AT1G07700	86	89	96	105	94	82	85	124	128	96	95	103	105	83	99	83	74	119	79	124	119	104	107	109	122	115	111	105	131	97	89	93	80	93	118	98	104	115	96	117	99	96	104	75	81	115	93	107	103
AT1G07705	12	12	7	7	7	11	9	10	12	11	8	7	12	14	12	5	12	12	14	8	8	12	8	7	15	12	12	14	10	14	14	12	13	8	8	10	14	11	10	15	12	9	11	15	8	15	11	8	9
AT1G07720	27	43	37	21	17	32	33	21	9	15	31	24	23	23	31	38	34	9	25	11	19	22	12	10	14	26	26	26	7	28	29	24	44	32	26	27	27	17	21	19	30	18	14	45	31	5	27	18	21
AT1G07728	15	14	13	8	10	10	12	12	13	17	11	8	13	7	10	13	10	17	10	8	11	9	12	10	15	14	12	11	14	15	8	10	8	8	12	11	14	10	16	11	13	10	15	15	16	12	11	10	10
AT1G07745	8	12	5	6	11	13	10	10	8	8	8	11	3	10	10	5	10	12	8	11	10	8	6	4	8	12	10	10	8	10	8	6	11	11	10	8	11	8	12	10	8	7	8	9	12	6	12	12	8
AT1G07750	23	27	31	32	37	26	31	27	21	39	22	27	25	32	35	27	24	29	24	23	29	30	19	27	26	28	22	26	23	32	22	21	27	14	22	28	20	23	32	29	34	33	32	27	37	25	31	26	28
AT1G07770	295	325	279	251	271	279	325	279	250	293	293	284	272	263	280	297	311	253	333	270	244	292	272	292	204	222	265	259	250	306	286	295	332	248	266	299	275	271	281	267	288	315	237	324	268	240	349	286	261
AT1G07780	13	9	7	11	13	7	11	6	14	7	11	5	14	11	8	5	8	14	10	10	15	7	14	7	12	11	10	9	9	11	7	9	7	8	10	8	9	10	8	11	8	7	12	11	9	11	9	11	11
AT1G07790	16	20	17	20	23	18	18	14	22	28	12	14	18	30	23	19	24	19	18	13	22	19	24	18	19	21	19	20	12	24	21	14	15	14	13	13	11	16	22	19	19	23	22	20	19	17	22	22	17
AT1G07810	25	30	27	21	20	32	34	36	27	28	33	20	29	24	31	32	27	36	32	35	34	32	35	28	29	37	31	42	29	30	24	30	17	28	26	22	34	33	33	23	33	26	32	39	29	27	24	31	32
AT1G07820	55	47	54	42	36	47	59	36	40	41	46	34	46	41	41	42	45	48	50	31	44	44	30	47	39	44	43	50	40	44	41	36	45	39	48	43	42	50	47	38	54	44	50	52	41	48	43	31	44
AT1G07830	38	35	30	37	37	33	29	50	42	34	36	45	36	34	40	46	37	39	39	39	36	35	47	43	32	39	43	47	39	48	39	42	36	26	32	26	36	39	43	46	38	39	45	31	32	46	37	31	39
AT1G07840	12	23	15	21	17	25	18	18	21	20	14	15	19	17	19	17	12	25	17	18	22	12	19	20	12	19	16	21	19	24	17	16	13	16	15	19	15	18	15	18	21	13	21	16	20	24	12	16	20
AT1G07870	17	24	14	11	18	20	15	24	18	24	25	25	12	14	14	11	16	19	16	11	17	21	22	23	13	21	18	21	26	17	10	19	9	10	15	15	22	21	14	23	20	16	17	17	21	15	24	22	17
AT1G07880	6	2	2	3	6	4	8	7	1	5	3	4	1	2	1	4	7	3	5	1	5	3	7	7	0	2	3	1	4	6	2	3	2	1	2	5	3	4	3	4	6	3	4	4	5	1	3	3	3
AT1G07890	426	423	346	352	432	393	461	458	348	414	436	412	359	394	407	434	371	371	432	427	352	401	432	406	300	341	362	376	362	402	364	395	427	323	358	348	370	385	428	391	385	410	362	418	380	317	460	356	386
AT1G07900	3	1	1	1	1	3	3	2	1	2	2	1	1	1	1	1	2	1	1	3	0	1	2	3	1	1	1	1	1	3	1	1	2	1	1	1	4	3	1	1	1	1	1	2	1	1	4	2	2
AT1G07902	6	4	5	4	6	2	6	6	6	4	6	7	4	9	8	7	3	6	7	4	5	6	8	8	7	8	5	3	6	8	6	6	6	3	3	6	3	5	4	10	3	5	3	8	6	10	5	3	4
AT1G07910	8	8	4	9	11	11	9	12	11	9	6	13	10	11	9	10	8	13	10	9	16	7	10	8	13	8	12	12	7	13	6	8	6	6	8	3	12	12	9	11	11	9	12	8	11	9	14	13	7
AT1G07920	305	328	281	277	289	289	304	271	275	280	301	267	253	276	289	303	305	274	326	264	251	280	289	261	241	238	282	283	263	319	285	288	313	277	279	272	265	265	288	274	296	289	271	312	283	236	321	267	259
AT1G07930	215	244	197	207	223	229	223	231	211	226	228	205	212	213	228	263	225	217	259	219	212	226	227	235	190	182	226	207	211	206	207	234	248	221	208	208	214	216	219	227	242	236	219	249	222	194	243	190	208
AT1G07940	211	241	229	203	229	245	264	200	207	240	233	223	232	246	240	261	237	217	270	207	194	236	207	228	202	185	236	236	203	245	248	241	278	237	213	230	226	203	218	235	247	230	212	261	216	207	260	232	214
AT1G07950	27	32	29	25	37	32	23	31	32	34	35	29	34	33	36	28	30	21	32	23	26	28	31	30	24	21	28	32	23	31	23	26	31	30	32	30	22	31	26	37	27	36	21	31	32	23	30	30	28
AT1G07960	32	43	41	36	44	35	30	41	41	26	36	35	39	37	33	38	37	43	28	35	40	28	35	38	35	32	41	45	35	43	39	48	40	38	29	36	29	35	37	44	37	29	33	47	32	40	33	41	31
AT1G07970	9	13	13	13	13	14	11	14	11	13	12	14	9	12	11	15	10	11	11	11	12	15	15	11	8	12	17	11	14	17	9	10	17	11	11	10	13	6	16	10	11	10	18	12	10	10	12	16	15
AT1G07980	22	30	26	21	9	21	21	25	24	25	28	24	16	26	28	18	25	25	21	33	25	20	21	21	23	24	21	28	28	26	21	26	24	16	34	23	24	26	21	23	24	25	23	20	28	23	30	27	28
AT1G07990	31	38	32	31	31	44	46	39	33	45	30	41	29	38	49	46	34	41	44	39	37	34	41	39	43	46	42	37	39	38	29	36	35	25	39	26	42	37	42	35	32	49	37	43	33	31	47	42	44
AT1G08000	5	9	7	8	8	5	7	7	7	7	8	5	4	8	11	8	11	6	4	5	6	5	7	8	8	8	11	3	8	4	6	4	7	7	5	8	5	10	8	7	6	3	5	7	3	5	4	4	7
AT1G08010	19	13	12	14	12	16	13	10	12	6	14	14	15	10	11	20	10	12	14	16	14	17	14	13	16	12	20	19	10	13	24	10	15	11	10	14	14	10	12	14	10	9	14	13	11	15	11	16	15
AT1G08030	13	14	14	10	10	14	11	12	12	14	13	16	15	11	15	8	14	14	11	12	12	14	12	10	12	15	12	10	10	12	14	10	13	8	13	10	11	14	15	11	13	11	15	15	9	12	11	10	11
AT1G08040	24	23	19	18	18	22	15	30	21	22	20	21	19	16	24	16	17	25	24	25	20	17	22	22	18	23	28	28	16	16	27	23	18	17	19	16	19	21	22	21	21	12	12	22	22	18	20	16	21
AT1G08050	6	4	2	1	6	3	5	6	8	1	1	2	3	4	3	5	1	5	4	5	5	3	6	6	3	6	4	6	2	2	2	1	5	1	3	5	4	3	8	3	1	7	8	2	5	3	4	3	2
AT1G08060	12	14	21	11	16	18	11	23	15	15	16	15	17	16	16	14	10	13	16	17	16	16	20	14	12	21	16	15	13	17	14	19	15	11	18	15	16	14	13	13	16	19	14	10	17	17	14	15	16
AT1G08070	2	1	1	3	1	3	2	3	1	2	1	1	3	1	1	1	4	4	0	1	0	1	2	2	2	1	2	4	1	3	6	3	4	1	2	3	3	1	3	2	3	2	2	3	2	3	2	2	1
AT1G08110	231	267	258	265	249	285	241	279	282	265	276	269	289	267	260	273	255	256	264	297	288	288	266	258	280	272	287	288	280	278	250	292	276	270	247	301	278	277	268	293	267	270	254	261	271	292	278	259	267
AT1G08125	13	15	16	19	17	21	16	21	18	24	14	20	26	17	18	11	21	23	10	17	21	22	22	16	17	24	18	22	12	10	25	21	16	12	15	20	14	14	20	23	17	17	20	20	14	23	12	23	21
AT1G08130	13	11	9	9	10	9	13	12	15	14	11	13	14	16	11	9	9	11	8	15	11	7	10	17	9	12	9	12	8	8	12	10	15	11	14	10	12	13	10	10	12	12	12	10	7	11	11	7	10
AT1G08160	3	3	6	0	0	2	3	2	8	7	7	0	0	6	2	1	3	2	7	2	2	1	5	6	2	5	3	4	0	8	0	0	0	0	2	1	0	2	1	3	8	0	6	5	2	2	4	0	1
AT1G08180	14	14	10	13	12	13	14	16	20	16	10	20	13	16	14	15	22	22	13	16	18	14	25	17	18	15	16	20	21	17	12	15	17	12	15	17	14	17	15	14	11	14	17	8	14	22	13	16	13
AT1G08190	48	57	50	46	56	70	54	55	44	41	45	46	56	47	49	53	51	47	56	45	53	49	51	40	48	45	61	42	44	63	51	51	57	50	57	53	47	52	60	51	55	51	47	61	40	43	54	56	52
AT1G08200	120	135	125	129	120	119	112	141	127	107	150	136	126	121	120	132	123	111	139	137	133	129	140	123	116	109	124	121	128	121	113	134	128	116	130	129	135	110	120	132	135	123	113	139	130	103	137	119	110
AT1G08210	23	27	18	14	18	24	15	23	12	20	23	21	22	24	21	22	20	15	20	28	15	20	22	17	20	20	28	21	19	21	22	17	22	18	19	21	23	21	15	21	23	20	20	22	24	21	19	17	21
AT1G08220	3	4	3	3	4	6	1	6	3	8	3	6	4	6	3	2	3	4	1	3	7	5	7	7	1	5	3	2	3	3	5	3	5	2	3	3	6	3	6	4	7	7	5	10	3	3	3	3	5
AT1G08230	62	68	51	45	59	63	64	54	53	64	64	60	56	63	50	46	45	54	59	52	56	55	61	50	56	45	56	53	41	60	47	61	60	40	65	57	61	44	54	51	67	60	57	67	53	47	61	47	63
AT1G08250	16	22	27	26	21	20	22	11	22	24	22	25	32	21	25	22	20	24	19	19	17	28	20	25	25	19	26	25	20	21	26	23	20	24	23	20	24	32	14	22	24	24	18	15	15	23	30	25	19
AT1G08260	4	2	2	1	3	2	4	0	3	3	5	1	1	3	4	0	3	3	2	3	3	1	3	2	3	1	1	4	3	2	3	1	4	1	4	1	4	3	2	3	4	3	1	4	3	1	6	3	1
AT1G08280	4	4	5	2	5	1	2	2	2	4	2	3	1	1	1	1	3	1	1	2	3	3	1	2	1	1	4	1	3	3	2	2	2	3	2	1	3	2	1	2	2	3	1	6	2	0	4	3	3
AT1G08300	3	3	1	1	1	3	2	3	2	2	3	3	2	3	3	1	4	2	0	1	4	0	6	1	2	3	1	3	3	3	4	5	2	2	3	2	3	6	4	3	3	2	1	1	3	0	3	2	1
AT1G08310	1	5	3	1	1	2	6	6	3	3	4	7	2	4	2	2	2	5	5	5	7	1	6	5	6	1	4	5	1	3	4	1	2	1	3	2	3	3	3	5	2	4	1	1	3	2	4	1	3
AT1G08315	21	26	28	31	30	32	23	40	31	33	29	32	29	35	32	30	34	25	33	31	29	28	36	40	30	30	34	32	28	30	30	36	27	22	37	26	34	32	24	32	29	31	27	31	26	25	17	31	26
AT1G08350	5	3	3	3	4	3	7	4	2	5	5	2	5	1	2	2	5	2	4	6	0	2	2	3	3	1	4	8	1	3	3	6	3	3	1	3	3	3	4	6	5	1	3	5	1	3	4	2	6
AT1G08360	263	269	242	275	260	270	260	266	266	279	257	257	264	269	271	257	241	258	277	284	256	296	267	280	246	243	257	264	259	274	267	261	292	257	252	239	231	257	262	261	269	268	238	255	261	257	274	249	248
AT1G08370	37	36	35	31	30	28	32	29	37	39	27	34	28	31	32	34	29	33	34	27	35	31	40	34	33	36	33	29	29	32	32	37	26	30	32	34	29	37	37	41	42	26	37	36	34	36	35	33	35
AT1G08390	12	14	14	14	17	19	10	10	17	13	9	16	15	12	16	21	15	18	12	17	13	20	19	17	22	18	17	15	17	13	14	16	9	22	16	19	15	24	17	19	19	15	20	11	14	18	8	12	23
AT1G08400	1	1	1	1	1	1	2	0	1	1	3	1	3	1	1	0	0	1	3	1	3	0	1	1	3	3	4	1	2	1	3	1	3	0	2	2	1	1	1	1	3	2	1	1	2	1	1	2	2
AT1G08410	11	14	10	8	8	12	6	11	9	6	16	8	15	11	3	9	9	11	8	12	10	16	13	6	15	12	8	5	9	10	8	9	9	7	10	8	14	8	8	9	13	11	8	8	10	8	10	10	10
AT1G08420	10	10	10	7	8	8	13	13	15	16	11	11	11	9	18	9	12	11	12	8	15	11	11	10	12	8	12	15	12	9	9	9	6	10	11	9	12	12	9	17	12	10	10	12	10	11	11	10	13
AT1G08450	92	125	106	91	118	119	103	122	92	123	125	117	99	97	119	97	110	92	103	102	124	110	123	96	80	111	106	109	99	102	73	110	86	97	101	85	97	106	109	132	116	105	91	112	96	77	135	104	104
AT1G08460	55	46	60	72	47	73	60	66	83	68	74	59	70	68	71	38	52	67	57	77	66	75	74	69	71	65	59	69	80	62	63	70	58	65	50	66	62	82	65	69	72	58	68	55	76	69	50	49	70
AT1G08465	18	8	10	15	15	11	11	12	14	20	13	10	8	11	15	14	8	17	13	10	15	9	13	13	10	12	12	16	7	14	13	10	17	12	16	13	8	8	10	10	14	16	11	8	13	11	10	10	12
AT1G08470	20	29	23	15	25	18	17	24	20	18	14	18	27	18	17	21	22	22	19	15	20	18	15	28	18	18	14	26	23	20	23	30	28	21	21	16	21	23	17	14	21	14	20	17	18	18	27	23	22
AT1G08480	132	131	125	128	120	116	138	122	135	123	148	120	128	129	136	135	137	136	139	129	131	136	125	132	143	134	130	150	136	131	135	130	130	127	116	127	136	144	124	137	141	123	151	149	139	130	122	103	136
AT1G08490	48	44	50	64	45	49	52	59	60	56	50	69	65	69	63	49	56	59	49	66	63	64	58	62	70	56	45	58	66	47	55	65	43	50	47	50	70	55	55	50	51	52	51	43	40	69	44	76	61
AT1G08500	2	3	1	1	1	1	1	2	1	3	2	2	1	1	3	1	0	1	0	3	2	1	1	3	1	1	1	1	0	3	0	0	0	1	2	3	2	2	1	1	2	1	0	2	0	1	2	1	1
AT1G08510	92	107	145	78	78	131	107	80	56	86	120	108	89	87	103	123	98	60	118	66	77	78	88	59	68	75	102	102	56	132	103	105	120	117	88	83	105	85	92	117	101	69	77	125	103	53	93	67	84
AT1G08520	93	95	86	107	92	103	99	109	112	102	112	124	106	101	103	102	96	132	98	110	118	121	112	105	108	116	106	107	116	99	100	94	90	81	109	102	109	116	103	124	95	95	106	87	103	123	95	119	100
AT1G08530	16	18	17	19	19	21	17	18	26	19	12	20	20	17	17	21	15	19	17	21	21	18	22	16	20	16	12	21	24	16	20	25	21	11	21	21	17	13	18	22	21	14	15	13	16	21	9	21	16
AT1G08540	50	57	50	68	54	64	45	51	88	63	45	79	65	56	62	45	58	74	50	75	62	64	65	72	65	63	66	69	84	63	68	60	39	55	58	67	58	73	65	57	68	75	62	55	62	79	59	69	56
AT1G08550	61	81	77	94	70	72	72	79	112	85	70	79	94	81	76	57	64	89	67	103	89	86	89	89	101	89	82	87	101	69	101	84	78	73	76	93	88	87	82	89	89	87	86	61	73	101	67	76	88
AT1G08560	4	1	5	2	1	4	4	0	2	4	2	2	2	2	2	1	4	2	0	0	0	2	4	10	0	3	3	1	0	3	5	0	1	0	4	1	0	2	2	1	4	0	0	0	0	1	0	2	0
AT1G08570	121	166	130	141	183	135	147	143	166	137	125	154	140	140	158	145	126	164	131	161	162	162	174	157	142	134	145	144	173	116	114	143	154	148	133	155	142	150	156	138	149	160	121	139	140	130	158	155	124
AT1G08580	57	47	48	48	42	44	49	33	50	46	38	47	53	49	44	54	40	55	42	48	48	38	55	38	53	45	45	52	33	52	42	44	60	42	43	48	49	44	46	50	47	44	47	54	49	58	45	42	52
AT1G08592	4	6	0	1	3	1	2	1	3	3	2	1	1	1	2	1	3	6	3	1	2	1	1	2	1	3	2	1	3	2	2	2	3	1	3	1	2	2	1	2	1	6	4	3	2	1	5	2	1
AT1G08600	30	28	25	19	27	21	32	36	24	20	27	19	19	19	27	22	28	20	26	25	28	28	33	27	23	30	35	36	27	19	21	25	25	23	16	18	18	22	26	28	25	30	21	24	21	15	22	28	23
AT1G08610	3	3	3	3	5	2	6	7	2	3	5	3	4	3	5	3	3	4	6	5	6	2	2	4	3	5	5	4	6	3	3	6	5	5	4	2	3	4	8	1	4	3	3	6	3	6	3	2	2
AT1G08620	24	23	12	24	22	14	20	25	17	22	23	19	21	18	18	13	16	16	23	19	23	17	20	19	19	18	22	16	16	18	19	22	17	16	22	15	21	17	16	17	24	18	21	20	16	15	21	17	24
AT1G08630	11	10	1	6	5	12	16	7	6	18	3	4	4	10	7	8	14	12	10	12	7	11	5	11	8	7	3	4	2	6	9	9	11	1	9	3	8	9	15	10	7	13	9	3	8	10	12	12	5
AT1G08640	67	89	72	86	80	82	71	91	108	100	76	95	80	75	83	81	73	98	87	106	94	93	98	92	97	82	78	96	91	67	74	88	73	89	80	71	90	85	90	91	88	90	84	73	72	91	75	89	93
AT1G08650	21	24	22	15	26	21	22	26	20	29	16	28	21	25	22	19	20	19	21	22	20	23	23	18	31	27	21	21	24	21	22	21	23	26	22	19	20	24	17	24	25	27	17	23	16	20	22	22	18
AT1G08660	22	19	22	18	13	27	23	23	17	20	20	21	21	20	19	20	23	23	22	25	23	21	23	22	23	19	21	23	13	29	26	26	28	11	17	22	27	27	22	20	21	24	20	21	25	13	23	23	26
AT1G08680	22	23	31	17	22	25	23	18	21	26	21	21	16	21	24	20	22	25	26	25	25	20	23	19	20	26	24	33	22	23	20	27	24	21	24	22	20	18	23	32	28	21	24	28	25	21	30	21	21
AT1G08700	16	25	15	17	19	14	17	22	23	19	14	22	24	17	19	17	20	24	14	21	17	17	29	16	23	13	14	14	19	18	18	16	16	19	16	20	21	22	18	15	20	20	22	15	17	20	15	21	23
AT1G08710	22	16	10	21	22	19	17	17	20	22	14	15	17	20	17	23	16	20	15	22	15	19	24	20	20	17	12	24	17	12	13	16	16	15	19	20	20	21	17	22	22	17	19	21	18	17	18	22	12
AT1G08720	25	30	27	30	28	33	31	35	29	25	33	44	23	28	32	32	31	30	37	35	31	24	34	35	29	35	28	31	27	26	26	38	32	23	35	28	30	30	30	32	30	34	26	32	36	28	35	34	34
AT1G08750	14	13	16	12	13	10	11	10	16	14	12	12	16	10	12	9	13	16	14	18	10	12	11	10	15	9	11	12	16	11	8	12	13	8	13	13	14	17	10	16	17	16	17	14	11	6	14	18	11
AT1G08760	12	11	8	11	8	6	8	6	13	14	12	9	11	14	8	8	11	15	9	11	11	10	12	6	16	11	12	14	8	11	8	15	7	7	7	12	13	13	6	12	12	11	15	13	16	9	12	10	8
AT1G08770	37	44	51	49	31	60	49	64	51	29	41	48	45	45	48	43	43	40	43	59	41	42	49	47	42	45	49	54	55	51	42	54	42	47	43	34	48	50	47	50	38	46	48	46	50	41	35	40	44
AT1G08780	54	40	37	54	43	49	46	51	50	52	45	49	52	44	50	43	47	49	48	53	46	49	52	53	65	53	52	58	43	42	51	51	43	41	49	50	44	49	47	52	44	47	49	42	53	60	52	48	48
AT1G08800	24	28	28	12	15	28	30	21	8	23	34	23	16	14	21	24	24	11	28	13	22	12	15	14	16	20	20	18	6	29	19	27	28	22	16	17	18	18	15	20	30	16	22	31	15	6	22	18	25
AT1G08810	8	27	12	9	12	14	13	19	4	8	9	8	9	10	22	12	6	4	12	10	24	9	6	13	8	14	14	9	7	13	11	10	31	11	11	16	11	9	9	12	18	8	22	13	10	7	14	13	7
AT1G08820	42	37	46	34	51	40	51	45	46	44	43	48	31	39	44	46	39	31	39	38	36	38	48	38	40	42	47	38	44	37	44	56	43	25	43	39	35	44	37	41	37	37	46	48	40	37	42	38	45
AT1G08830	109	90	80	58	87	92	129	102	72	88	80	73	68	84	120	82	100	102	113	81	99	92	83	77	87	132	84	93	55	83	92	67	88	65	69	67	88	94	102	78	100	88	123	89	73	88	109	76	90
AT1G08840	5	3	9	2	4	8	3	4	2	6	6	5	3	6	4	3	4	2	7	3	1	6	6	3	3	9	2	6	2	8	3	3	3	3	3	5	6	3	2	6	6	4	1	10	7	1	3	1	1
AT1G08845	17	20	15	20	13	19	15	18	16	15	11	18	22	15	12	15	13	16	16	15	17	23	20	15	17	19	14	15	20	14	18	24	18	11	18	15	17	20	13	16	18	14	15	13	16	21	20	17	15
AT1G08880	99	101	81	82	108	107	106	89	94	108	76	82	95	103	96	98	98	112	106	83	95	104	84	109	85	79	91	81	98	98	96	89	104	76	102	89	85	93	103	90	97	102	88	96	87	99	105	82	87
AT1G08890	18	29	34	20	14	27	21	21	14	26	30	22	14	18	24	20	18	15	21	15	24	16	16	18	21	27	21	24	13	28	23	22	20	21	12	24	22	16	23	33	32	20	14	30	21	16	17	16	12
AT1G08900	50	65	64	45	56	69	51	60	54	69	64	69	65	50	62	62	63	50	52	56	64	60	58	59	51	70	77	59	50	59	54	69	51	65	64	53	68	61	59	66	60	65	62	63	45	51	58	56	65
AT1G08910	15	16	17	10	12	11	10	18	8	12	16	20	5	9	17	19	15	17	7	16	23	9	22	12	13	16	16	14	12	9	10	22	8	12	16	15	17	16	13	18	18	15	15	14	15	13	16	15	13
AT1G08920	45	22	12	11	40	23	25	24	25	28	22	14	17	28	26	31	31	43	26	29	31	25	36	31	19	30	19	17	21	29	28	17	28	13	26	23	16	25	23	26	23	23	32	28	15	27	31	26	15
AT1G08930	214	279	262	240	188	295	258	341	232	265	281	310	223	220	256	271	231	210	256	274	246	240	278	255	220	257	284	288	229	260	217	307	224	232	228	216	279	235	250	320	272	256	239	263	225	199	250	224	264
AT1G08940	17	15	11	6	13	16	16	27	9	15	22	21	13	18	12	14	13	7	12	14	13	9	14	14	15	19	13	17	10	17	8	17	11	12	16	10	11	13	19	23	20	14	9	15	14	17	16	14	19
AT1G08960	6	8	6	9	5	3	6	4	6	4	7	5	6	5	8	1	6	8	5	7	6	8	4	8	7	6	3	6	6	8	6	4	8	3	5	8	8	6	6	2	6	6	11	3	8	7	7	8	3
AT1G08970	58	63	58	40	59	49	59	60	52	57	45	48	48	50	66	43	54	65	62	49	57	57	54	62	47	50	45	45	59	51	49	58	56	38	52	47	49	59	57	53	52	49	61	68	50	64	53	64	46
AT1G08980	78	106	88	96	110	109	103	106	116	110	92	109	92	104	107	93	92	99	92	102	124	99	88	98	95	110	112	99	113	96	107	100	102	82	89	100	103	97	82	112	132	100	101	110	101	108	100	88	79
AT1G09000	5	1	2	1	1	3	3	1	4	2	1	2	0	3	1	4	2	2	2	2	2	1	5	1	1	0	1	4	1	1	3	1	1	0	2	1	2	2	3	2	2	0	1	1	3	1	3	1	1
AT1G09010	43	47	36	35	30	43	41	44	38	41	41	37	37	42	41	39	30	49	42	37	41	33	35	37	42	38	40	32	31	38	38	33	37	41	38	42	35	39	39	45	38	46	42	32	38	49	36	39	37
AT1G09020	16	18	15	11	13	14	17	13	10	17	16	12	14	12	20	10	17	10	16	10	12	16	15	14	10	13	18	15	14	11	14	9	18	8	17	10	16	20	15	13	14	13	10	16	10	12	12	15	13
AT1G09040	1	1	3	1	2	4	1	1	2	6	3	1	1	1	1	1	3	4	1	3	1	4	1	2	3	1	3	4	3	2	3	3	3	2	3	3	3	3	1	3	2	2	3	4	1	3	1	4	3
AT1G09050	2	5	3	2	2	2	2	3	1	3	1	2	2	1	1	3	3	3	2	3	3	1	1	1	5	3	3	4	3	1	3	3	1	3	0	3	1	3	3	3	1	1	3	1	2	3	4	3	1
AT1G09060	29	24	27	15	31	28	24	29	31	27	29	30	25	31	25	23	36	32	23	21	23	26	31	28	36	39	27	35	29	21	36	26	21	15	31	27	28	31	17	25	27	31	24	23	32	29	26	25	32
AT1G09100	26	24	26	23	24	25	17	25	22	27	24	27	28	31	25	16	19	26	18	22	27	19	26	21	22	17	20	24	26	28	30	19	22	20	18	25	19	22	14	27	29	29	23	25	23	29	22	22	18
AT1G09130	156	153	171	231	157	169	157	190	214	172	182	182	197	193	188	163	176	214	182	225	226	208	195	204	241	222	200	191	253	164	192	192	164	183	181	186	189	201	185	182	179	193	208	136	191	239	157	211	214
AT1G09140	53	58	61	47	56	51	60	56	55	57	54	49	48	53	57	50	51	51	67	59	57	47	54	50	47	57	63	61	47	52	55	55	57	50	51	36	54	55	52	62	59	54	57	61	52	45	53	54	60
AT1G09150	39	40	36	44	44	44	51	44	47	54	48	37	40	50	43	38	47	50	46	38	42	45	50	46	49	46	39	48	40	44	41	39	47	34	45	35	37	40	44	33	45	35	48	38	38	49	45	47	28
AT1G09157	3	6	1	1	1	1	1	2	2	3	3	3	2	1	2	1	2	3	5	4	1	2	1	2	1	2	2	1	3	1	1	3	1	1	2	1	4	1	0	1	1	3	3	1	2	3	3	1	4
AT1G09160	20	24	19	12	18	21	14	20	21	21	18	21	15	20	18	13	22	20	15	17	17	23	12	14	16	16	17	22	15	21	16	22	18	19	18	14	21	22	16	25	21	19	14	21	22	21	24	20	15
AT1G09176	1	1	0	1	2	2	1	1	1	1	1	2	2	2	1	1	0	1	1	1	1	1	1	1	2	2	3	1	1	1	1	1	1	1	1	1	2	1	1	1	2	1	1	1	2	1	1	3	1
AT1G09190	1	0	2	0	1	3	1	5	3	3	1	2	1	1	2	2	3	3	3	3	1	1	3	3	1	1	0	2	1	1	1	2	1	0	2	1	3	1	2	2	3	0	2	1	3	0	2	2	2
AT1G09195	7	9	3	5	7	4	4	6	5	3	7	4	7	4	6	3	6	3	5	3	8	3	3	7	4	3	4	8	4	6	6	4	2	6	4	3	5	5	3	5	8	1	5	6	8	3	6	3	6
AT1G09200	39	36	40	38	32	46	40	48	46	47	43	40	28	48	37	32	34	32	45	42	34	36	38	49	37	43	50	43	43	35	39	42	28	35	46	25	50	41	33	50	40	30	38	32	47	38	34	35	35
AT1G09210	48	66	52	52	57	47	48	46	57	43	56	52	46	56	49	54	53	57	55	56	55	58	53	59	44	53	55	50	41	62	60	60	50	45	43	59	48	50	55	51	56	43	56	64	53	53	59	55	53
AT1G09220	2	1	1	1	2	5	1	1	2	2	2	2	1	2	3	2	3	1	5	1	2	3	1	1	0	2	1	3	2	1	0	1	3	1	1	3	0	1	1	2	1	2	1	1	1	2	1	3	3
AT1G09230	19	14	11	7	13	21	13	19	19	17	14	16	16	12	19	12	10	16	16	20	21	15	14	12	26	18	16	21	17	15	16	21	14	11	19	12	21	16	9	16	15	14	20	11	15	18	13	13	18
AT1G09240	16	5	11	9	8	11	17	5	13	7	10	8	14	11	15	4	10	13	10	7	9	9	9	8	21	23	13	14	9	3	9	4	3	13	7	8	13	15	16	10	11	7	12	9	7	13	3	12	14
AT1G09250	15	15	17	12	17	18	10	13	14	12	15	14	20	21	25	14	19	13	16	16	9	18	8	12	19	23	14	22	15	17	21	16	21	13	15	15	13	23	23	10	12	14	19	14	17	23	19	18	15
AT1G09270	44	39	46	44	34	36	31	41	38	44	45	48	40	37	41	29	40	38	39	37	39	40	34	41	31	46	38	49	47	38	47	48	39	46	41	38	35	38	44	36	38	38	35	43	34	38	39	34	38
AT1G09280	15	14	15	17	15	17	15	15	21	18	16	15	14	18	21	15	18	21	15	10	17	20	13	10	18	23	15	19	16	10	15	13	15	16	17	12	14	18	15	19	21	11	15	13	17	13	17	13	18
AT1G09290	11	13	12	14	7	11	16	13	20	8	19	20	15	14	10	6	14	15	10	16	18	14	16	12	17	19	15	17	11	10	14	17	11	16	12	14	16	15	11	17	19	13	11	8	11	14	14	17	16
AT1G09300	5	13	9	11	12	12	10	9	6	12	8	10	17	14	13	13	10	15	9	9	11	12	7	10	13	12	13	6	6	8	11	12	7	6	10	14	12	9	10	8	11	9	11	11	5	14	13	15	7
AT1G09310	425	533	676	364	366	564	475	209	175	321	489	422	439	331	361	581	486	139	567	219	233	303	157	212	295	232	423	441	133	605	429	420	639	579	388	430	477	317	332	345	392	329	204	689	492	133	407	240	405
AT1G09320	8	9	6	14	10	7	5	8	8	8	8	5	12	7	6	7	9	8	7	8	5	7	11	10	6	8	7	7	8	14	8	10	11	6	6	8	6	4	9	6	8	10	10	8	6	5	6	6	6
AT1G09330	42	40	50	38	34	47	46	45	46	48	52	53	55	45	43	46	37	41	42	50	52	41	42	53	47	40	54	47	41	54	59	46	34	43	47	40	53	45	38	58	44	49	45	47	46	44	41	40	45
AT1G09340	435	497	499	605	471	443	438	556	605	494	488	569	579	538	494	491	488	532	478	608	572	599	596	597	568	499	537	607	658	436	486	511	468	570	559	530	548	578	509	510	454	540	499	398	559	539	485	557	544
AT1G09350	1	1	1	1	1	1	2	1	1	2	0	0	1	3	1	1	1	2	1	4	3	2	0	1	3	5	3	1	2	2	1	3	1	1	5	3	1	1	2	1	1	1	1	4	1	1	1	3	0
AT1G09390	20	15	14	8	11	16	15	11	11	12	10	11	7	9	15	10	9	14	13	8	16	12	9	12	11	12	9	9	8	19	17	11	12	8	10	6	14	9	7	11	8	9	13	13	16	7	18	12	14
AT1G09415	44	54	43	53	52	45	42	54	53	60	41	55	64	46	49	58	58	59	50	56	42	55	44	53	59	40	66	57	51	56	70	59	63	52	51	51	45	48	48	51	48	52	48	51	49	56	59	52	50
AT1G09420	13	6	4	5	10	5	13	5	5	11	7	5	4	10	7	6	11	13	8	13	5	8	12	9	6	3	2	8	3	9	7	8	13	3	7	6	7	6	7	6	8	15	9	6	8	7	6	7	9
AT1G09430	106	109	118	90	90	110	100	87	72	103	117	99	97	96	105	102	93	91	113	69	89	94	85	85	83	94	110	81	66	111	95	108	106	89	98	95	102	90	110	99	109	86	91	119	103	87	118	87	101
AT1G09440	11	17	19	6	9	16	13	11	3	12	17	14	8	10	9	15	14	6	16	6	7	8	8	7	6	9	18	12	3	13	8	11	20	13	9	12	9	8	11	11	15	7	7	20	11	3	10	7	10
AT1G09460	2	4	0	1	3	1	2	1	3	1	1	1	1	1	0	3	2	2	4	0	2	2	2	1	2	0	0	1	2	5	1	1	1	0	1	1	0	1	1	0	1	2	2	3	2	0	2	1	0
AT1G09480	13	20	12	15	8	11	15	10	9	12	11	15	10	12	8	11	12	5	14	11	10	11	8	4	12	12	16	14	5	14	12	13	18	15	10	10	21	12	10	15	15	10	6	15	15	5	14	7	15
AT1G09486	2	3	1	1	1	3	3	0	0	1	2	0	3	3	2	4	5	2	6	2	1	2	2	1	1	1	2	1	1	1	0	0	1	2	1	2	4	3	3	1	2	1	1	1	1	1	3	1	0
AT1G09490	50	51	58	59	51	53	54	52	62	61	69	64	65	55	54	50	56	56	46	69	61	53	74	53	70	64	58	68	55	49	56	58	53	47	55	60	64	60	65	71	64	45	66	52	60	63	51	42	60
AT1G09500	6	8	6	14	7	5	5	8	10	5	11	9	9	12	6	9	8	9	7	11	10	14	14	9	10	7	9	12	13	6	9	10	10	9	9	9	7	8	9	7	9	8	13	4	13	11	9	11	9
AT1G09520	25	24	26	23	20	18	21	24	19	21	20	22	18	25	22	19	25	24	27	25	24	21	20	18	23	23	17	25	22	18	20	30	19	15	15	20	28	20	25	27	28	20	27	23	15	24	25	28	20
AT1G09530	20	28	29	23	18	27	18	20	20	22	24	24	16	17	17	22	19	18	20	20	26	18	18	18	22	26	25	25	19	15	23	22	20	17	22	19	17	18	19	24	21	17	20	21	22	20	18	17	19
AT1G09560	54	64	73	51	36	62	61	80	50	59	59	76	54	53	52	66	54	46	77	60	53	54	65	51	48	46	63	79	37	58	55	56	61	52	51	44	66	57	53	57	62	53	50	62	53	37	58	49	58
AT1G09570	63	43	60	42	48	48	54	36	41	47	54	56	49	43	67	52	54	53	57	42	52	41	47	41	60	69	54	49	34	57	49	52	58	41	50	47	48	51	56	51	54	45	66	62	44	62	46	58	51
AT1G09575	3	6	4	3	7	3	3	3	4	3	6	4	4	3	4	3	3	5	6	3	6	4	3	1	4	6	5	6	4	1	3	6	4	2	3	5	3	4	3	7	6	3	6	5	3	4	4	3	3
AT1G09580	3	9	6	8	5	8	11	4	10	8	3	6	11	8	8	7	4	8	3	7	8	9	9	8	9	8	10	8	10	8	8	6	5	7	6	4	7	8	3	6	6	3	8	8	6	8	5	6	8
AT1G09590	139	169	134	140	158	138	156	139	131	147	141	134	132	142	130	156	152	134	170	143	127	132	147	141	127	115	152	151	147	160	142	143	161	137	133	141	124	138	144	158	165	146	121	147	131	133	163	134	115
AT1G09620	59	67	59	70	62	67	72	52	67	64	58	63	63	74	69	63	63	62	67	62	51	68	64	64	69	68	65	55	61	67	54	69	66	62	60	56	58	64	72	68	65	62	70	72	55	70	54	57	63
AT1G09630	18	21	12	16	15	20	16	22	17	24	17	18	19	15	20	21	16	21	16	19	14	24	25	24	15	18	15	14	23	20	20	16	29	15	12	14	17	24	15	17	22	19	17	14	12	19	17	11	14
AT1G09640	156	162	133	124	133	153	163	134	121	152	164	131	128	132	140	159	140	142	144	143	125	139	141	149	113	120	136	147	121	157	142	154	170	111	139	142	130	126	158	148	152	163	139	137	143	131	158	147	151
AT1G09645	68	73	62	59	63	73	68	64	66	59	72	77	69	58	68	75	72	73	62	69	68	71	72	74	77	70	73	60	65	70	60	75	62	58	65	70	69	77	79	70	75	73	58	61	66	64	70	62	65
AT1G09660	28	28	31	28	41	38	39	43	30	36	30	28	34	30	35	29	31	34	36	43	42	39	35	33	37	32	39	28	39	38	27	32	37	27	25	25	33	28	26	41	40	37	28	26	36	35	34	34	33
AT1G09680	3	2	3	1	2	3	4	3	3	3	2	2	3	2	1	2	3	3	3	5	3	1	5	4	4	2	2	3	3	5	3	3	3	4	4	2	3	3	7	3	4	2	5	5	3	6	2	1	4
AT1G09690	313	367	332	370	342	363	347	341	356	334	322	350	353	338	327	375	322	325	379	355	303	357	353	367	298	295	342	356	345	355	318	341	393	329	313	308	336	330	334	330	356	355	316	377	332	335	379	323	325
AT1G09700	8	12	7	6	8	8	6	6	7	9	8	7	8	8	8	8	11	10	9	9	8	8	9	8	6	7	3	8	6	6	6	11	8	6	7	8	5	12	8	8	10	9	10	10	5	10	8	6	6
AT1G09710	10	9	7	6	8	6	8	5	5	12	7	8	4	6	6	10	8	6	6	8	9	6	8	6	12	8	3	10	8	8	7	7	6	7	7	6	9	8	8	9	6	6	8	6	9	12	7	5	11
AT1G09730	27	34	25	25	28	20	28	26	33	28	18	27	28	28	32	34	25	29	27	30	33	35	34	33	35	40	28	39	30	25	26	35	25	22	22	25	28	25	30	36	31	29	35	23	22	26	32	28	31
AT1G09740	37	55	46	54	40	45	52	48	46	45	49	55	45	47	48	53	50	42	58	56	48	36	40	46	47	52	60	44	49	38	48	56	50	41	46	42	53	42	42	47	53	41	43	49	49	66	53	43	47
AT1G09750	13	15	9	26	15	19	16	20	27	18	15	19	21	21	18	21	19	19	11	21	24	20	24	21	28	26	23	24	30	15	18	18	20	15	19	13	19	23	21	20	25	18	30	16	20	25	13	21	17
AT1G09760	31	32	33	34	35	32	34	34	34	38	27	40	39	39	37	32	39	33	34	34	32	36	29	37	36	36	37	36	33	30	36	33	44	35	27	37	33	30	33	34	33	42	34	28	46	42	34	41	37
AT1G09770	66	62	54	49	65	54	76	54	59	60	61	64	41	53	64	55	54	50	62	53	66	60	72	52	53	68	56	53	56	54	59	61	56	45	52	61	59	62	53	51	61	55	52	57	54	61	68	56	47
AT1G09780	61	69	60	77	64	56	73	73	88	71	67	70	55	71	70	59	68	69	81	63	67	56	85	67	68	65	66	76	63	64	67	69	66	50	62	52	66	67	71	58	56	60	68	54	62	69	58	53	66
AT1G09794	6	13	12	19	11	15	10	21	16	16	18	21	10	14	17	10	14	10	9	21	17	15	15	13	16	21	16	15	16	14	17	18	9	11	18	4	19	18	13	13	11	11	12	10	12	15	10	10	11
AT1G09795	62	85	71	106	95	87	80	95	103	92	81	89	95	95	101	76	76	88	85	111	102	99	104	95	102	89	100	92	109	88	90	112	90	72	83	90	73	101	89	107	104	93	87	79	84	116	90	96	72
AT1G09800	5	8	8	5	5	6	6	6	8	6	7	5	7	7	8	4	6	7	8	4	8	7	7	7	4	5	8	7	6	7	2	7	4	6	5	4	4	5	5	9	11	10	8	6	7	9	6	6	4
AT1G09810	11	13	6	8	11	10	13	12	11	12	10	6	8	8	12	9	10	9	9	10	10	8	7	6	7	5	8	8	10	8	8	8	10	7	11	8	3	11	15	13	15	8	8	12	8	9	14	11	10
AT1G09812	4	2	1	2	1	1	1	3	4	5	3	1	0	1	1	1	2	3	3	1	1	1	5	3	0	1	1	2	1	3	1	1	0	0	2	0	1	2	2	1	1	4	3	1	3	1	3	2	3
AT1G09815	31	32	36	42	40	40	46	49	44	34	31	50	35	45	43	49	44	44	51	51	41	41	46	37	48	41	43	42	46	46	41	43	32	39	38	40	34	41	46	56	36	48	37	36	37	42	28	33	43
AT1G09820	2	1	1	1	1	3	1	3	2	1	1	2	2	3	1	1	2	3	1	3	0	1	2	2	3	2	2	3	2	1	2	2	3	2	0	1	3	2	2	2	1	1	4	2	1	3	3	3	2
AT1G09830	26	25	21	19	27	17	22	15	25	23	20	21	21	23	26	18	21	28	21	25	26	28	23	24	32	20	24	15	21	18	20	21	23	26	21	19	18	23	21	24	26	21	20	21	26	24	17	17	19
AT1G09840	21	21	12	12	19	22	19	18	18	16	16	18	11	23	12	15	14	21	17	16	18	16	17	19	17	26	19	18	16	15	14	20	12	16	20	20	16	18	21	16	25	12	30	13	14	23	17	17	17
AT1G09850	21	24	15	20	22	24	30	22	24	21	23	23	21	20	23	19	25	17	26	26	18	23	21	26	15	23	16	25	18	22	25	28	18	27	19	20	22	22	22	25	24	27	26	24	16	20	22	21	26
AT1G09870	17	24	21	22	16	24	20	21	17	22	22	18	15	17	17	15	25	20	22	22	19	22	21	22	20	18	15	22	22	23	19	16	22	14	18	24	18	22	23	18	18	22	21	19	20	21	17	19	23
AT1G09900	2	1	0	1	1	0	1	1	3	1	1	1	2	1	0	1	1	3	1	1	2	4	4	1	1	2	1	3	0	1	0	0	2	1	2	1	1	1	1	1	1	1	1	1	2	0	1	1	1
AT1G09910	15	22	22	19	35	30	23	28	24	33	21	20	24	30	31	26	24	29	24	17	22	27	20	28	26	18	27	21	17	22	35	26	26	16	24	27	14	24	32	26	29	18	31	24	19	27	26	23	31
AT1G09920	23	34	33	36	26	37	32	30	30	31	29	32	30	28	31	31	32	31	31	41	36	33	34	27	33	24	40	27	33	42	36	30	33	28	35	33	29	30	35	36	37	37	31	31	33	38	32	30	33
AT1G09932	8	6	15	9	9	15	10	26	10	16	23	22	2	13	16	6	13	3	8	20	11	9	20	17	5	14	15	16	14	13	3	13	5	8	10	5	17	6	13	19	7	8	11	14	14	6	6	8	13
AT1G09940	84	97	82	65	51	105	74	154	68	86	116	111	60	69	96	66	70	46	88	94	108	74	112	88	65	104	96	96	75	86	45	111	47	59	74	52	89	84	88	112	96	88	75	77	72	61	81	64	74
AT1G09950	12	11	13	25	13	22	14	34	28	20	22	31	19	21	22	15	22	14	21	24	23	15	21	23	21	25	26	29	20	20	18	30	11	18	24	17	22	22	15	29	25	25	24	18	19	22	16	20	22
AT1G09960	6	5	1	1	5	3	7	5	4	7	2	2	2	4	1	3	2	4	3	5	5	2	5	4	3	7	2	3	4	5	1	2	5	1	5	7	1	3	7	1	1	3	4	1	5	5	6	1	3
AT1G04753	0	1	4	8	2	5	3	15	6	3	8	10	6	8	6	5	6	3	6	10	5	1	8	9	2	6	6	12	4	8	6	7	0	5	7	2	6	2	6	6	3	8	4	0	5	6	1	3	6
AT1G09970	96	104	73	80	108	87	102	113	76	103	101	76	52	80	94	104	95	100	98	83	99	77	109	90	49	66	76	69	78	85	67	91	86	59	72	82	73	61	101	92	101	82	93	100	88	59	111	73	72
AT1G09980	14	12	12	4	11	12	10	13	9	17	13	10	12	11	12	10	12	9	11	10	9	19	12	11	11	12	15	8	9	9	11	15	15	9	9	12	10	8	11	13	12	11	13	9	6	8	13	9	7
AT1G09995	13	10	14	13	10	11	14	21	18	17	11	20	15	13	15	11	15	14	18	14	20	10	19	13	16	12	14	14	14	6	15	15	7	9	12	9	11	11	13	15	14	13	12	11	16	8	12	10	15
AT1G10000	4	1	6	2	3	4	2	1	3	5	1	1	2	1	2	3	1	4	3	1	1	2	1	2	1	3	2	2	1	3	5	1	4	3	3	2	5	1	1	2	2	1	3	5	1	3	2	2	4
AT1G10020	33	37	40	29	31	31	29	25	31	32	32	34	38	32	36	31	28	31	40	29	36	37	33	24	43	35	39	32	38	25	32	39	28	33	35	34	34	29	40	33	33	34	29	35	30	37	39	33	29
AT1G10030	13	18	15	19	11	18	12	19	16	16	15	19	14	11	12	15	11	13	10	13	13	11	17	18	19	24	17	17	10	15	11	18	17	15	15	14	17	14	17	16	19	16	16	17	18	17	13	13	16
AT1G10040	13	9	15	11	8	15	15	35	10	17	25	22	6	14	19	9	10	9	12	20	13	10	20	11	6	21	14	22	13	18	5	20	15	8	16	9	18	10	12	23	10	12	16	16	13	7	12	12	15
AT1G10050	9	12	15	10	8	12	8	23	10	9	19	15	7	9	17	10	11	10	10	16	14	12	20	20	9	11	16	21	11	7	5	14	5	11	11	7	18	13	14	11	10	15	15	13	11	6	16	9	12
AT1G10060	5	23	3	9	10	6	9	22	3	3	6	2	7	6	19	9	1	2	9	11	18	10	9	16	1	16	8	4	6	7	5	8	26	7	13	8	8	7	5	9	17	4	24	6	5	5	9	10	2
AT1G10070	7	11	4	7	6	10	11	7	6	17	5	11	5	8	10	2	7	13	5	11	8	13	7	8	10	4	7	7	6	6	14	6	4	4	11	7	11	11	13	13	6	10	5	6	5	9	11	9	3
AT1G10090	24	25	17	19	20	28	24	24	19	24	26	22	21	24	19	24	26	17	20	20	26	21	20	19	23	25	31	24	20	26	17	19	18	21	19	27	26	19	21	25	24	26	23	21	25	25	18	17	19
AT1G10120	5	1	1	2	2	2	3	3	1	3	1	2	2	1	3	0	1	3	2	4	1	1	1	1	2	3	2	2	3	1	3	1	0	3	2	3	2	1	2	2	2	1	1	4	1	1	4	3	1
AT1G10130	18	16	10	13	7	17	15	17	8	16	18	21	10	15	18	17	14	12	16	14	17	16	15	14	17	22	15	16	16	12	10	18	14	17	13	10	14	15	9	14	17	11	12	13	9	11	8	14	18
AT1G10140	41	43	54	44	30	54	38	55	47	47	56	57	52	34	37	41	41	42	38	46	51	45	48	42	58	46	59	52	40	47	40	55	41	46	49	39	54	38	43	49	47	39	47	46	47	42	32	36	47
AT1G10150	37	48	55	45	42	55	38	31	42	42	35	50	40	46	37	47	42	36	40	37	42	46	38	44	57	31	51	38	41	43	40	43	55	44	40	40	53	36	45	50	52	51	42	42	47	52	41	50	44
AT1G10155	4	2	6	0	5	3	4	3	1	1	1	3	5	5	10	1	5	3	3	1	3	1	5	1	5	11	3	6	4	0	1	1	2	4	2	3	1	6	6	4	2	1	4	3	3	4	1	1	1
AT1G10160	8	11	12	7	10	9	11	11	2	8	14	9	6	6	11	7	6	4	6	10	7	10	11	7	6	17	9	17	3	10	5	5	6	7	10	10	8	11	11	5	8	8	8	10	5	3	6	7	7
AT1G10170	29	36	27	35	29	32	27	39	37	31	31	42	29	31	37	34	34	34	30	38	33	34	37	44	34	33	38	38	34	34	24	40	35	34	25	30	39	39	34	38	30	34	32	29	35	37	35	29	26
AT1G10180	9	11	13	8	10	9	8	11	10	10	10	5	10	5	8	8	9	11	9	8	7	10	10	3	10	13	11	8	9	7	6	8	8	6	5	8	10	10	9	10	8	9	14	6	9	8	9	8	10
AT1G10200	74	90	72	74	89	92	82	60	70	80	80	80	74	80	76	91	83	75	81	61	71	71	77	60	72	82	78	63	57	94	89	80	88	73	69	78	64	91	87	81	76	75	74	86	83	73	73	70	70
AT1G10210	12	13	12	8	7	14	14	14	13	13	12	12	18	7	11	9	11	13	8	9	10	10	12	13	15	15	17	11	12	8	13	17	12	12	9	14	9	11	13	11	8	12	15	14	16	13	12	10	11
AT1G10230	2	2	1	6	3	1	3	6	3	1	3	6	1	3	1	1	1	1	3	5	4	3	6	5	1	5	1	3	3	4	0	8	3	2	2	1	3	3	1	3	1	2	4	1	2	2	0	1	1
AT1G10240	6	8	5	6	4	5	6	4	8	9	3	1	9	5	5	3	3	6	6	6	7	4	7	2	10	6	3	6	6	6	5	6	5	7	4	5	6	3	6	8	7	6	4	7	6	6	5	9	3
AT1G10270	8	5	4	6	4	7	8	6	10	11	8	7	6	10	11	9	9	8	9	8	9	10	8	6	8	10	5	8	10	7	5	6	6	6	7	5	4	8	8	8	6	10	6	6	10	10	5	8	1
AT1G10280	5	5	5	3	5	6	2	5	3	2	5	2	6	1	4	5	3	5	1	7	5	2	5	7	6	3	3	3	3	2	6	2	6	4	5	3	1	4	3	3	7	5	7	3	2	3	6	2	3
AT1G10290	52	63	54	55	49	53	58	51	47	50	60	45	44	51	59	53	55	47	58	53	49	55	62	58	42	56	49	43	45	52	58	59	47	35	48	42	59	50	61	51	60	47	48	57	46	52	60	50	49
AT1G10310	40	43	37	54	43	37	37	52	75	45	37	53	58	62	51	41	48	60	38	57	53	47	56	45	67	53	56	59	51	43	39	54	38	56	41	58	58	54	46	51	46	45	53	32	57	69	46	52	55
AT1G10320	6	10	9	8	10	4	7	11	7	9	13	11	8	8	7	9	8	11	6	11	10	11	11	10	9	6	9	14	8	9	7	8	8	9	10	6	8	14	12	13	10	11	6	10	10	9	6	6	6
AT1G10340	9	6	4	12	8	10	10	15	10	10	8	12	7	10	9	7	7	9	5	20	8	9	15	7	6	8	7	8	7	5	11	7	8	4	7	7	10	12	12	9	7	16	12	7	6	10	9	10	6
AT1G10350	11	10	14	12	10	14	12	11	10	14	7	8	10	11	12	9	12	10	8	11	17	10	7	12	15	16	11	17	10	10	15	11	7	6	15	10	8	15	11	13	16	8	15	9	7	18	11	8	9
AT1G10360	82	103	113	122	83	88	77	109	133	114	92	126	122	106	103	99	108	106	91	130	134	120	121	128	148	121	116	133	145	92	105	130	78	117	118	94	110	119	89	127	102	98	117	89	97	127	88	95	125
AT1G10370	44	32	49	64	30	52	35	81	67	36	64	76	44	63	48	44	56	45	41	74	53	54	76	73	57	57	51	93	60	51	39	54	33	49	66	44	58	66	40	58	40	59	50	37	56	57	23	51	63
AT1G10380	15	5	7	1	13	10	7	4	9	2	5	1	8	2	12	4	3	3	6	0	6	2	7	2	9	16	4	11	3	3	2	1	5	5	2	2	8	11	10	8	12	3	14	9	1	5	2	0	5
AT1G10390	51	42	39	42	46	49	44	50	46	47	46	39	41	42	53	36	41	50	35	46	49	44	42	48	43	41	47	47	56	42	35	43	40	37	47	32	51	54	50	51	45	39	42	42	36	48	57	38	41
AT1G10400	1	0	3	2	1	1	1	5	2	2	2	3	1	2	2	2	3	1	1	2	1	1	3	0	1	3	1	2	1	3	1	3	1	2	1	2	1	1	3	3	1	1	2	1	3	1	0	0	2
AT1G10410	10	12	13	10	18	11	17	9	17	8	15	12	9	11	20	8	9	13	12	14	12	12	17	12	12	18	8	13	16	8	8	11	8	14	12	9	18	12	16	8	11	16	15	12	14	12	10	12	11
AT1G10430	27	20	12	22	15	13	24	24	15	22	18	10	15	15	24	17	17	17	19	18	18	21	11	16	15	14	18	20	19	18	18	14	20	12	19	13	21	19	22	14	13	16	15	21	15	17	24	16	23
AT1G10450	6	14	14	13	9	12	8	16	8	13	10	15	12	10	12	10	11	11	15	14	13	6	10	11	12	17	15	10	8	7	13	12	11	10	13	11	11	12	12	8	11	14	10	11	12	11	16	16	9
AT1G10470	48	49	42	50	55	48	49	48	63	48	42	41	55	54	62	46	42	70	60	57	59	51	72	63	65	68	51	50	61	45	54	46	35	48	57	60	55	54	69	44	59	54	66	42	57	63	40	57	56
AT1G10490	8	10	8	13	11	6	11	11	11	13	7	13	15	9	11	10	8	12	13	10	14	12	15	8	14	14	7	10	13	13	9	13	7	8	14	5	13	8	9	6	10	17	7	12	12	10	10	12	7
AT1G10500	186	209	207	256	214	194	192	228	272	221	195	234	246	225	200	174	208	256	178	253	253	230	248	242	254	239	208	212	267	201	233	231	194	209	222	208	240	253	205	229	228	224	240	176	215	274	180	262	218
AT1G10510	24	23	24	25	17	18	21	25	29	29	26	30	23	29	29	20	21	27	23	21	33	19	23	24	37	31	30	26	31	21	21	25	21	22	31	25	19	21	22	24	25	17	22	21	22	30	18	21	30
AT1G10522	21	19	20	30	26	30	22	36	29	31	29	40	27	39	28	25	27	41	29	31	29	23	36	29	35	25	35	32	39	25	25	41	31	20	30	29	26	30	29	33	25	30	31	28	30	35	24	22	30
AT1G10560	14	25	22	9	8	15	22	21	8	18	15	16	11	10	22	14	12	8	14	13	23	6	17	12	8	24	11	11	7	18	6	14	7	6	7	8	11	9	16	20	18	13	14	13	10	7	22	8	10
AT1G10570	12	11	7	12	13	17	12	19	10	19	14	12	10	12	11	11	17	13	12	13	12	7	14	11	13	17	19	13	6	13	16	11	12	13	14	10	18	15	16	17	12	14	11	12	12	10	12	5	7
AT1G10580	23	25	25	20	30	25	25	30	34	24	30	20	20	35	30	21	30	27	27	22	26	25	27	27	27	25	25	29	28	35	22	35	27	22	30	30	21	20	25	18	27	18	22	27	33	29	24	19	22
AT1G10585	1	3	2	1	1	0	3	3	0	0	1	2	0	2	2	0	1	1	1	1	6	2	0	2	0	1	1	1	1	1	1	4	3	1	1	2	1	0	1	1	2	0	1	1	3	0	1	2	0
AT1G10590	161	195	199	207	184	211	207	237	210	198	209	215	201	214	188	203	197	183	218	231	191	186	217	198	177	215	221	232	225	199	200	241	199	198	174	185	203	197	199	234	185	212	196	204	195	193	209	187	188
AT1G10600	47	43	42	65	38	49	47	56	55	52	54	52	50	56	62	42	50	59	47	56	75	64	62	52	64	69	47	54	67	55	51	55	40	47	45	37	49	64	47	48	63	55	59	45	55	68	43	52	49
AT1G10610	6	11	12	12	9	5	8	8	16	11	9	6	11	8	8	5	12	8	4	11	12	13	8	6	11	12	8	10	11	8	14	14	6	9	12	9	9	10	12	10	11	10	8	8	9	9	8	10	10
AT1G10630	70	79	68	66	64	74	77	63	62	79	69	74	71	63	63	72	62	56	68	66	51	68	73	71	58	67	65	78	73	67	60	75	68	67	63	59	63	63	74	71	78	68	66	75	64	61	78	55	69
AT1G10650	29	25	22	15	19	26	17	31	22	25	25	24	27	17	22	17	23	25	14	26	30	27	26	30	25	25	16	26	22	23	17	24	22	14	29	20	21	23	21	25	32	25	26	29	22	20	31	27	31
AT1G10657	7	6	2	5	9	6	7	3	4	6	4	6	3	1	4	7	6	6	3	3	4	3	6	5	9	10	5	6	7	5	6	1	2	3	6	6	6	5	8	3	7	4	13	1	8	9	6	4	6
AT1G10660	17	34	24	34	24	28	21	28	37	28	24	22	27	27	30	16	22	23	23	26	33	27	40	23	29	23	24	36	34	21	30	23	26	20	29	25	27	26	31	34	21	38	22	23	28	30	21	23	33
AT1G10670	102	109	123	103	96	125	107	104	118	117	123	105	109	102	107	117	106	88	130	97	103	106	104	97	103	108	119	113	99	101	103	118	117	113	109	112	115	100	101	110	119	103	104	129	100	95	109	100	102
AT1G10682	47	15	2	11	35	12	34	25	21	39	18	16	14	17	11	21	33	34	14	22	19	23	22	32	6	5	14	4	11	17	37	10	25	1	21	26	7	16	25	22	24	39	17	24	27	24	47	29	25
AT1G10690	13	7	6	4	6	4	5	7	6	2	5	3	4	5	7	7	7	7	5	4	3	5	3	7	7	11	2	8	6	6	3	0	5	6	5	5	3	7	5	5	5	5	7	5	2	6	8	4	8
AT1G10700	23	25	26	20	16	25	24	17	22	27	30	24	28	20	29	25	26	30	24	26	21	24	17	23	27	29	25	16	16	23	20	22	23	28	23	24	22	24	23	19	32	21	25	22	22	20	22	23	21
AT1G10720	23	19	18	19	16	31	20	25	16	18	20	15	16	21	22	24	22	26	17	17	14	24	20	21	25	21	22	26	20	22	22	24	20	17	21	20	21	22	24	23	21	23	26	27	15	25	23	16	23
AT1G10730	6	8	13	7	12	8	8	8	6	9	8	5	7	12	11	7	10	5	7	10	11	8	11	8	7	8	8	5	8	6	8	15	3	7	8	6	4	12	8	6	9	9	7	8	11	9	7	6	10
AT1G10740	41	44	42	45	36	44	31	37	38	44	42	47	38	41	55	38	40	39	31	49	60	42	45	32	39	59	37	45	51	34	44	38	40	39	52	37	51	37	41	43	42	41	52	43	43	40	51	35	38
AT1G10760	140	168	127	177	188	201	179	200	225	199	160	196	190	206	178	166	149	206	186	215	181	171	202	199	181	206	199	179	195	194	188	224	180	165	178	178	171	167	176	212	214	194	193	189	178	219	175	181	152
AT1G10770	5	9	6	14	14	7	13	8	12	12	8	8	14	6	12	5	8	10	5	12	8	9	8	12	15	14	10	7	11	16	13	17	7	4	9	13	9	11	12	10	14	10	10	15	8	11	9	6	8
AT1G10820	17	17	13	7	11	12	6	12	10	12	8	8	12	12	21	14	14	12	12	12	17	12	18	17	16	14	15	12	13	10	14	13	8	8	12	8	18	17	16	11	15	10	13	10	14	11	11	10	15
AT1G10830	41	40	49	45	33	41	40	57	48	48	34	52	48	46	43	40	39	46	36	47	44	45	53	44	44	51	45	41	46	43	41	42	39	39	47	36	51	49	47	48	42	43	41	35	52	46	42	45	47
AT1G10840	73	78	93	91	76	96	79	82	80	80	78	90	83	92	91	85	92	77	93	88	81	85	86	89	86	80	100	96	88	80	82	94	69	72	82	78	87	85	78	86	83	79	76	84	84	92	92	78	91
AT1G10850	1	3	1	2	7	2	3	1	3	1	0	1	3	2	1	1	2	3	2	1	2	3	1	3	2	1	2	2	2	1	4	3	1	1	2	4	1	1	1	2	2	1	2	1	2	2	1	3	1
AT1G10865	70	80	72	82	68	66	82	77	67	87	90	76	66	70	72	89	77	76	77	71	76	71	77	72	76	71	82	89	64	81	78	72	80	60	63	67	75	73	81	82	68	73	80	73	76	65	80	64	68
AT1G10870	13	8	10	6	7	4	6	6	6	6	5	9	4	5	5	8	11	10	10	5	5	3	10	5	5	9	7	9	2	7	5	6	6	5	6	8	9	5	6	5	4	6	7	6	8	4	8	7	6
AT1G10890	52	71	64	57	57	67	68	65	64	66	74	71	57	59	62	51	59	57	61	59	69	62	67	62	65	74	66	62	62	71	57	70	53	62	68	66	70	69	73	67	72	57	70	55	74	59	58	66	65
AT1G10900	25	15	25	23	22	22	20	20	31	24	22	17	19	23	30	21	25	31	20	18	24	25	22	18	33	36	25	29	24	17	25	15	19	19	18	24	20	27	25	22	21	17	35	20	20	25	16	22	24
AT1G10910	16	15	18	21	18	19	23	28	30	24	18	17	22	18	20	19	21	16	19	23	23	17	26	26	17	17	25	23	21	15	20	18	23	19	19	25	19	25	21	20	17	22	18	16	20	21	15	24	21
AT1G10920	9	11	12	7	7	11	9	8	10	12	11	11	11	6	11	11	9	11	7	9	14	7	9	9	9	16	10	18	10	12	11	10	8	11	13	9	9	8	14	13	10	10	12	7	8	6	7	7	8
AT1G10930	6	2	3	7	1	7	4	2	6	5	3	3	5	5	3	4	8	8	3	6	6	4	6	6	4	8	2	5	5	4	6	5	3	5	3	4	6	10	2	3	4	6	8	3	6	8	4	5	7
AT1G10940	58	65	71	54	67	63	58	75	63	61	63	66	74	65	68	60	61	66	59	65	74	67	64	53	59	65	63	58	72	66	74	66	71	51	80	62	53	72	61	75	77	62	76	68	65	64	54	59	73
AT1G10950	50	52	51	46	53	59	53	43	49	52	57	42	49	50	50	50	52	54	47	43	58	37	52	44	48	42	46	39	44	49	53	51	62	40	50	48	55	46	50	42	57	40	54	61	50	44	48	51	47
AT1G10960	244	296	241	333	261	230	235	289	359	289	236	299	323	279	309	261	275	345	228	334	342	328	334	310	332	286	296	314	380	227	271	271	259	291	302	292	297	319	296	261	265	291	304	201	291	320	270	310	293
AT1G10970	8	3	3	8	9	3	6	5	5	9	9	3	3	4	5	3	5	10	5	5	5	3	5	7	3	5	4	3	5	6	4	4	7	1	2	1	8	5	8	7	4	6	8	6	5	4	7	7	1
AT1G10990	7	14	9	6	5	8	8	7	1	9	9	9	10	4	8	10	10	1	11	2	8	5	8	4	9	12	6	10	3	14	5	9	15	8	5	7	10	3	7	9	8	4	6	11	4	3	8	4	8
AT1G11000	9	9	9	2	3	6	4	4	3	3	8	3	1	1	5	3	7	1	3	2	11	2	3	1	3	8	6	3	0	6	7	2	3	1	4	3	6	2	5	5	8	3	4	10	6	0	6	1	6
AT1G11020	12	16	5	14	15	10	11	14	14	11	10	14	10	14	12	10	12	6	14	15	11	12	14	10	9	8	16	12	11	14	15	17	18	10	11	9	7	8	12	11	11	11	12	15	11	8	10	9	8
AT1G11050	17	29	29	19	16	29	20	23	17	27	27	22	18	16	26	22	23	20	23	23	22	28	19	23	23	30	28	25	19	29	15	22	22	23	21	19	23	28	25	21	28	22	24	27	25	19	24	20	19
AT1G11060	11	14	8	12	12	10	8	15	10	11	14	13	16	11	15	15	10	13	9	9	16	11	18	15	10	12	15	14	13	14	10	9	11	8	14	10	10	16	10	12	12	11	15	14	12	12	13	17	10
AT1G11090	15	21	11	12	12	15	16	15	15	12	12	8	14	20	16	10	12	22	12	19	17	11	14	16	20	16	17	15	16	12	12	14	20	14	11	17	14	13	12	12	19	17	15	17	15	14	13	11	17
AT1G11130	6	7	3	7	6	5	4	11	9	6	7	8	6	6	7	4	6	8	12	7	5	8	9	6	5	8	10	11	10	7	6	6	3	2	7	5	3	5	6	5	6	9	3	1	4	8	9	8	3
AT1G11150	2	3	1	1	3	1	3	3	0	1	3	1	3	3	4	1	1	1	1	3	7	3	1	3	2	1	1	1	4	2	1	2	2	2	1	3	1	1	2	1	3	1	5	1	3	3	1	3	2
AT1G11170	6	4	4	8	6	10	9	13	5	8	6	7	7	6	9	6	9	10	8	6	10	9	14	6	3	9	8	6	9	7	5	10	8	3	6	5	5	8	7	9	8	8	15	8	6	6	3	7	7
AT1G11175	46	35	40	29	45	35	49	38	32	41	43	39	30	41	39	39	39	41	32	35	34	42	42	42	32	38	41	35	33	40	42	35	38	33	37	34	32	41	38	41	44	38	49	38	33	39	44	32	31
AT1G11180	24	24	26	21	23	29	23	27	23	31	32	39	30	26	28	21	24	25	32	29	34	30	32	23	27	29	29	36	44	28	24	22	29	23	28	38	38	26	30	30	26	31	27	31	29	32	28	25	25
AT1G11185	4	1	0	2	5	0	5	0	1	2	1	2	1	0	2	4	4	5	2	2	2	3	3	5	1	1	3	0	1	2	5	2	1	0	4	2	0	1	1	1	1	4	2	2	3	5	4	5	2
AT1G11190	0	1	1	1	1	3	1	3	2	2	1	1	1	1	0	1	0	0	0	2	1	2	1	1	1	1	1	3	3	1	3	0	1	1	1	1	1	3	0	2	1	1	1	1	1	1	0	1	2
AT1G11200	29	29	29	22	23	36	32	53	39	29	44	41	24	34	40	29	35	26	42	37	30	26	39	36	26	33	42	52	33	38	18	43	30	22	33	17	31	31	35	45	33	38	41	27	37	27	22	33	33
AT1G11210	67	64	85	80	74	97	85	99	107	101	89	92	94	96	82	68	74	88	93	83	108	75	100	87	101	111	104	83	84	94	100	109	78	83	85	94	85	85	81	95	103	87	102	83	87	95	81	88	84
AT1G11240	37	33	28	24	28	34	24	34	26	29	28	21	27	40	31	27	27	29	29	26	26	35	26	31	27	29	28	28	34	32	30	31	30	31	25	34	31	40	30	31	26	26	33	29	33	33	24	31	31
AT1G11260	215	245	263	208	195	264	235	199	174	225	215	211	202	193	242	256	209	179	253	182	226	170	200	159	205	242	219	194	163	270	226	218	257	211	225	210	230	192	203	214	261	184	251	245	230	191	233	200	215
AT1G11270	6	12	7	12	10	11	9	12	16	17	6	7	10	6	12	7	10	14	6	11	14	6	8	9	15	16	9	6	12	7	8	9	5	8	10	8	12	14	7	14	12	8	14	8	10	17	10	12	10
AT1G11280	14	19	17	10	16	20	16	22	14	14	18	16	11	12	15	20	22	14	20	16	16	15	18	15	12	21	16	18	12	16	15	18	15	8	15	9	21	15	13	14	17	12	17	17	10	18	13	17	12
AT1G11290	6	5	4	3	4	7	5	5	1	3	3	6	5	7	6	9	5	3	3	6	6	3	6	8	6	5	3	6	5	3	3	4	2	3	5	6	2	4	7	4	6	3	4	6	5	3	5	1	3
AT1G11300	3	3	1	0	1	2	0	1	1	1	1	0	1	2	4	3	1	1	4	0	1	2	1	1	1	0	1	3	0	3	1	1	2	1	1	0	1	1	1	3	1	1	2	2	1	1	1	2	1
AT1G11303	1	3	1	3	1	5	3	2	0	0	3	2	4	3	1	5	3	2	3	1	2	2	1	1	1	3	1	2	1	3	1	3	6	3	2	3	4	1	2	0	3	0	1	4	3	1	3	2	2
AT1G11310	96	125	111	100	89	112	109	101	82	96	108	113	100	103	115	99	96	77	109	90	113	104	102	89	78	89	96	88	96	109	111	121	113	93	98	86	93	104	100	104	105	104	80	126	110	88	123	80	97
AT1G11320	0	2	3	1	2	2	1	1	1	1	2	1	1	2	3	1	3	1	2	3	2	1	2	1	3	2	1	1	1	0	1	1	1	1	1	1	2	1	1	3	1	1	2	2	1	1	0	1	1
AT1G11330	15	9	6	7	8	6	10	9	6	10	10	7	6	4	8	12	15	10	12	11	8	8	11	12	5	3	5	3	10	8	11	12	9	6	6	11	7	5	6	8	6	9	8	9	3	8	16	9	8
AT1G11340	2	4	1	3	5	1	4	7	1	1	1	1	2	3	6	2	2	2	2	2	10	3	2	5	1	6	3	3	4	1	2	3	5	1	4	3	3	1	2	0	8	1	5	1	3	1	3	6	2
AT1G11350	43	51	50	30	28	54	34	20	15	36	41	45	27	23	39	48	41	13	41	23	23	15	20	19	27	32	42	37	14	46	35	37	42	41	30	29	42	30	28	32	42	17	23	46	34	15	38	19	31
AT1G11360	46	42	47	34	37	47	55	42	45	49	41	36	53	44	53	43	43	37	29	52	50	44	40	51	43	54	47	34	36	52	51	42	46	40	40	46	49	40	38	51	48	40	45	41	44	44	52	41	46
AT1G11380	21	25	16	21	18	14	21	12	18	22	19	14	16	16	20	21	16	18	19	16	20	21	24	12	15	17	23	21	20	22	14	12	20	10	12	15	18	22	24	17	20	18	20	15	20	21	23	22	16
AT1G11390	8	9	7	8	8	9	7	10	9	5	15	6	6	8	12	8	8	7	10	12	6	8	10	11	7	8	9	15	6	5	9	6	12	6	6	4	12	10	5	13	6	6	11	9	9	6	8	7	10
AT1G11400	24	31	20	28	25	27	33	32	35	31	34	28	30	33	29	34	29	34	31	37	30	28	25	31	32	33	41	33	31	31	29	27	23	28	31	32	28	31	34	31	33	34	29	27	33	31	31	25	31
AT1G11410	13	26	21	11	17	19	18	13	12	11	18	17	13	18	18	15	20	8	19	6	22	7	13	9	9	17	15	14	7	14	13	17	22	19	17	16	15	12	15	18	18	14	22	23	15	7	22	9	11
AT1G11430	87	93	101	124	94	95	92	115	156	126	94	108	126	118	120	114	90	132	97	130	125	107	131	130	131	114	126	120	138	101	136	131	116	116	120	120	111	119	133	124	114	118	112	94	111	148	110	120	113
AT1G11440	11	16	18	12	15	12	10	10	14	16	15	10	16	13	21	15	15	12	10	15	16	12	12	12	15	16	20	15	16	11	10	15	18	13	12	8	17	18	16	13	14	10	22	15	15	17	8	17	12
AT1G11475	103	116	93	101	108	105	99	111	96	115	102	92	92	107	110	109	96	101	112	109	97	117	111	105	89	85	111	94	113	97	109	102	122	95	99	89	103	91	109	116	108	104	90	115	93	102	100	86	87
AT1G11480	34	25	29	31	37	34	34	33	40	33	35	32	31	35	36	36	44	45	30	36	27	34	34	39	35	32	41	32	32	37	32	39	31	30	35	35	39	37	36	35	31	33	37	34	36	33	30	33	38
AT1G11530	145	181	165	185	182	169	161	175	186	181	178	163	175	184	178	187	154	186	167	174	160	183	171	186	174	163	163	166	190	180	183	209	178	172	162	156	181	165	173	190	187	186	157	157	174	181	178	170	172
AT1G11580	69	9	5	13	50	11	46	15	23	44	23	13	11	27	18	33	29	50	24	28	16	29	38	40	8	14	11	8	19	32	36	12	33	6	36	18	4	22	30	18	27	32	36	25	29	31	53	41	19
AT1G11592	6	8	9	9	5	5	6	1	11	6	8	5	5	6	4	7	8	11	8	3	5	6	5	9	7	7	7	6	5	6	5	6	8	4	7	6	6	8	7	8	10	6	8	8	5	10	7	10	4
AT1G11630	6	6	8	9	3	4	3	6	7	6	4	7	5	2	6	5	7	5	5	3	8	5	8	5	5	7	3	6	5	7	6	5	8	7	2	4	3	5	6	4	6	3	4	6	5	3	6	5	6
AT1G11650	187	193	193	191	177	181	174	197	183	193	182	188	209	191	168	201	159	171	198	200	162	206	180	168	182	169	203	191	191	172	185	194	191	185	172	156	176	167	178	202	197	194	168	198	165	175	188	182	175
AT1G11660	13	16	14	16	18	11	20	20	17	17	14	17	11	15	20	11	17	23	18	17	17	15	19	14	17	20	22	19	17	14	14	18	12	11	16	12	19	18	21	14	18	19	17	17	19	17	16	15	16
AT1G11670	30	29	38	5	15	27	23	19	4	19	32	31	12	9	21	24	20	6	23	6	21	6	18	5	19	25	24	12	5	29	15	28	24	21	11	9	25	17	18	27	36	13	18	42	26	3	23	8	10
AT1G11680	52	56	56	51	59	57	46	53	59	60	61	61	66	47	58	58	70	56	59	64	61	57	59	56	61	46	54	48	57	62	64	62	68	45	54	49	64	61	66	43	49	50	54	51	59	55	55	63	62
AT1G11700	90	76	70	53	82	52	88	80	79	72	93	62	68	80	84	78	82	84	76	82	87	74	83	76	57	74	65	61	70	77	65	67	76	58	79	68	63	63	60	66	82	77	86	79	80	62	86	75	56
AT1G11720	28	37	33	58	30	28	33	43	53	42	38	45	43	45	42	27	28	43	24	42	39	42	57	45	40	33	41	43	52	33	28	39	31	30	32	36	43	42	44	31	47	36	33	43	43	48	25	37	39
AT1G11750	114	127	127	185	123	129	133	181	176	165	150	153	161	171	156	126	143	163	118	195	162	153	179	165	185	164	174	163	186	126	147	158	112	142	156	157	149	165	136	160	135	147	162	115	138	203	130	163	155
AT1G11755	20	19	11	14	16	20	15	18	21	12	17	14	15	15	20	18	17	17	16	19	8	19	9	12	13	15	14	17	15	13	10	17	11	16	21	12	16	18	17	18	19	19	16	17	17	15	21	14	13
AT1G11760	16	13	14	15	11	17	12	27	24	18	16	12	19	17	20	17	9	24	12	15	21	17	16	13	18	16	17	17	22	16	22	20	16	15	16	19	17	19	18	15	20	21	19	16	12	20	13	11	12
AT1G11780	9	6	8	11	11	8	6	9	8	10	5	8	10	6	8	6	7	8	11	8	12	8	10	9	9	6	8	8	8	9	10	8	5	7	8	9	9	10	5	10	9	8	8	7	12	12	9	9	5
AT1G11790	9	7	6	8	4	8	10	10	12	8	7	8	7	9	10	7	7	8	2	11	12	4	8	11	7	14	6	5	10	5	6	10	8	7	6	9	11	7	6	7	11	7	10	6	6	8	4	8	6
AT1G11800	4	8	6	10	11	4	3	11	6	13	5	8	8	9	13	5	7	10	9	13	10	8	10	7	8	9	7	7	8	3	13	10	4	4	7	13	5	9	8	9	9	7	10	5	5	8	14	7	7
AT1G11820	22	17	16	13	11	13	11	9	8	15	12	13	11	12	18	6	15	11	12	8	13	20	15	19	15	13	18	14	10	14	17	9	19	12	15	10	16	17	14	9	15	11	12	11	13	8	21	13	15
AT1G11840	172	161	149	120	171	143	164	153	136	147	144	139	130	141	187	160	162	150	183	134	154	138	165	159	134	170	143	157	140	160	134	147	167	133	127	131	133	147	180	157	165	164	157	169	126	135	159	126	144
AT1G11860	467	435	424	552	495	435	417	499	599	478	451	510	538	504	478	463	467	528	431	560	487	552	566	570	514	461	474	523	604	423	469	452	455	497	495	495	487	522	479	472	454	507	486	413	511	508	474	525	490
AT1G11870	20	21	14	29	18	24	16	30	32	25	21	26	25	25	20	17	23	25	25	30	24	31	24	21	21	24	20	25	38	20	18	29	25	19	21	14	26	21	21	20	17	25	21	13	18	25	13	27	18
AT1G11880	1	3	3	3	3	2	1	2	0	4	2	1	3	4	3	1	4	3	2	2	5	2	1	3	6	5	2	1	4	4	3	3	5	2	2	2	3	3	4	3	3	1	8	6	1	3	2	3	2
AT1G11890	32	43	40	43	45	43	45	40	46	42	56	42	46	31	41	39	40	44	39	47	41	39	55	53	45	40	47	46	38	41	41	54	32	47	48	39	45	47	43	56	43	39	48	40	31	41	39	46	39
AT1G11900	4	3	1	3	6	4	1	4	3	4	3	1	3	4	4	4	1	1	3	2	1	3	1	3	3	2	6	4	3	3	3	6	3	1	4	1	3	6	2	4	3	2	3	3	2	3	1	0	3
AT1G11905	10	17	17	15	16	17	17	13	13	16	12	15	14	13	18	12	15	12	15	14	17	16	17	16	17	15	13	13	9	16	19	17	13	14	17	12	16	12	13	18	15	12	19	16	16	16	16	16	17
AT1G11910	489	512	490	496	565	490	537	531	533	521	490	498	532	536	516	513	499	545	512	519	536	505	532	523	505	488	499	496	522	506	519	516	518	510	509	513	504	509	521	501	516	503	523	513	530	515	534	524	511
AT1G11930	65	78	91	80	78	68	71	76	89	81	85	87	81	70	84	70	78	86	82	82	91	91	69	85	91	79	86	79	84	83	90	85	84	74	87	73	84	76	78	83	82	72	67	79	87	90	84	89	80
AT1G11940	2	3	3	3	1	3	2	2	1	1	3	1	2	3	4	3	2	2	3	4	3	3	5	3	3	2	2	4	3	2	3	1	3	1	2	3	4	1	1	1	1	1	4	3	1	1	3	3	4
AT1G11950	7	11	7	9	4	11	10	16	7	8	6	6	7	8	7	8	5	5	4	12	8	10	6	8	8	9	9	9	9	10	4	8	9	5	6	6	4	12	11	14	8	8	8	6	6	6	6	5	9
AT1G11960	20	17	17	15	15	18	16	31	22	27	25	28	19	23	24	15	15	20	24	17	22	15	24	19	16	23	21	24	15	21	19	18	12	11	18	15	17	22	29	30	19	17	24	23	23	15	20	16	17
AT1G12000	21	23	16	20	25	19	17	19	15	31	26	21	17	28	17	18	26	20	25	16	22	25	24	18	21	19	17	19	22	19	19	19	21	17	23	16	20	20	21	18	28	16	23	26	20	20	19	20	16
AT1G12010	29	50	6	21	40	10	27	51	9	75	40	28	30	18	42	13	32	20	40	41	48	62	17	49	5	21	25	16	28	16	20	28	21	8	20	31	25	15	39	34	11	43	8	12	7	25	60	35	32
AT1G12020	8	10	12	11	14	10	9	8	11	10	5	11	17	13	13	11	13	15	13	10	15	14	11	11	13	15	18	15	16	6	11	15	11	15	17	17	13	15	11	12	11	15	14	12	11	17	13	16	11
AT1G12030	1	3	1	0	2	1	3	5	1	0	0	0	1	2	1	2	1	1	1	5	2	3	1	3	1	3	0	3	1	1	2	1	3	1	1	1	1	1	3	1	2	0	5	3	1	0	1	3	1
AT1G12050	59	53	52	55	45	66	62	64	73	58	59	65	62	70	58	52	56	66	50	56	62	60	67	56	61	62	61	58	59	68	60	60	41	50	61	58	62	55	53	65	77	69	63	56	53	74	46	53	61
AT1G12060	6	2	6	5	5	9	8	8	8	9	4	10	7	8	9	6	6	4	8	8	6	10	8	8	4	10	6	8	10	11	7	9	4	5	3	2	7	3	1	9	6	7	8	3	11	8	6	4	8
AT1G12090	446	490	438	560	546	500	505	512	517	645	491	461	603	525	548	420	502	576	484	554	577	598	407	585	572	544	566	432	529	503	584	543	433	451	530	580	498	486	522	549	521	564	487	463	501	665	517	588	509
AT1G12110	29	43	37	38	30	24	28	44	42	43	33	27	38	30	43	30	31	37	30	46	45	40	41	39	45	35	39	29	51	28	29	36	46	35	23	34	49	33	36	35	39	34	36	29	30	41	41	41	35
AT1G12120	45	40	37	37	29	35	45	31	45	45	42	34	41	43	37	43	41	37	37	31	44	40	40	34	46	46	32	31	41	31	48	52	42	36	37	42	45	38	40	40	46	41	38	38	31	42	34	42	40
AT1G12140	38	33	33	40	35	32	42	36	43	34	33	35	42	44	50	37	37	44	30	39	31	33	43	34	42	43	43	54	42	30	40	30	42	38	37	38	37	42	38	37	47	45	32	38	41	43	40	39	42
AT1G12200	31	15	1	10	52	11	31	20	27	22	19	6	2	30	20	23	22	47	23	17	29	17	50	27	3	11	2	2	22	20	4	4	6	2	22	24	2	11	25	13	26	23	36	36	28	4	17	24	14
AT1G12210	5	3	2	4	4	1	8	3	2	6	3	5	3	3	4	2	5	5	5	6	3	6	3	4	2	3	3	1	3	6	3	1	3	4	4	4	3	4	4	4	6	4	2	3	3	2	5	8	3
AT1G12220	9	11	11	10	12	11	8	6	8	13	9	9	11	9	13	11	12	11	11	8	10	9	9	10	9	11	10	11	10	14	13	8	10	13	10	4	8	14	12	9	9	8	12	16	12	11	6	11	9
AT1G12230	64	62	63	64	68	59	66	57	75	60	51	67	66	64	59	50	57	60	63	62	60	59	66	66	56	62	57	62	68	76	44	59	68	58	61	60	53	72	52	56	56	52	60	61	56	75	60	54	61
AT1G12240	90	128	125	106	82	103	88	106	96	94	121	125	103	83	113	105	87	88	111	100	113	113	101	105	114	104	122	116	97	90	101	116	107	101	105	84	126	100	88	100	110	93	99	104	100	87	100	88	94
AT1G12244	15	14	8	14	8	16	14	13	15	24	16	15	20	15	17	11	15	15	11	12	20	23	26	14	17	19	15	20	25	23	15	11	14	15	15	14	17	19	17	16	18	15	16	11	20	18	12	16	17
AT1G12250	94	108	95	131	80	83	92	110	131	109	101	115	113	104	107	90	86	106	88	138	126	126	128	114	131	113	120	107	126	80	108	115	82	94	117	115	106	95	103	112	102	111	103	88	97	121	100	122	118
AT1G12270	30	21	18	16	21	25	20	15	28	30	20	21	19	20	27	25	26	23	22	15	28	26	25	25	19	27	24	26	25	22	30	23	23	17	29	20	30	26	22	20	31	21	22	29	24	28	25	24	23
AT1G12280	3	3	4	3	4	6	6	7	2	7	9	5	6	3	3	4	5	3	7	6	5	6	7	8	4	8	3	6	5	7	5	3	3	8	9	6	7	6	9	7	7	8	5	6	5	3	6	5	5
AT1G12290	1	1	1	1	3	1	3	4	1	3	0	1	0	1	1	1	1	3	0	1	2	1	1	3	0	1	3	1	1	2	0	1	1	1	1	2	1	3	3	1	5	3	1	1	1	2	3	1	3
AT1G12320	17	9	10	8	7	5	14	22	6	5	10	13	12	5	15	12	14	4	5	16	15	3	11	19	6	10	10	13	9	9	12	12	17	6	17	8	9	10	10	7	15	17	14	6	9	10	7	20	12
AT1G12310	93	74	63	56	86	78	64	64	66	75	71	56	79	67	61	82	76	68	73	63	75	63	72	78	62	63	71	71	65	74	81	70	87	51	81	70	62	69	72	73	73	75	76	80	62	71	78	77	62
AT1G12330	9	14	14	6	10	6	8	5	5	4	10	6	8	6	9	11	10	1	8	6	8	7	6	1	6	8	10	8	1	7	7	6	13	9	6	10	9	8	8	3	6	4	8	10	14	4	8	5	1
AT1G12350	24	24	20	16	18	20	17	32	21	30	26	22	27	25	21	16	22	23	28	21	25	27	32	29	28	26	23	26	19	20	27	23	16	21	25	21	29	25	21	18	33	22	21	21	16	35	23	29	26
AT1G12360	56	44	38	34	41	59	54	68	39	45	59	54	32	39	49	48	38	36	49	47	50	44	50	50	43	60	52	53	52	50	32	48	35	37	48	37	45	45	37	62	40	48	50	36	47	36	48	48	50
AT1G12370	3	3	1	6	3	1	4	3	5	2	3	2	3	6	3	3	4	3	3	5	3	4	6	6	2	3	3	6	3	3	4	3	2	3	4	1	5	3	2	6	3	3	5	4	3	4	3	2	4
AT1G12390	23	25	22	20	21	27	26	29	25	28	25	26	25	29	26	20	24	30	27	26	26	30	25	25	27	24	34	20	27	28	29	25	34	15	26	26	27	29	27	20	31	27	28	21	28	36	25	25	23
AT1G12400	33	25	20	29	32	29	37	31	39	36	30	29	27	31	29	31	33	33	24	32	38	28	26	34	31	38	34	33	31	29	28	28	36	31	33	32	25	32	25	33	29	34	21	24	27	31	36	28	22
AT1G12410	131	145	139	186	147	155	148	168	184	166	140	172	160	152	178	135	127	166	150	176	177	178	171	176	169	165	170	171	185	145	164	157	131	163	158	160	165	165	166	164	152	149	172	139	161	190	129	181	163
AT1G12420	4	6	8	9	6	4	9	8	15	8	9	13	5	8	10	4	6	5	8	8	9	8	8	8	11	9	8	8	9	5	6	13	5	3	3	3	10	6	7	10	5	12	11	6	7	7	3	7	6
AT1G12430	15	19	18	13	18	17	14	16	10	19	19	14	11	12	14	9	9	11	17	11	14	18	24	19	13	15	9	14	21	13	12	16	16	10	11	11	16	17	16	19	17	12	12	15	12	15	17	16	9
AT1G12440	208	220	210	201	181	208	202	205	177	218	198	200	230	183	202	189	205	175	210	189	218	202	178	192	190	176	207	187	196	206	204	209	206	203	213	212	227	183	224	211	217	214	177	224	209	192	221	196	204
AT1G12450	10	10	9	4	4	11	7	6	8	10	8	6	12	8	9	4	7	9	10	6	10	8	7	6	7	9	11	6	10	9	9	6	5	8	10	8	10	8	11	12	11	8	6	10	8	9	12	9	10
AT1G12460	4	5	6	2	4	3	4	1	2	2	9	2	6	1	6	6	5	1	6	2	4	3	3	2	2	3	6	6	2	6	7	4	8	3	1	4	3	3	4	3	3	2	3	5	1	2	6	3	3
AT1G12470	18	22	21	21	23	24	24	22	26	27	23	34	21	22	29	26	25	15	28	19	21	23	21	17	28	23	20	24	24	24	17	23	23	19	19	19	19	24	29	20	25	23	22	26	23	20	22	23	24
AT1G12480	1	6	3	3	5	1	6	6	0	1	1	1	1	2	5	1	2	2	1	3	2	2	1	2	0	2	0	2	2	0	0	0	4	1	3	3	1	1	1	4	5	1	4	1	0	3	1	3	0
AT1G12500	31	29	33	33	26	31	30	28	22	32	30	26	29	26	29	30	33	20	24	33	24	31	21	23	31	30	27	32	31	31	28	27	31	22	31	24	32	23	22	26	27	25	26	31	29	29	34	30	23
AT1G12520	48	38	35	33	34	47	64	39	36	40	31	34	29	30	46	44	50	51	44	45	43	44	42	25	56	42	24	50	24	38	42	31	39	37	41	24	55	50	53	36	38	45	55	40	37	54	46	35	37
AT1G12530	28	18	20	29	30	24	34	33	30	23	26	23	32	24	37	29	32	38	39	29	24	22	28	24	34	27	31	20	25	23	28	28	29	24	24	29	36	20	29	18	28	36	35	23	28	27	31	24	28
AT1G12550	12	13	13	15	8	12	9	13	18	5	12	17	17	13	10	13	10	12	11	14	16	12	13	13	18	14	14	18	13	14	15	13	11	16	10	13	18	22	8	14	15	13	12	7	12	11	12	17	14
AT1G12580	56	62	55	46	34	50	45	54	57	61	55	59	49	47	52	45	42	42	42	50	62	42	57	55	45	50	48	61	47	49	41	50	34	47	51	47	51	44	52	53	53	42	49	44	56	45	50	50	48
AT1G12610	87	120	99	96	85	109	85	148	109	119	107	131	102	103	107	85	90	85	99	106	122	88	109	100	92	114	121	95	103	85	85	128	74	74	100	77	120	92	110	121	127	95	86	79	97	96	111	99	102
AT1G12620	1	3	0	1	1	1	1	2	1	2	2	1	1	5	3	3	1	2	3	4	1	1	3	1	1	1	1	2	3	2	1	1	6	1	2	3	1	3	2	1	3	0	3	3	1	2	1	1	1
AT1G12640	26	39	29	35	24	31	37	35	27	32	31	29	30	24	35	30	26	28	14	36	32	39	30	32	33	29	33	26	37	27	28	38	37	34	38	37	33	32	22	30	34	32	34	27	32	29	33	36	43
AT1G12650	30	29	29	29	27	30	37	25	31	30	29	30	33	28	33	30	26	31	31	33	27	34	29	30	26	32	35	37	34	31	36	34	37	23	27	30	26	30	38	33	27	29	41	25	33	38	30	30	31
AT1G12680	19	29	22	25	29	25	23	21	23	24	20	20	20	25	18	29	24	26	21	21	27	19	24	23	17	18	25	16	16	25	17	17	24	21	23	15	22	24	19	22	30	25	25	18	24	20	29	21	16
AT1G12700	1	2	1	1	1	1	0	1	2	1	1	1	3	2	1	1	1	3	0	1	1	1	3	1	3	2	1	0	0	2	0	1	1	1	1	3	2	2	1	3	1	3	2	1	3	2	1	1	1
AT1G12710	16	23	18	28	26	30	20	31	33	34	21	22	22	28	26	20	23	31	25	13	26	15	19	23	23	17	27	21	27	19	33	30	22	21	20	25	21	29	28	30	30	16	27	26	21	30	19	31	19
AT1G12730	3	7	7	3	10	8	9	9	10	8	9	10	8	8	5	4	4	7	9	9	8	10	7	8	6	11	10	6	5	8	8	8	4	4	6	6	9	10	4	10	7	8	8	8	4	10	5	7	3
AT1G12750	14	14	18	17	14	19	12	22	19	17	26	21	15	17	18	22	15	16	16	23	26	13	21	24	19	21	24	17	12	17	19	16	9	13	23	15	21	15	14	20	24	18	20	19	20	17	24	16	18
AT1G12760	58	70	65	61	44	65	64	64	59	58	57	64	46	50	69	64	53	52	52	57	56	61	54	61	59	63	62	57	64	54	56	60	57	60	56	56	51	60	62	63	72	47	55	66	49	54	56	55	66
AT1G12770	21	28	19	38	26	34	31	37	43	27	28	39	30	26	34	20	26	33	30	26	31	27	31	33	33	29	27	24	27	21	26	34	34	30	36	33	26	31	33	34	27	28	27	25	30	34	29	27	34
AT1G12775	5	6	5	6	1	6	3	10	2	5	8	10	3	3	6	3	6	5	3	8	6	6	10	4	1	8	9	10	7	4	3	9	2	5	9	3	7	7	6	6	6	3	8	5	3	2	3	4	6
AT1G12780	114	107	113	118	137	120	123	121	146	132	125	113	103	136	126	117	112	157	111	138	135	123	156	140	121	115	99	107	144	116	111	112	103	99	120	136	112	124	127	141	125	137	146	114	125	127	117	132	126
AT1G12790	6	8	7	8	9	9	8	8	11	10	6	10	8	5	6	4	9	8	3	10	12	8	11	10	10	9	10	8	8	5	14	7	3	5	8	8	6	11	10	13	9	9	7	6	8	8	3	8	13
AT1G12800	54	74	62	86	48	64	69	68	77	66	58	71	77	67	66	56	62	70	58	66	87	77	74	65	90	56	68	72	93	61	75	72	58	63	61	64	74	82	71	63	65	72	79	59	69	83	63	74	69
AT1G12810	113	98	80	78	107	89	120	91	92	89	100	81	86	97	92	100	82	104	102	101	102	96	101	106	82	99	97	107	98	102	101	103	99	93	100	99	96	102	94	107	109	90	90	105	90	117	98	98	82
AT1G12820	17	25	14	22	25	25	16	16	17	28	12	19	20	14	14	11	22	22	14	22	17	19	21	16	21	18	19	17	19	19	20	21	20	19	22	29	24	23	11	17	19	20	22	17	15	19	20	23	23
AT1G12840	91	120	92	112	99	104	105	113	108	104	105	101	117	109	112	100	108	101	115	102	107	99	102	95	117	101	111	109	108	107	101	122	104	102	108	97	98	113	101	119	110	96	94	106	107	101	108	100	95
AT1G12830	20	16	17	23	23	22	14	21	26	24	17	21	23	21	23	20	20	29	17	22	22	20	22	24	25	21	26	27	20	21	23	15	19	21	24	17	17	23	23	27	21	19	21	20	23	24	14	22	20
AT1G12845	7	17	10	24	23	21	19	11	22	20	16	15	27	25	19	13	14	32	12	18	15	21	11	13	24	23	25	12	18	20	25	23	25	15	12	24	19	16	15	23	29	19	28	20	12	40	13	21	12
AT1G12850	34	35	43	31	32	31	28	27	32	39	32	32	34	37	35	37	30	31	32	32	33	26	24	29	39	38	41	36	30	33	29	34	35	29	30	27	30	29	49	38	38	29	34	38	39	37	43	36	38
AT1G12860	9	13	14	8	8	14	9	9	14	12	9	8	13	9	10	9	12	15	5	10	12	14	10	8	13	13	12	15	11	9	11	8	15	12	13	9	16	11	13	12	13	8	8	10	8	8	9	15	13
AT1G12880	18	3	11	1	8	13	10	8	11	0	2	7	7	4	23	5	14	6	11	1	11	6	9	3	21	31	6	13	3	5	6	0	5	6	5	2	14	20	18	12	8	8	14	12	1	20	2	0	12
AT1G12910	37	36	27	34	34	36	26	34	46	50	39	32	42	33	40	33	31	35	30	39	35	41	44	43	42	39	35	30	38	29	40	42	34	32	34	37	40	27	35	37	35	36	29	34	36	40	34	41	38
AT1G12920	39	52	46	50	44	46	48	50	50	53	44	48	52	50	49	42	44	49	46	48	38	40	50	46	43	49	45	52	48	40	45	45	52	39	47	40	46	44	48	55	46	50	42	41	43	45	42	43	40
AT1G12930	13	14	14	11	12	8	11	12	14	11	11	8	9	16	12	11	13	16	14	14	14	14	14	11	15	9	13	10	15	10	9	8	15	10	8	11	11	12	10	8	13	12	10	14	11	15	11	12	10
AT1G12970	11	12	8	11	11	11	14	10	14	13	12	8	11	15	5	14	7	15	15	12	14	6	17	15	9	11	10	8	9	13	17	13	13	11	14	14	11	10	12	8	15	10	14	17	9	10	10	12	10
AT1G12990	15	24	16	13	22	17	11	16	22	21	17	24	23	15	17	17	20	14	14	13	22	19	16	17	14	21	20	16	15	24	20	16	9	14	19	22	20	18	16	20	19	17	19	15	17	21	13	23	18
AT1G13000	18	24	22	18	28	32	20	22	16	26	18	34	22	17	23	22	23	22	23	21	20	20	28	20	18	27	16	23	14	22	22	35	19	18	19	23	20	23	22	26	27	25	21	21	22	25	24	27	22
AT1G13020	13	18	16	18	12	14	11	19	17	14	17	17	23	17	20	17	15	15	20	15	19	15	12	16	17	22	15	15	18	12	11	17	15	16	21	14	17	15	22	18	18	16	20	17	14	18	18	18	17
AT1G13030	7	6	6	4	6	10	6	3	8	10	10	10	4	4	3	5	8	4	5	10	8	8	8	4	7	6	7	9	3	3	7	3	7	4	9	6	6	4	6	4	3	4	2	3	5	5	6	7	6
AT1G13050	1	2	1	1	1	1	1	1	1	2	1	2	1	2	1	1	1	1	3	1	1	1	2	3	2	1	2	1	2	2	1	1	1	0	1	1	0	0	1	3	2	1	1	1	1	1	1	0	3
AT1G13060	81	113	102	116	112	102	125	120	131	127	124	95	111	108	125	101	113	118	108	123	120	120	118	113	106	122	126	117	117	93	111	123	106	114	118	109	113	106	115	105	119	106	125	99	100	123	117	116	100
AT1G13080	24	23	26	32	18	27	21	29	26	27	22	31	32	24	23	21	23	22	19	25	26	29	26	22	38	30	31	29	24	22	22	23	25	22	30	20	38	30	26	15	32	27	35	20	29	27	24	25	31
AT1G13090	37	49	46	49	44	55	53	48	42	55	33	52	49	48	54	50	43	40	39	45	49	50	53	41	46	41	48	43	41	49	46	50	51	38	42	38	45	48	47	45	54	50	47	50	47	44	48	49	44
AT1G13100	24	26	24	16	19	26	18	8	6	15	27	18	24	8	14	21	20	6	21	8	15	9	10	7	11	16	15	21	3	23	15	23	28	25	20	17	21	15	22	16	26	14	13	33	20	4	21	8	17
AT1G13110	167	209	261	136	128	244	185	103	79	134	183	161	173	129	146	225	165	66	226	104	111	113	93	89	141	122	187	186	67	231	167	185	232	238	152	172	192	125	139	168	161	132	97	263	187	86	186	102	165
AT1G13120	10	22	18	11	18	18	19	12	14	17	18	12	14	17	17	10	15	18	16	11	18	17	17	12	17	24	16	13	12	17	15	12	19	15	9	12	15	17	16	13	15	13	18	19	18	17	17	15	16
AT1G13145	14	21	16	23	15	24	25	21	27	17	20	21	28	22	24	19	18	25	20	23	22	19	21	18	27	17	28	18	21	18	26	24	23	21	20	18	24	15	24	23	24	18	16	22	24	28	17	22	17
AT1G13160	12	15	15	15	15	12	11	15	10	10	13	8	11	8	13	13	12	14	15	10	10	12	12	16	12	11	11	10	13	9	8	12	11	9	10	12	8	10	6	13	10	12	9	13	14	11	12	8	11
AT1G13170	1	5	3	6	5	4	4	4	3	4	4	0	2	5	2	5	3	2	3	2	2	2	4	3	1	4	6	5	1	5	6	4	6	4	3	2	3	5	3	2	5	4	5	3	3	3	1	3	5
AT1G13180	6	6	7	10	6	4	8	10	6	9	8	8	3	7	8	5	8	10	13	7	11	6	4	4	7	7	6	10	9	7	7	7	6	8	7	6	8	6	7	6	7	6	7	9	6	8	4	6	4
AT1G13190	27	30	29	31	32	34	31	32	31	39	26	37	32	26	41	28	31	31	37	27	39	31	36	33	36	28	36	26	31	33	33	34	29	29	37	41	33	35	40	38	33	33	35	30	31	35	37	46	33
AT1G13195	6	10	13	8	7	10	12	14	15	11	14	10	11	8	10	10	11	10	8	14	11	16	7	10	12	16	11	10	8	9	8	9	5	8	12	13	11	13	15	14	9	13	11	4	4	9	10	11	9
AT1G13210	39	70	49	43	41	79	58	82	49	52	72	73	38	47	68	59	51	28	62	44	60	33	66	45	38	69	57	63	42	66	37	62	48	50	43	38	56	51	55	66	64	49	48	59	53	45	53	38	53
AT1G13220	19	26	23	20	19	14	22	33	16	27	30	24	15	22	27	20	27	17	31	15	20	16	22	21	30	32	22	29	21	19	26	18	22	18	18	20	24	18	24	27	29	24	26	24	24	22	23	18	20
AT1G13245	194	184	186	140	177	146	196	136	112	193	162	141	145	126	158	162	179	168	171	150	165	166	133	166	156	110	167	139	139	155	188	148	199	146	145	189	166	154	180	150	174	167	148	173	134	130	197	188	149
AT1G13250	5	12	13	9	5	8	11	8	3	3	2	2	3	3	6	8	10	4	9	3	3	9	2	5	6	5	8	9	2	12	7	2	12	6	6	10	11	5	6	7	5	4	6	12	8	1	9	3	4
AT1G13260	153	144	168	139	132	163	163	111	137	164	149	141	164	148	154	146	145	147	157	134	150	131	134	131	169	123	152	119	135	161	176	139	171	144	156	159	159	147	141	149	175	131	133	165	155	157	161	145	134
AT1G13270	44	57	38	66	61	65	60	71	89	58	55	54	61	73	78	52	55	69	59	71	61	51	61	61	69	66	68	54	68	67	65	83	64	51	55	60	47	66	62	72	62	54	51	53	51	81	49	53	53
AT1G13280	43	31	36	23	37	31	41	26	20	36	38	21	26	27	27	39	32	33	39	18	28	33	27	34	18	25	27	29	19	37	34	30	44	20	30	35	22	27	32	25	29	35	20	41	33	28	50	37	31
AT1G13300	0	0	0	1	0	5	10	3	3	2	2	1	1	5	1	2	7	9	5	7	1	5	3	3	7	3	0	2	1	3	5	2	5	1	5	1	5	5	3	3	6	3	6	1	3	3	4	3	4
AT1G13310	1	0	1	1	1	0	1	0	1	3	1	3	1	1	1	1	2	2	1	2	1	1	0	3	3	1	3	2	1	2	1	1	2	1	1	3	1	2	3	1	1	1	1	2	0	1	1	1	1
AT1G13320	39	40	39	45	41	46	39	42	39	43	43	33	44	40	54	37	39	37	43	41	46	46	41	37	41	42	52	40	34	47	45	41	43	42	34	41	57	40	36	46	43	38	39	41	35	44	40	49	45
AT1G13340	6	12	16	12	10	19	15	33	15	11	25	28	11	16	16	11	16	10	19	23	19	13	27	23	7	19	16	20	15	18	10	20	5	8	10	8	20	20	16	14	13	16	18	15	16	7	15	5	11
AT1G13350	20	36	36	24	26	36	33	45	26	31	43	36	21	30	33	25	32	30	33	32	45	27	42	29	30	39	36	46	29	20	22	36	19	21	34	22	27	25	36	37	37	35	31	22	34	28	25	33	25
AT1G13360	72	69	78	64	70	72	81	70	82	80	78	77	76	72	81	63	80	105	66	79	85	71	75	67	96	94	84	74	79	66	85	73	76	54	88	77	80	88	90	73	77	72	85	73	77	102	60	79	75
AT1G13370	6	2	4	1	3	4	1	10	5	7	3	7	2	6	3	1	4	4	1	9	6	3	5	6	6	3	4	8	6	3	3	2	3	3	4	2	5	3	1	3	3	3	7	4	5	3	2	4	5
AT1G13380	83	85	75	81	90	84	96	80	78	80	91	63	87	98	88	86	81	88	82	76	80	79	85	91	91	71	89	75	77	89	83	73	93	68	86	96	81	66	86	81	87	77	92	84	65	78	80	83	76
AT1G13390	118	124	121	105	98	134	145	172	112	135	159	144	97	109	128	121	124	87	138	131	139	82	154	118	85	126	142	123	106	135	95	153	99	92	100	84	136	113	128	166	128	135	124	139	112	71	119	88	120
AT1G13448	11	12	12	10	16	14	11	11	8	15	10	10	11	13	14	12	7	12	10	11	19	10	11	11	15	11	12	9	12	10	14	15	4	10	12	12	12	12	9	13	15	10	15	14	16	10	12	11	13
AT1G13450	45	48	46	36	35	46	47	39	35	42	37	41	34	41	45	44	49	53	46	40	46	41	41	42	49	53	51	37	34	44	39	52	37	27	37	34	41	46	34	43	49	41	43	45	34	47	40	43	40
AT1G13460	7	14	11	10	8	10	6	11	6	14	10	11	8	11	11	9	12	6	8	11	10	11	7	6	6	9	11	7	8	6	10	12	15	6	6	4	9	10	10	8	7	13	6	10	6	6	14	7	11
AT1G13470	8	3	6	12	7	11	7	22	11	9	13	20	11	11	18	11	7	7	11	11	11	7	16	14	6	10	12	15	14	9	10	13	9	8	9	6	10	9	11	14	8	16	9	7	11	6	8	5	16
AT1G13520	1	1	1	3	2	3	2	7	1	3	4	3	3	3	3	2	1	1	2	3	1	1	3	3	0	3	4	5	3	3	1	2	1	3	1	2	3	3	2	6	1	2	5	1	3	3	2	3	1
AT1G13560	54	77	50	54	67	65	68	72	68	72	79	68	68	73	60	71	68	60	56	71	59	66	66	65	58	66	65	63	71	65	70	65	67	71	63	75	69	70	70	71	69	73	51	58	73	60	63	64	63
AT1G13570	17	10	12	10	9	10	11	14	10	17	15	11	8	7	10	17	12	13	17	10	10	12	15	15	8	11	13	10	8	14	8	10	10	8	11	9	9	13	12	13	17	13	13	16	10	9	17	15	9
AT1G13580	3	5	6	6	3	7	2	5	5	6	4	1	6	3	7	5	3	6	4	3	6	4	3	1	3	3	3	2	3	4	6	5	8	7	8	7	7	5	3	3	5	7	5	6	7	9	3	4	5
AT1G13640	29	35	27	39	33	34	35	43	42	37	36	39	36	38	38	46	39	46	46	40	44	38	43	36	37	35	46	34	44	29	38	38	40	30	36	32	35	40	46	34	32	37	38	35	31	28	32	32	37
AT1G13650	11	8	13	19	10	12	12	10	16	15	10	11	18	15	11	8	11	19	6	16	21	12	13	20	30	17	19	17	16	12	16	8	8	18	20	25	25	19	10	11	11	13	25	9	15	21	7	16	24
AT1G13690	39	46	31	42	29	36	40	29	38	47	37	29	34	40	35	34	46	48	36	37	42	33	35	39	52	37	41	36	41	39	40	33	34	33	38	37	33	38	31	34	44	30	34	36	45	45	42	36	31
AT1G13700	3	13	6	13	10	11	13	12	10	13	8	7	11	9	13	8	9	15	8	14	10	14	10	10	16	11	8	7	12	11	6	9	11	4	8	9	12	9	13	10	10	10	15	3	10	17	14	9	16
AT1G13730	11	15	17	24	10	16	10	17	16	15	16	20	21	13	20	15	13	19	10	14	17	23	18	17	15	17	22	21	18	19	16	12	18	21	17	19	22	21	17	9	15	11	23	11	21	17	21	22	17
AT1G13740	5	7	10	7	3	9	4	8	7	7	10	7	9	7	6	6	8	5	9	4	9	10	5	7	7	8	7	8	9	10	6	8	7	8	9	13	9	8	3	6	9	5	8	8	7	4	6	7	5
AT1G13750	6	7	7	7	7	5	8	6	6	7	6	8	8	7	8	7	4	4	12	6	6	6	6	6	11	4	7	7	7	6	10	4	4	5	6	5	6	7	4	6	8	8	7	1	8	4	10	7	8
AT1G13770	5	8	10	11	9	8	10	7	5	7	8	7	8	8	7	5	8	6	5	10	8	6	8	7	6	6	6	11	6	7	10	8	6	14	7	8	6	7	8	10	5	10	9	5	8	8	4	5	9
AT1G13780	5	6	5	6	4	1	3	6	8	6	5	7	5	6	5	4	3	6	6	5	4	6	8	9	8	3	5	6	3	4	7	4	7	3	8	3	3	6	5	6	3	5	6	2	4	6	5	6	2
AT1G13790	3	4	1	2	3	4	4	5	6	3	3	2	3	3	3	4	1	2	1	4	3	1	3	2	4	4	8	3	6	2	2	3	3	1	1	3	3	2	3	3	6	2	1	4	2	3	2	2	3
AT1G13810	13	11	9	9	9	8	13	11	18	7	12	12	13	10	12	12	14	9	10	13	12	12	12	10	15	9	11	10	8	7	14	12	8	8	11	15	10	9	8	12	9	6	8	6	9	12	13	12	9
AT1G13820	50	53	54	70	55	54	40	60	66	56	55	73	72	59	55	56	49	71	53	78	79	76	71	62	75	63	54	72	74	62	73	68	41	58	67	62	70	60	55	68	60	65	78	44	61	75	49	68	67
AT1G13860	10	5	3	5	10	5	8	3	6	6	3	5	4	4	5	8	3	5	6	3	6	8	10	1	7	8	6	8	3	5	5	3	6	4	3	7	6	4	5	7	10	5	9	5	11	7	6	2	4
AT1G13870	15	18	19	15	19	13	16	16	18	19	14	20	20	22	15	15	17	16	16	16	19	17	16	16	16	14	16	21	17	17	19	18	18	9	22	17	19	14	13	19	17	19	19	16	18	17	16	20	18
AT1G13880	31	32	23	26	28	40	28	40	24	30	26	39	25	30	34	25	32	23	36	31	38	30	29	33	33	30	36	29	31	28	25	36	24	20	27	27	37	25	33	32	30	30	32	37	35	24	27	31	26
AT1G13900	21	22	18	14	24	18	17	12	13	11	16	9	17	15	11	22	12	17	13	11	19	12	17	16	12	15	16	11	9	18	19	16	20	14	18	14	17	10	19	17	18	19	15	21	13	8	16	13	10
AT1G13910	3	2	1	3	1	1	1	2	1	1	1	1	1	5	3	1	1	4	1	3	1	4	3	2	1	3	1	1	1	2	3	1	2	1	1	6	4	2	0	1	1	4	1	2	2	1	3	1	1
AT1G13940	13	8	8	6	10	16	9	6	11	8	14	14	14	5	10	13	9	17	10	12	12	14	10	12	12	6	11	13	12	10	11	12	12	14	10	9	16	12	12	10	7	9	13	9	8	8	10	10	14
AT1G13950	22	37	27	37	35	31	28	43	58	38	22	39	39	38	43	33	27	49	26	44	46	31	45	37	31	41	40	32	49	29	35	44	26	38	36	34	36	36	36	44	41	40	37	25	35	42	22	36	31
AT1G13960	28	31	35	32	25	24	31	37	26	33	28	22	27	22	28	25	26	30	30	19	27	32	24	29	33	27	35	17	25	37	32	25	34	24	31	18	28	35	31	20	29	20	31	31	26	24	23	22	17
AT1G13980	33	32	25	33	33	30	28	31	33	37	32	34	35	27	31	33	27	32	38	31	30	34	30	30	36	28	37	29	30	34	33	33	36	27	25	31	30	35	25	33	31	33	31	36	31	32	41	35	26
AT1G13990	95	108	113	150	129	132	115	128	161	138	125	122	143	131	131	105	123	168	123	144	143	133	122	151	183	158	145	130	155	123	159	144	102	112	130	141	133	151	144	148	127	136	161	111	117	184	95	149	134
AT1G14000	61	71	56	51	69	53	59	71	57	46	59	62	52	54	52	55	52	55	69	58	64	65	61	58	51	70	65	57	56	60	46	63	52	56	56	57	59	54	68	66	59	63	64	58	60	56	58	63	58
AT1G14010	33	17	16	31	28	26	28	29	31	21	21	27	22	24	29	32	23	23	26	27	23	21	30	26	17	23	22	23	18	15	30	20	29	23	25	23	25	22	28	27	19	33	24	19	21	20	29	20	25
AT1G14020	6	9	7	8	5	8	8	7	5	10	10	8	7	7	11	5	6	6	11	5	8	7	4	6	8	5	11	4	8	7	9	7	8	6	8	9	6	6	5	8	9	9	9	8	7	10	11	8	10
AT1G14030	22	23	22	29	26	26	28	32	34	32	22	30	29	30	31	18	23	31	22	40	33	25	34	29	34	21	34	35	39	26	25	38	25	27	30	31	24	31	21	35	30	28	34	29	32	40	18	30	29
AT1G14040	1	1	1	1	1	0	1	2	1	1	1	1	0	1	3	1	1	0	1	1	1	0	1	0	1	1	1	3	0	1	1	1	1	1	1	0	1	1	1	1	1	0	1	1	1	0	1	0	1
AT1G14060	16	16	14	11	19	17	20	17	12	15	16	13	11	21	18	13	14	16	20	21	13	15	16	14	17	14	17	15	17	23	14	12	17	12	16	14	17	12	16	15	20	15	17	20	16	16	15	11	15
AT1G14090	2	6	5	3	2	1	1	1	2	5	6	4	3	5	4	1	1	4	3	3	5	2	4	3	3	2	1	3	7	2	4	4	5	5	1	3	3	3	2	3	7	5	3	4	1	4	3	6	3
AT1G14120	3	1	6	3	1	3	5	0	0	4	6	2	1	6	4	5	4	1	5	1	0	1	1	2	2	2	5	2	0	7	1	3	7	6	1	6	1	4	6	2	4	2	1	5	5	1	3	1	2
AT1G14130	10	7	6	10	6	7	8	11	10	8	4	8	6	3	11	4	6	9	7	6	11	12	7	11	11	10	8	7	9	11	9	7	4	4	7	8	4	8	12	7	4	10	6	8	13	7	8	6	3
AT1G14140	13	15	11	17	14	17	12	15	14	20	12	13	18	14	16	15	15	16	19	17	19	20	15	16	20	16	15	14	21	10	17	16	17	15	16	19	19	15	17	20	12	16	12	12	15	21	20	15	12
AT1G14150	162	170	169	235	173	173	159	209	284	177	181	209	237	210	180	172	175	208	163	254	235	226	271	224	239	217	209	227	311	151	174	199	163	215	206	204	209	227	192	205	198	199	207	122	204	232	152	210	209
AT1G05057	2	1	2	2	2	1	3	1	3	1	3	1	1	1	5	3	3	6	5	2	3	3	3	3	3	3	1	3	3	0	0	1	1	2	1	3	4	2	6	1	2	1	2	1	0	1	2	3	1
AT1G14170	8	6	6	4	7	5	3	5	5	3	3	1	5	5	4	4	10	5	4	8	5	2	7	7	4	3	7	3	3	9	6	4	7	4	9	4	5	3	3	5	6	3	3	7	5	4	3	3	3
AT1G14200	118	140	141	142	108	175	144	267	151	148	195	223	111	154	166	132	146	116	143	215	172	121	214	160	135	180	181	214	164	157	121	180	129	126	154	121	167	146	159	218	165	165	156	127	150	125	138	125	174
AT1G14210	25	23	21	20	19	19	22	12	15	22	22	14	16	18	16	21	22	20	20	10	14	19	14	21	13	14	20	25	8	25	21	17	27	14	22	18	17	16	17	18	18	14	11	24	24	10	28	11	14
AT1G14230	12	16	14	8	17	18	12	9	11	16	14	18	12	11	14	12	12	16	14	12	18	10	12	14	11	13	15	10	6	15	16	14	17	15	13	15	12	11	13	9	19	14	14	18	17	11	9	20	16
AT1G14270	40	42	39	51	27	36	38	50	49	47	34	51	49	41	42	40	41	33	35	47	33	38	45	45	57	44	48	45	47	28	35	46	41	41	42	32	36	46	41	42	43	46	50	32	41	55	30	43	37
AT1G14280	78	88	101	68	66	79	72	53	47	75	81	75	92	61	69	76	83	60	76	52	67	80	41	72	70	58	85	82	54	86	88	78	83	88	73	93	86	56	56	76	80	54	51	82	95	60	70	78	74
AT1G14290	24	28	34	14	15	27	24	14	19	16	24	21	23	20	18	23	25	10	27	14	10	25	12	11	24	19	24	28	11	28	23	15	29	28	19	20	25	15	16	15	27	21	14	31	26	9	24	17	16
AT1G14300	18	26	18	22	20	31	25	20	17	21	26	23	23	22	24	25	17	20	28	21	27	22	22	14	18	24	21	28	22	21	19	33	24	21	20	17	21	18	24	30	21	19	15	25	24	21	20	13	16
AT1G14310	15	18	21	24	17	21	15	29	31	24	27	26	28	27	22	20	22	21	16	24	30	26	20	26	24	30	31	29	28	24	17	20	18	25	22	23	23	20	17	24	19	21	28	11	23	32	17	18	26
AT1G14320	296	337	325	364	294	347	315	355	356	313	332	352	349	369	304	365	344	321	371	357	308	318	370	337	315	322	355	375	346	328	303	343	364	330	323	313	325	352	340	354	352	341	316	331	345	323	342	282	298
AT1G14330	8	7	6	6	8	8	8	6	8	8	7	8	8	9	11	4	6	5	8	10	8	11	8	8	9	10	6	3	6	3	10	4	12	6	6	6	8	6	7	7	8	10	12	6	7	10	10	12	8
AT1G14340	40	47	26	36	54	38	56	59	58	54	48	43	41	41	50	48	44	53	44	53	54	51	62	62	40	45	44	40	50	32	44	42	46	37	50	42	40	37	51	55	41	44	48	49	43	44	59	44	48
AT1G14345	92	102	99	123	103	86	92	95	123	94	89	110	130	106	107	95	105	114	89	126	106	129	105	120	120	98	99	119	135	84	98	91	95	98	95	118	112	128	110	94	102	106	115	81	104	126	111	103	111
AT1G14350	25	26	25	10	15	24	23	10	13	13	27	14	15	16	18	27	27	9	19	9	8	8	15	12	8	13	24	16	5	27	16	12	25	18	17	19	19	16	17	16	13	15	15	31	24	7	10	12	27
AT1G14360	12	13	11	10	8	10	8	6	8	13	15	6	10	13	15	13	12	10	11	10	9	12	8	5	11	13	7	10	9	10	6	12	12	7	14	12	9	10	15	9	12	11	14	20	12	9	20	6	9
AT1G14370	13	14	18	17	9	18	11	19	14	10	18	28	9	14	20	12	18	8	13	16	19	11	15	10	11	21	21	20	9	21	15	22	9	11	17	8	16	13	15	25	18	13	15	14	15	14	17	10	19
AT1G14380	29	24	26	24	29	39	35	25	27	34	28	25	33	34	25	33	27	29	27	17	27	29	38	36	30	23	26	23	23	30	32	25	28	18	29	32	20	26	29	28	30	26	29	31	26	25	32	25	20
AT1G05083	1	1	1	1	0	3	1	3	2	1	3	3	1	1	4	0	1	0	1	1	2	2	3	1	1	2	4	6	2	1	0	1	1	1	2	0	2	4	0	2	1	1	1	1	3	1	2	1	1
AT1G14400	216	205	185	220	246	205	212	218	200	230	210	184	204	210	215	228	215	226	219	221	237	196	224	219	185	205	198	210	197	192	225	225	223	181	207	202	196	186	208	232	216	216	215	209	200	223	218	211	190
AT1G14410	19	15	10	25	16	17	18	23	29	28	12	18	19	20	22	11	11	24	16	23	15	21	23	18	20	15	20	23	28	17	15	21	14	18	17	19	17	20	11	29	20	17	21	18	22	27	16	19	15
AT1G14430	3	1	2	0	3	2	2	2	1	1	1	1	1	1	1	2	1	3	1	1	1	1	1	2	3	1	1	1	1	2	1	1	1	4	3	2	3	1	1	2	1	1	1	2	1	0	1	1	1
AT1G14450	192	198	220	223	211	201	199	231	238	222	207	212	227	199	232	226	201	224	216	231	220	224	231	218	209	218	234	243	212	209	232	216	210	213	214	199	218	218	227	221	221	232	232	224	229	222	218	195	215
AT1G14460	1	5	2	3	6	3	5	3	5	3	3	3	3	3	3	4	2	1	4	4	6	1	5	3	3	4	3	3	2	3	3	2	2	2	3	3	1	2	7	1	3	1	3	1	1	3	4	4	1
AT1G14480	3	1	1	1	1	1	1	2	1	1	1	1	1	1	1	3	1	4	0	2	1	0	2	2	3	1	1	1	1	1	1	0	1	1	3	1	3	1	1	1	1	1	1	3	1	1	5	1	1
AT1G14490	2	2	3	1	1	1	3	1	1	1	3	3	2	1	3	1	2	1	1	2	1	1	6	1	2	1	3	1	2	2	1	1	1	2	1	3	3	2	2	1	3	0	1	1	2	1	2	3	1
AT1G14510	36	37	28	47	35	50	34	44	40	49	36	52	43	36	44	26	40	40	37	48	41	38	40	43	46	44	38	46	42	47	38	42	33	36	41	41	38	42	38	40	42	37	48	37	45	53	34	35	35
AT1G14520	19	22	20	35	26	29	28	41	52	27	31	34	41	33	35	20	22	33	18	39	25	29	37	37	37	34	35	38	40	31	27	35	18	25	31	24	35	34	24	37	36	30	35	24	25	39	26	22	31
AT1G14530	9	8	9	12	8	11	12	11	11	11	12	8	8	6	11	5	9	7	9	12	14	8	10	12	15	16	10	12	7	12	10	13	7	7	15	6	15	9	10	14	11	13	11	6	9	11	6	10	14
AT1G14540	77	99	122	87	63	141	124	245	125	110	170	196	68	117	117	106	108	67	110	174	117	95	164	149	72	144	136	179	121	130	60	157	84	76	108	68	112	122	115	175	113	125	122	106	128	67	93	77	130
AT1G14560	7	12	12	8	9	11	9	10	10	11	12	10	15	12	9	8	13	10	9	8	12	8	10	6	10	16	13	10	14	14	11	8	12	7	10	10	12	14	13	10	8	11	9	12	8	12	13	15	12
AT1G14570	52	48	43	32	42	44	44	43	52	40	41	53	41	45	43	40	44	31	49	46	43	37	55	40	45	47	50	47	41	40	27	57	40	34	40	44	50	43	33	52	52	44	42	41	44	42	44	46	38
AT1G14580	12	13	16	23	10	12	10	14	21	10	12	13	17	26	15	10	12	22	9	18	17	17	19	15	21	19	18	13	18	15	17	17	10	15	15	23	13	22	15	17	15	12	14	8	11	22	10	15	21
AT1G14590	3	8	6	6	7	3	13	12	11	8	9	13	10	9	10	6	7	9	10	17	8	16	12	10	2	10	11	16	11	5	10	8	6	9	10	12	8	8	9	8	6	7	12	8	6	4	8	10	6
AT1G14600	6	8	6	13	7	7	8	3	16	13	11	8	8	10	9	6	10	9	7	10	13	8	5	7	14	7	12	8	11	5	13	4	5	11	8	7	12	11	6	7	9	10	8	6	7	11	5	10	10
AT1G14610	49	49	53	50	54	52	53	56	43	62	50	44	53	41	48	41	57	45	64	53	53	48	48	58	46	47	47	42	47	52	51	60	52	45	42	52	48	57	61	48	52	51	41	52	50	50	54	50	51
AT1G14620	24	26	20	24	29	22	26	32	31	26	20	26	20	26	24	24	24	27	27	24	23	23	29	23	24	27	29	30	26	20	23	28	22	21	21	13	14	26	21	34	31	33	30	25	27	25	25	20	23
AT1G14630	6	4	3	2	0	3	4	2	5	7	4	3	1	3	0	1	3	0	5	2	1	2	5	6	1	1	1	3	0	7	2	0	0	0	3	1	2	1	1	2	3	2	4	1	3	2	4	0	1
AT1G14640	2	6	6	7	4	6	4	7	3	6	3	8	3	5	6	3	6	6	3	1	4	5	6	2	5	6	6	6	5	5	3	8	3	2	2	2	8	4	6	4	3	8	3	7	3	1	6	4	3
AT1G14650	38	37	43	33	33	33	34	44	34	46	34	36	29	34	43	32	43	32	38	38	39	36	35	32	33	42	31	42	26	36	26	42	31	28	29	31	32	39	36	41	34	37	43	42	29	34	37	29	34
AT1G14660	2	2	4	3	1	1	3	3	6	2	3	3	4	3	3	3	3	5	1	1	5	1	3	5	3	3	5	5	4	3	4	2	7	2	1	2	3	3	3	2	4	2	3	1	1	7	3	3	5
AT1G14670	38	33	34	26	17	27	32	33	25	27	34	30	25	25	37	31	32	27	27	29	31	29	36	30	26	28	34	35	31	41	26	27	28	26	28	26	29	29	30	26	35	29	38	32	39	29	34	24	23
AT1G14680	3	2	1	3	1	3	3	6	2	2	1	5	1	2	5	2	2	3	3	4	2	3	3	3	6	3	2	5	2	1	3	1	1	1	2	1	3	4	3	3	6	2	3	1	2	3	0	1	3
AT1G14685	27	29	18	31	35	28	27	25	31	22	25	21	25	23	37	27	31	35	29	37	25	27	33	25	27	24	20	20	25	26	32	27	27	21	24	37	28	24	19	21	29	26	31	28	25	31	24	32	24
AT1G14690	46	37	36	22	36	37	43	36	27	36	38	29	21	34	43	32	40	32	42	30	42	32	33	33	28	44	38	31	24	30	30	29	25	25	34	32	32	38	42	40	25	32	23	25	23	38	42	30	34
AT1G14700	23	29	27	30	28	27	25	20	35	32	29	24	32	25	38	13	25	32	22	31	44	37	39	32	36	32	34	40	43	20	24	30	18	25	29	29	35	33	33	29	25	26	33	22	31	37	34	36	36
AT1G14710	22	33	16	19	23	21	17	18	16	25	20	18	18	16	20	17	22	17	23	18	22	18	28	10	23	22	20	15	14	21	24	15	19	10	18	15	14	15	22	25	21	21	27	21	12	21	22	16	15
AT1G14720	59	65	47	53	84	50	65	84	75	71	57	55	52	58	64	69	61	84	68	78	98	65	76	71	48	62	60	56	76	64	62	69	75	45	68	63	58	64	76	61	64	62	65	58	50	65	74	68	55
AT1G14730	1	2	4	2	0	3	1	4	7	6	6	1	2	4	3	2	1	2	6	2	3	3	6	7	1	4	1	5	1	5	1	2	1	2	3	1	1	5	1	4	8	1	6	3	2	1	3	1	4
AT1G14740	53	53	58	50	56	78	63	82	46	66	73	71	38	58	63	47	64	59	61	69	63	56	62	52	38	55	57	52	47	49	51	53	54	51	53	43	54	53	55	74	63	66	69	62	50	37	66	60	51
AT1G14770	3	7	6	6	5	5	7	6	8	6	8	4	5	2	6	4	2	6	8	7	3	6	3	6	3	3	7	6	4	6	11	5	6	3	8	2	3	7	8	4	3	6	5	4	10	6	5	5	5
AT1G14780	4	5	2	2	1	3	2	6	3	1	4	3	1	1	3	2	3	1	5	4	3	6	6	2	1	3	1	4	2	1	2	3	1	0	2	1	1	2	4	4	2	1	3	5	1	2	2	3	5
AT1G14790	14	21	15	17	14	19	23	18	18	17	13	19	19	8	17	10	19	12	16	20	17	16	18	16	15	15	20	13	18	16	28	22	19	15	15	18	19	10	22	21	21	17	16	18	17	23	22	14	16
AT1G14810	59	50	50	51	63	55	57	66	70	62	49	65	56	52	57	59	54	63	59	67	57	60	56	59	62	57	66	65	61	55	55	59	54	55	48	59	50	56	61	63	62	57	64	58	43	67	52	62	60
AT1G14820	30	39	34	41	29	33	40	35	48	34	28	35	34	34	42	33	27	37	39	44	42	38	45	31	26	30	36	43	44	42	29	33	40	32	37	30	40	33	40	39	41	37	32	29	35	33	39	36	42
AT1G14830	38	43	46	36	44	46	51	56	50	45	49	54	42	51	44	52	45	36	40	42	38	34	45	41	34	42	49	43	40	47	43	55	40	34	44	50	46	49	44	50	47	35	41	52	46	35	44	30	46
AT1G14840	16	22	23	18	18	11	16	18	20	20	18	24	15	18	21	15	16	17	25	23	19	16	17	12	26	22	19	16	26	12	21	22	14	20	14	22	24	19	16	24	24	22	22	13	17	26	24	20	23
AT1G14850	22	19	17	12	18	14	21	17	19	17	17	18	15	18	21	20	13	15	10	20	12	15	19	15	12	23	15	16	11	15	18	22	14	12	11	15	18	22	23	23	16	15	20	22	18	13	20	22	12
AT1G14860	1	1	2	2	1	4	2	1	3	3	1	2	3	3	2	1	1	3	1	3	2	3	4	1	5	2	2	3	1	1	3	1	2	3	3	1	3	5	3	1	4	2	1	1	6	5	2	1	4
AT1G14870	53	38	31	26	21	53	38	40	22	51	42	40	15	29	26	33	37	33	32	29	33	24	34	30	30	49	38	32	16	41	27	55	33	17	24	27	44	26	35	45	51	36	39	42	32	23	63	19	29
AT1G14880	26	31	35	43	22	29	29	48	45	33	36	42	31	35	41	32	38	21	28	46	29	34	49	39	27	34	38	45	41	23	27	37	23	47	35	24	42	50	38	39	23	33	32	30	30	36	23	24	37
AT1G14890	20	5	4	8	7	6	6	7	1	14	4	2	7	9	9	4	7	13	8	5	2	9	4	15	5	5	1	7	1	12	17	9	11	2	13	9	7	10	9	7	5	11	6	2	2	18	13	17	7
AT1G14900	19	10	13	7	19	9	18	10	7	13	14	12	6	9	14	11	14	16	16	15	11	8	15	9	15	21	7	12	10	18	7	6	14	5	11	8	11	11	12	10	14	14	19	19	9	13	17	10	10
AT1G14910	15	25	20	19	23	23	21	14	21	21	22	22	20	22	23	18	22	23	20	24	23	24	23	19	23	22	25	21	18	23	24	17	17	16	19	17	24	18	19	19	21	25	23	26	20	25	23	14	26
AT1G14920	17	24	21	22	34	24	25	15	19	21	19	17	23	21	21	27	26	22	18	16	22	13	14	21	20	20	20	15	17	17	28	25	26	21	20	21	20	17	28	20	23	25	23	20	20	20	28	28	14
AT1G14970	1	1	0	2	0	2	1	3	1	0	3	2	2	1	1	2	1	1	2	2	1	2	1	1	1	1	0	1	1	2	1	2	1	3	1	1	1	2	1	3	1	1	1	2	2	1	2	0	1
AT1G14980	117	140	122	116	131	139	147	133	120	124	133	138	124	131	140	129	115	134	155	130	135	121	140	140	108	116	120	135	117	134	116	139	152	122	123	109	135	131	135	116	152	128	129	145	132	124	134	124	125
AT1G14990	26	26	30	28	40	36	33	35	44	30	37	25	36	31	33	41	25	43	32	35	32	34	41	38	27	37	37	29	30	33	34	36	37	31	31	38	34	30	42	39	36	37	37	36	40	31	38	30	29
AT1G15000	12	13	9	11	26	12	11	16	15	16	14	8	7	17	20	10	15	21	9	15	11	18	18	18	15	9	9	10	17	17	10	15	21	10	16	17	8	17	14	11	12	16	14	13	6	13	18	12	14
AT1G15002	3	5	2	3	1	2	3	4	2	0	4	3	2	3	1	2	5	1	3	4	3	2	3	2	4	3	3	1	2	3	2	3	1	3	2	0	4	2	3	3	0	3	3	2	1	3	1	1	2
AT1G15010	46	76	57	78	45	95	63	131	80	72	88	103	50	77	73	66	73	59	68	109	72	72	85	93	63	86	82	110	81	63	65	106	52	60	89	43	77	70	75	107	79	85	69	69	82	73	62	63	97
AT1G15020	19	22	16	8	18	10	19	18	21	18	15	14	11	19	18	15	21	20	17	12	16	14	14	12	14	19	19	19	8	21	26	21	11	10	17	19	15	16	18	21	20	16	14	14	16	16	17	12	9
AT1G15030	28	27	23	30	26	23	34	30	43	28	28	28	31	28	38	31	28	30	35	30	39	30	37	38	39	40	31	35	34	33	24	40	20	24	27	27	32	29	24	30	39	33	38	19	29	38	25	44	35
AT1G15040	4	9	3	10	3	4	15	6	8	13	5	5	3	7	7	4	11	19	7	14	6	12	9	11	12	9	4	1	3	5	10	6	6	2	10	6	9	7	12	9	9	9	13	8	11	9	14	8	5
AT1G15060	20	18	21	24	21	21	17	16	24	24	19	23	26	23	17	14	21	24	19	22	30	22	21	27	31	23	28	22	26	19	16	21	17	16	24	22	24	20	17	24	26	23	25	16	20	25	16	26	22
AT1G15080	4	4	3	2	5	8	6	6	6	5	3	6	3	9	6	2	10	5	5	5	7	6	5	6	3	6	6	5	3	4	1	3	6	3	5	3	3	3	6	5	3	3	3	2	3	7	2	6	4
AT1G15100	23	25	19	28	27	20	19	23	25	18	25	17	15	25	29	17	25	24	23	21	24	19	27	15	21	15	25	15	24	28	21	22	21	15	12	20	24	17	19	15	19	23	23	32	22	18	21	18	20
AT1G15110	10	11	10	11	11	11	5	14	9	4	9	11	8	7	10	9	10	4	7	9	11	9	7	8	12	10	9	11	13	11	7	15	11	8	9	8	15	10	8	10	15	6	10	11	9	10	14	6	11
AT1G15120	266	263	266	248	262	249	269	258	275	260	251	244	264	254	270	250	272	253	270	262	259	249	282	250	238	268	256	243	238	264	265	270	286	244	244	242	238	252	268	262	272	258	263	305	244	243	250	233	231
AT1G15125	40	50	48	38	30	50	46	36	24	38	41	43	54	33	41	45	35	32	53	32	38	34	30	34	40	29	47	47	37	55	46	53	67	47	35	48	43	34	40	47	55	41	31	49	40	36	54	49	52
AT1G15130	47	38	42	41	39	58	41	49	38	43	50	39	43	33	49	40	49	39	45	39	39	33	47	42	37	50	39	43	30	39	38	39	42	34	37	39	43	44	36	59	48	43	42	52	33	41	53	35	34
AT1G15140	58	75	65	80	72	89	69	82	84	72	64	67	78	72	69	60	71	79	68	86	81	86	83	86	80	69	76	87	91	58	75	80	64	66	63	70	73	81	89	79	57	76	67	69	61	89	68	67	75
AT1G15170	10	14	18	16	8	16	13	11	13	13	12	10	18	11	11	13	12	16	8	17	12	9	10	9	13	16	15	15	15	16	11	13	8	13	12	12	12	8	10	16	15	11	12	13	14	12	14	14	14
AT1G15175	4	6	9	11	6	7	7	4	14	10	7	10	13	7	8	3	10	11	7	8	10	8	6	7	18	12	9	12	8	7	12	5	9	9	6	10	6	11	5	8	7	8	10	3	7	12	10	8	10
AT1G15180	30	29	28	27	29	21	28	34	25	31	30	34	29	29	29	22	27	34	26	35	28	36	29	33	43	31	36	32	48	21	32	31	25	32	25	34	40	35	33	21	24	30	30	24	25	38	30	33	33
AT1G15190	0	3	1	2	1	0	1	1	1	3	1	0	1	0	1	0	2	1	1	1	2	1	0	0	2	1	2	1	1	0	1	2	0	0	2	1	1	1	1	3	1	1	2	1	1	1	1	0	3
AT1G15200	48	64	46	39	52	55	54	52	57	56	58	56	45	52	59	60	59	47	54	43	52	45	55	51	54	56	66	54	54	53	45	55	47	35	47	48	58	49	56	51	62	52	58	50	52	59	46	55	50
AT1G15215	8	6	9	5	8	8	7	6	5	6	8	3	5	7	10	7	4	9	7	5	10	9	5	10	10	14	5	8	3	6	8	4	5	3	9	8	4	6	8	9	9	9	6	8	7	9	5	7	6
AT1G15220	11	20	16	20	14	19	14	16	20	16	20	16	17	20	19	13	17	14	16	26	16	16	7	18	27	22	18	21	15	16	21	20	20	17	20	16	16	12	12	20	19	21	24	13	14	26	15	14	22
AT1G15230	64	71	66	74	72	76	74	79	81	75	59	76	88	77	89	61	74	76	65	88	83	84	81	78	82	86	82	77	81	63	73	79	79	62	73	74	75	76	76	68	83	83	67	64	69	97	84	76	61
AT1G15240	27	27	28	23	27	30	21	29	20	25	20	23	22	21	30	24	20	22	29	18	33	19	24	23	27	33	24	21	28	28	23	31	30	19	17	24	27	24	25	22	24	20	29	27	17	16	25	27	22
AT1G15250	48	61	51	49	50	52	57	55	43	53	58	50	67	48	54	58	58	45	54	42	40	55	52	57	46	44	56	57	48	54	47	52	68	62	48	43	46	43	51	49	56	60	43	57	59	46	64	44	47
AT1G15260	53	72	85	44	49	68	45	23	21	42	58	49	50	49	43	66	53	25	76	23	29	35	17	32	42	32	51	61	18	66	60	48	85	72	43	55	62	42	49	43	55	43	31	79	62	23	51	27	42
AT1G15270	423	317	362	330	397	369	365	388	409	321	316	350	368	363	423	329	358	360	369	350	357	355	414	361	386	460	370	396	356	344	359	346	343	311	362	347	364	416	393	353	371	370	442	373	320	414	322	327	356
AT1G15280	44	53	45	34	37	38	38	37	41	41	40	45	41	39	50	38	40	41	38	41	42	34	33	40	41	41	43	42	38	45	34	55	40	44	35	32	51	43	45	46	50	42	35	42	41	38	40	43	40
AT1G15290	52	46	39	48	47	44	49	60	53	55	46	50	49	50	43	42	40	60	40	49	60	56	66	52	51	62	43	43	56	41	48	49	43	37	42	51	36	55	53	41	50	55	73	42	37	52	55	65	45
AT1G15300	1	0	4	1	1	1	1	2	2	2	4	3	1	2	3	3	3	2	1	1	1	2	1	2	2	2	1	3	1	1	1	2	1	1	3	0	1	1	0	1	3	1	3	1	2	1	4	3	1
AT1G15310	8	6	8	5	9	3	5	3	10	4	5	8	6	5	8	5	3	8	3	8	3	6	6	5	6	7	7	7	6	7	7	8	4	3	7	7	9	6	4	9	7	7	6	4	6	11	6	2	10
AT1G15340	138	146	147	132	126	138	144	162	143	142	128	149	146	139	135	132	127	144	130	138	153	142	156	142	143	135	146	130	145	126	148	128	140	132	141	148	143	145	141	131	145	131	131	131	137	137	130	129	136
AT1G15350	42	45	46	37	41	41	38	42	42	41	44	50	30	44	55	47	38	47	49	42	43	41	50	54	48	42	46	39	44	51	46	40	50	45	39	48	49	49	34	38	48	39	39	44	52	44	41	41	41
AT1G15370	82	95	87	114	96	88	96	102	103	95	86	80	97	96	99	88	104	98	85	109	105	99	80	102	100	94	103	97	104	92	96	97	96	90	82	88	97	89	107	84	93	92	91	75	99	89	91	92	69
AT1G15380	32	22	5	14	33	12	24	18	23	32	24	14	8	22	20	22	22	37	19	24	16	30	30	33	5	8	4	4	17	18	19	9	17	4	18	22	8	17	30	19	18	21	30	30	27	13	26	21	14
AT1G15390	26	39	38	47	40	39	27	46	65	43	33	44	42	44	50	37	37	48	31	39	42	46	45	44	59	43	41	44	49	28	42	39	33	41	40	27	37	54	40	45	44	49	42	33	39	52	41	39	48
AT1G15400	164	180	182	155	167	176	193	143	143	188	174	146	157	153	177	187	163	140	189	172	135	164	138	159	139	132	162	151	138	178	163	172	190	164	155	155	174	155	170	150	169	165	123	193	163	150	175	143	142
AT1G05163	3	2	3	1	1	2	1	2	1	1	1	2	1	1	2	2	1	3	3	3	3	3	2	2	1	2	1	1	3	2	2	0	1	1	1	1	1	4	3	2	1	3	1	2	2	1	1	2	1
AT1G15410	22	23	22	29	25	30	21	24	40	31	22	30	36	35	33	28	25	28	20	33	38	26	39	16	29	35	38	39	37	23	24	31	24	26	26	30	33	36	27	24	29	20	33	18	27	41	27	34	26
AT1G15420	24	23	24	28	23	28	25	35	30	28	25	21	24	22	26	28	18	19	30	22	24	23	35	42	24	23	24	32	25	26	29	22	19	19	19	18	24	25	23	20	28	22	20	19	27	27	17	19	21
AT1G15430	88	87	104	118	93	121	121	200	122	115	141	164	71	105	112	88	109	96	120	168	118	96	169	150	84	139	131	151	122	112	81	149	78	86	109	90	113	109	113	154	99	127	109	101	121	96	99	87	129
AT1G15440	7	8	6	6	8	7	8	3	8	6	11	7	7	4	6	7	10	11	7	10	8	8	7	7	3	5	8	7	8	6	8	8	7	4	7	7	5	13	8	11	9	7	6	6	6	6	8	8	7
AT1G15470	13	15	9	14	21	19	15	17	15	15	21	15	19	18	19	14	16	19	16	11	17	18	19	16	16	19	17	14	14	18	12	19	12	19	20	14	13	19	15	13	15	15	16	12	13	15	16	13	11
AT1G15480	3	1	2	5	1	1	4	2	5	3	4	3	7	2	3	5	2	3	3	2	1	5	3	5	5	3	3	1	3	3	6	3	5	4	2	3	3	2	1	3	4	4	1	1	6	6	6	2	4
AT1G15490	3	3	3	2	4	3	4	3	5	3	2	5	3	4	6	3	3	3	4	3	7	1	4	4	3	4	4	3	5	4	5	4	3	3	3	4	4	2	1	6	6	1	6	3	6	3	4	3	2
AT1G15500	120	123	108	148	110	128	123	130	128	135	118	121	130	134	122	124	116	131	118	152	138	131	135	142	135	108	132	133	144	118	123	125	136	121	119	123	138	125	141	144	144	144	135	105	116	146	147	137	132
AT1G15510	1	2	1	2	2	1	1	1	4	2	1	2	2	2	3	1	0	3	1	2	1	1	3	1	1	1	2	3	3	2	2	1	2	2	2	3	0	3	4	2	1	3	1	1	3	5	1	1	2
AT1G15530	4	5	1	3	1	3	2	6	3	3	6	6	2	1	4	4	5	1	3	4	7	1	6	3	1	5	4	7	2	3	1	6	5	1	4	1	3	5	4	7	6	5	0	2	2	0	4	1	2
AT1G15550	1	1	1	0	1	2	1	0	1	3	0	1	1	0	0	2	1	1	2	1	1	2	1	1	2	1	0	0	0	2	1	0	1	1	1	3	2	1	1	1	1	2	2	0	1	2	1	3	3
AT1G15660	6	7	8	8	6	8	5	8	10	14	8	8	7	8	10	9	4	6	4	12	13	6	8	6	7	12	8	7	12	8	6	9	8	6	10	10	7	10	12	5	6	10	8	8	4	9	5	10	11
AT1G15670	15	24	15	18	19	18	25	20	18	22	17	16	18	21	20	23	21	27	21	19	18	20	26	15	17	24	18	17	17	16	16	21	19	14	14	16	20	19	24	18	26	20	19	18	21	25	16	23	20
AT1G15690	247	260	239	269	252	250	245	243	275	263	251	265	267	254	272	292	209	241	288	280	267	278	288	268	240	237	225	262	288	263	226	253	268	291	244	233	276	257	278	262	259	258	244	248	255	250	245	253	229
AT1G05183	1	2	1	4	1	2	4	5	3	3	6	1	4	3	3	3	4	3	2	4	2	1	2	1	5	3	1	3	2	3	6	2	6	4	1	3	6	3	1	7	1	3	5	2	1	2	5	1	4
AT1G15700	5	7	6	8	7	4	6	3	9	7	5	7	8	6	4	6	3	3	8	3	7	8	7	4	8	4	6	4	3	9	7	8	6	4	4	7	7	5	7	4	7	6	3	6	5	1	1	6	2
AT1G15710	12	7	16	17	11	12	9	13	9	16	11	13	12	7	9	10	12	14	8	9	13	14	7	13	12	12	13	8	9	11	10	11	10	5	10	8	6	15	13	12	11	13	6	14	6	16	11	17	15
AT1G15720	1	1	1	1	0	1	1	2	1	2	1	0	1	1	2	1	2	1	3	1	1	3	3	3	2	1	1	3	3	1	1	1	1	0	3	1	1	1	1	1	3	1	2	1	3	2	1	3	3
AT1G15730	48	52	58	82	56	57	51	59	66	69	60	52	70	69	66	46	50	70	51	75	74	75	58	61	86	57	63	70	73	49	66	52	53	58	65	70	68	58	65	66	55	65	61	41	60	81	63	58	77
AT1G15740	145	152	128	111	148	118	156	127	104	150	151	128	146	119	152	127	134	120	142	124	169	138	136	128	111	128	136	116	115	128	129	151	124	117	129	135	120	118	128	130	128	141	117	134	118	110	165	132	130
AT1G15750	67	81	67	65	81	69	75	78	71	74	66	74	63	69	92	67	58	73	73	75	77	77	72	67	62	66	80	70	80	54	59	67	70	58	60	65	68	71	74	76	66	73	61	64	67	66	81	68	68
AT1G15780	20	25	29	33	24	33	25	30	29	23	32	41	33	30	37	25	30	34	30	32	32	34	33	29	32	31	30	33	42	28	32	29	32	26	38	28	37	30	28	32	23	30	26	28	32	32	26	29	27
AT1G15790	16	15	14	10	16	11	9	19	13	16	10	14	13	16	16	22	14	13	18	15	11	15	15	9	14	14	8	17	9	15	12	15	13	17	13	13	14	12	12	17	17	12	12	9	14	17	16	10	9
AT1G15800	15	22	14	17	14	20	13	13	20	24	13	17	16	16	18	23	11	15	14	15	13	13	18	14	15	19	8	18	9	13	15	21	18	16	12	12	12	20	17	20	18	18	15	16	12	16	19	12	12
AT1G15810	16	16	18	19	20	16	22	12	18	13	19	20	21	22	19	18	21	18	14	16	20	20	15	14	20	23	18	16	26	20	17	18	20	14	15	16	22	28	18	15	17	10	16	23	18	18	17	12	20
AT1G15830	8	6	6	7	7	6	3	8	7	7	3	6	6	6	3	4	5	5	8	5	4	7	3	2	10	8	6	7	5	3	4	4	5	6	4	3	7	9	4	6	3	6	6	4	2	8	7	3	6
AT1G15860	52	58	52	36	47	47	53	55	50	55	43	52	58	52	50	48	49	52	47	47	43	50	62	47	49	53	50	58	44	51	53	45	55	42	49	45	53	40	39	56	51	42	48	48	51	46	52	50	52
AT1G15880	40	48	39	46	48	45	46	43	57	54	50	48	59	46	51	46	59	52	51	49	50	42	47	45	49	43	53	55	42	40	51	44	51	43	48	48	54	43	48	53	54	51	52	52	45	48	47	44	43
AT1G15885	21	20	24	32	17	26	14	27	29	19	28	27	31	29	34	22	34	23	24	23	28	31	31	25	33	33	20	27	29	25	18	27	23	29	31	31	30	20	31	31	26	21	27	20	21	28	19	28	24
AT1G15890	13	12	18	6	8	22	11	17	12	13	13	12	12	11	10	17	12	7	14	13	11	10	15	8	8	15	17	14	9	13	8	15	7	15	7	11	17	12	9	15	15	10	12	20	12	8	11	10	19
AT1G15900	4	4	3	3	3	6	3	3	7	5	6	6	4	5	6	6	3	6	6	2	6	3	5	3	2	6	6	3	5	3	3	6	3	1	1	3	4	5	3	6	5	4	3	3	3	4	7	5	4
AT1G15910	33	25	20	18	21	28	26	31	21	31	31	22	20	23	31	18	29	21	27	19	29	23	23	37	21	35	24	28	22	23	19	22	20	17	25	22	22	20	20	26	27	22	30	25	16	20	24	23	29
AT1G15920	20	30	30	30	25	33	22	35	25	22	30	29	35	27	32	25	26	30	27	35	37	31	35	34	29	31	32	33	35	29	28	33	32	27	26	28	25	29	31	41	32	30	36	25	24	24	30	35	38
AT1G15930	284	294	294	275	251	293	289	284	266	281	276	287	278	267	271	325	270	232	322	284	241	298	304	286	219	259	278	309	256	291	252	305	328	284	245	255	267	287	276	281	278	285	224	285	278	239	301	242	248
AT1G15940	20	17	21	20	24	14	23	25	25	25	17	22	20	21	23	13	20	24	19	25	30	23	19	25	18	28	18	18	19	22	18	17	19	16	23	17	19	23	21	18	23	27	21	17	25	20	24	23	19
AT1G15950	105	115	117	105	117	96	99	100	104	113	97	117	112	111	115	101	110	130	113	102	118	116	122	98	108	121	124	121	127	104	118	106	99	113	113	121	114	113	103	108	96	102	115	102	97	114	98	113	123
AT1G15960	11	3	8	2	8	8	10	2	9	3	4	5	10	7	15	4	13	8	7	1	8	3	10	1	16	21	1	5	3	5	10	3	6	3	3	5	7	13	9	4	7	8	11	8	1	11	3	5	7
AT1G15970	16	14	15	9	14	8	11	12	15	15	14	9	18	13	17	6	15	13	13	12	14	11	12	13	8	20	16	8	11	16	12	12	11	10	10	16	14	12	13	10	17	11	14	9	11	9	11	15	7
AT1G15980	122	141	139	204	138	125	112	150	199	157	147	165	193	162	141	123	131	168	120	193	159	176	168	160	196	162	162	173	226	117	161	148	113	166	154	142	174	183	139	145	136	157	165	106	164	191	129	159	167
AT1G16000	22	25	25	34	29	33	23	31	29	30	21	22	33	20	22	26	31	20	31	18	21	21	28	25	33	25	31	25	17	26	30	30	26	22	23	21	31	25	24	31	25	18	22	22	21	30	25	21	21
AT1G16010	9	16	17	18	18	19	18	14	17	14	20	14	15	15	17	18	18	19	21	19	17	24	17	16	17	21	20	20	17	17	15	16	19	10	12	10	24	21	21	12	15	18	16	17	20	18	15	17	18
AT1G16020	8	13	8	13	11	8	10	11	7	8	10	10	12	8	15	10	5	11	9	8	15	8	10	12	10	11	14	9	11	10	7	12	10	4	8	8	10	9	13	8	13	8	10	9	8	14	8	14	6
AT1G16030	6	9	9	10	5	7	8	13	13	9	6	8	8	6	6	6	9	3	7	11	8	5	13	9	7	6	14	11	10	9	6	11	10	5	10	3	10	13	8	9	5	12	5	9	6	8	5	8	9
AT1G16040	17	19	11	24	23	18	23	17	23	25	15	17	22	19	23	29	15	20	17	23	12	17	18	27	15	14	20	18	19	26	21	27	15	19	20	21	20	19	16	18	21	24	22	22	14	19	18	18	16
AT1G16060	8	8	6	6	9	3	11	9	12	11	8	7	5	4	9	4	5	6	6	12	10	12	7	10	10	10	9	6	6	7	10	11	9	7	10	6	7	11	9	7	9	8	7	5	5	14	11	16	8
AT1G16080	119	138	137	167	116	122	102	133	172	138	121	159	149	144	130	124	121	141	118	165	145	142	165	159	174	144	146	167	219	118	135	131	110	157	156	145	156	148	144	147	113	139	144	99	157	157	114	166	138
AT1G16090	1	2	5	1	3	6	3	6	4	2	9	6	3	3	3	2	5	1	4	4	4	1	6	6	2	4	4	6	6	5	1	2	2	1	3	2	3	8	4	3	2	3	5	5	5	2	1	1	4
AT1G16110	15	15	19	11	11	23	15	17	9	15	15	20	14	15	12	9	11	14	11	15	14	8	17	13	12	22	15	16	14	15	13	12	9	10	15	14	16	11	10	16	15	8	16	13	14	12	19	9	18
AT1G16130	24	24	26	14	7	34	19	30	18	16	20	27	10	12	19	19	20	10	21	13	31	10	26	10	15	27	23	20	15	28	11	22	15	10	21	10	27	14	19	28	32	17	22	23	13	11	22	6	17
AT1G16140	17	17	15	10	6	25	11	29	6	19	21	20	4	7	20	7	11	6	15	13	24	8	15	11	12	21	20	15	10	20	6	19	4	5	11	8	18	8	13	27	21	11	20	22	10	6	16	7	12
AT1G16150	2	6	6	4	2	11	5	12	6	5	9	9	3	1	10	2	3	1	6	8	6	6	11	4	3	10	7	9	7	7	3	11	1	4	5	1	3	4	5	11	6	6	5	4	3	3	8	3	3
AT1G16170	50	56	53	57	67	45	48	58	55	73	43	53	61	40	68	48	58	66	55	65	67	67	60	58	64	60	48	60	58	43	56	60	48	51	49	56	56	59	53	71	60	54	56	47	51	61	70	62	43
AT1G16180	241	243	201	201	240	208	231	230	179	218	234	200	184	207	216	230	227	219	222	189	217	186	233	211	184	199	211	193	196	229	196	205	217	200	214	187	185	178	231	216	229	215	198	232	212	192	224	192	210
AT1G16190	10	8	8	10	12	9	6	14	10	10	11	6	12	6	10	6	9	12	6	12	8	12	11	14	13	10	13	15	8	7	6	6	5	6	12	8	12	10	12	9	14	7	9	13	6	9	14	9	9
AT1G16210	93	125	97	106	107	108	112	142	140	114	112	122	103	120	131	113	111	116	116	131	115	118	117	132	118	117	125	114	132	102	119	120	111	106	94	110	113	118	114	112	114	131	127	93	112	120	113	100	113
AT1G16220	3	1	2	1	1	1	2	3	1	1	4	2	1	0	2	5	1	0	3	1	3	3	2	1	0	1	2	2	1	2	3	1	1	2	1	1	3	2	1	2	2	2	1	2	0	1	2	1	2
AT1G16240	160	178	149	152	152	175	164	179	148	171	176	160	146	170	143	152	164	155	173	182	146	132	162	162	139	157	168	167	144	173	168	178	151	154	159	145	157	152	178	169	159	165	147	153	154	135	174	142	157
AT1G16250	12	15	14	13	15	20	13	17	6	19	10	14	9	14	12	13	16	18	19	14	15	17	15	20	15	17	10	16	14	20	15	12	16	13	12	17	13	11	14	15	20	17	12	12	11	20	15	11	9
AT1G16260	20	22	20	29	15	9	23	28	23	16	28	28	29	31	25	16	22	21	22	37	32	26	26	30	27	23	26	26	36	19	23	23	22	22	24	22	24	28	22	16	27	23	23	13	21	30	18	30	29
AT1G16270	18	11	18	19	21	22	26	28	34	24	22	22	15	26	18	23	18	23	20	25	27	24	34	29	26	21	18	23	24	11	19	21	15	17	17	19	27	26	28	22	27	22	22	16	22	22	18	18	24
AT1G16280	8	12	6	9	9	8	10	6	8	10	11	9	14	9	13	8	11	10	3	10	14	12	10	7	14	9	12	13	12	10	11	12	12	9	6	10	11	10	6	8	8	6	11	6	7	10	11	10	11
AT1G16300	3	7	5	3	5	5	6	6	5	4	8	7	7	2	6	4	3	5	8	6	6	1	8	2	4	5	6	6	4	6	5	5	6	9	7	5	4	2	3	6	6	6	6	5	4	2	6	3	8
AT1G16310	21	13	1	2	28	11	11	13	18	12	13	7	1	16	12	20	21	33	18	7	22	8	31	17	3	9	3	0	14	17	2	2	6	1	15	10	1	6	10	4	19	14	21	15	19	2	9	14	8
AT1G16320	86	104	97	149	107	109	93	118	163	124	114	122	138	127	122	88	107	143	96	157	133	155	141	137	130	127	111	130	162	105	116	126	114	108	114	126	130	140	121	121	112	133	117	83	119	147	105	131	113
AT1G16340	16	15	14	15	15	17	12	14	14	9	8	10	15	6	21	12	11	8	13	10	15	8	13	15	10	19	17	13	10	20	13	11	18	9	8	11	9	12	17	13	13	11	15	12	8	12	10	14	8
AT1G16350	31	31	20	29	39	25	30	31	29	28	26	17	21	29	34	18	23	31	29	29	30	35	34	22	32	29	29	26	26	25	24	28	27	22	25	29	26	29	35	28	27	29	29	26	27	40	23	26	29
AT1G16370	1	5	2	2	1	3	2	3	1	1	3	1	1	1	1	3	1	1	1	1	4	0	1	0	2	3	1	2	0	1	0	1	1	1	1	1	2	1	1	2	3	2	1	3	2	1	3	3	1
AT1G16390	5	2	5	3	5	3	5	1	1	6	3	2	3	3	5	8	9	6	4	4	2	4	6	6	1	3	3	6	1	2	6	1	4	2	7	3	3	1	4	3	5	6	3	3	7	4	6	6	3
AT1G16400	24	15	3	6	35	8	24	8	15	11	22	5	4	16	14	20	21	35	12	12	23	13	33	22	4	8	3	1	16	24	8	5	14	1	11	16	1	7	13	8	21	15	24	19	17	3	13	21	9
AT1G16410	160	55	18	27	99	39	108	82	26	102	61	27	51	64	64	72	94	101	51	70	57	99	61	116	17	28	47	12	42	67	79	64	84	10	89	65	30	61	66	71	62	80	53	71	57	70	158	109	68
AT1G16420	3	3	8	6	3	8	8	17	11	7	10	18	6	11	9	6	8	7	8	14	5	6	11	9	5	6	10	15	12	5	7	7	6	5	10	4	10	8	8	10	1	6	8	6	6	5	4	4	11
AT1G16430	15	17	19	24	14	13	17	17	19	18	13	18	21	12	23	18	16	22	14	24	22	20	15	25	26	18	21	20	23	17	22	19	15	12	16	11	22	21	21	15	18	17	21	15	18	17	13	18	18
AT1G16445	6	9	7	10	9	9	7	15	8	10	11	14	7	6	4	4	3	8	10	13	6	7	8	5	15	15	9	11	10	11	12	10	10	6	8	3	6	10	13	10	6	12	10	8	7	5	8	6	6
AT1G16460	76	79	78	68	77	58	80	78	99	70	90	78	73	79	88	81	73	83	67	87	74	76	91	85	79	76	87	73	89	64	67	82	75	68	69	73	68	82	84	75	74	79	75	59	76	91	67	79	76
AT1G16470	75	68	66	82	77	68	83	90	92	74	78	74	78	74	86	71	65	73	76	77	86	79	81	81	73	70	81	85	88	85	81	82	71	65	75	71	71	61	82	84	91	82	82	68	75	90	67	63	70
AT1G16480	1	1	2	1	3	2	1	3	0	1	1	2	1	2	2	0	1	2	1	3	1	1	1	0	1	1	1	1	1	1	1	4	1	0	1	1	1	1	2	1	2	3	1	0	1	3	1	2	0
AT1G16489	1	1	2	3	3	5	3	3	2	4	2	3	6	1	2	2	1	3	1	2	6	3	3	3	3	1	2	1	1	3	2	3	1	3	4	2	3	3	3	1	3	1	3	2	1	3	3	3	2
AT1G16500	3	2	3	9	3	1	2	3	5	4	3	3	8	6	2	3	3	4	4	5	3	2	5	5	10	5	6	4	2	3	5	2	3	5	3	3	4	8	2	3	3	5	4	6	6	6	4	3	1
AT1G16510	2	3	3	1	1	2	3	3	2	0	3	2	1	3	1	3	3	3	3	2	3	1	3	1	1	2	3	5	4	5	1	1	2	1	2	0	3	6	1	3	2	1	6	1	1	1	2	1	2
AT1G16515	9	2	5	2	9	6	6	2	8	5	8	7	5	5	9	7	7	8	10	5	4	7	9	2	8	11	4	7	3	6	7	2	5	6	8	5	6	9	6	7	9	7	11	10	6	5	6	1	6
AT1G16520	6	8	1	4	17	4	11	8	6	6	7	4	6	6	7	8	6	11	7	7	10	7	11	8	5	11	1	3	6	5	5	2	5	3	5	8	3	3	7	9	6	9	9	9	6	3	8	9	2
AT1G16540	7	3	6	6	2	9	6	4	3	7	4	3	6	6	8	7	8	7	5	6	8	4	7	3	9	10	3	11	2	6	4	7	3	5	5	11	8	8	4	5	10	5	9	7	5	6	10	2	5
AT1G16550	4	5	2	1	4	1	2	3	3	2	2	3	1	2	3	3	1	2	3	2	3	3	5	1	2	3	0	3	3	1	4	2	4	1	3	1	4	4	5	3	2	3	3	1	3	5	1	2	1
AT1G16560	31	25	28	27	24	31	33	22	31	28	26	30	29	30	31	34	32	31	29	29	23	28	31	21	27	30	34	33	21	30	31	30	33	29	24	23	30	24	32	27	28	21	25	32	23	28	31	31	23
AT1G16570	13	15	10	16	14	19	15	8	16	10	14	10	14	17	18	15	14	12	14	11	17	10	15	7	17	16	14	11	14	14	19	14	18	9	6	13	11	11	10	10	11	11	12	10	13	15	10	13	12
AT1G16590	6	10	12	11	14	11	8	12	10	12	5	14	10	9	10	12	7	12	8	11	10	13	14	8	14	14	15	9	13	7	9	13	3	8	8	9	9	14	12	8	12	10	15	8	11	8	11	13	12
AT1G16610	59	62	50	49	64	59	69	60	62	62	61	54	50	51	63	58	54	47	62	52	60	54	66	60	54	52	66	53	59	64	60	54	66	58	50	56	54	62	59	58	73	67	49	68	48	56	58	53	62
AT1G16635	5	1	0	2	1	4	3	1	3	1	1	3	3	3	1	1	2	1	2	2	4	3	3	3	1	3	3	2	3	3	2	3	3	0	4	1	2	1	1	1	1	1	4	2	2	1	3	2	3
AT1G16640	6	9	8	6	4	3	7	9	6	9	10	7	6	9	4	7	8	8	5	4	4	10	4	8	6	7	5	3	7	6	4	3	6	2	3	5	6	9	3	10	8	9	4	3	6	8	11	6	6
AT1G16650	9	3	6	3	1	10	6	5	8	8	8	6	6	6	10	4	6	9	5	8	6	7	6	3	9	7	6	8	6	4	7	6	3	4	3	6	2	6	4	10	10	3	3	6	4	9	5	7	7
AT1G16670	20	25	22	24	24	25	16	33	20	19	30	29	9	25	23	20	25	14	23	25	18	20	25	22	21	23	28	28	21	25	12	27	19	20	24	25	22	19	18	25	21	19	24	26	19	19	29	18	29
AT1G16680	19	19	14	8	23	12	17	17	19	14	13	12	15	18	18	19	15	21	12	15	21	12	23	18	9	16	11	9	16	19	22	13	20	11	11	20	14	11	19	15	18	13	27	18	14	12	14	24	13
AT1G16690	7	4	3	3	3	9	1	8	6	3	6	6	5	9	3	3	5	4	3	9	6	4	6	5	6	6	2	6	5	7	5	7	5	3	4	3	4	6	6	3	5	3	3	4	3	6	6	5	4
AT1G16700	92	76	73	68	78	78	90	79	83	67	80	77	82	71	96	78	74	78	80	70	78	81	83	78	72	86	91	82	76	81	86	84	86	74	78	76	78	78	70	82	83	75	87	80	70	75	81	66	78
AT1G16710	24	27	35	18	36	30	30	37	29	31	25	24	26	26	31	24	17	33	24	32	35	29	31	24	23	31	21	24	26	32	25	27	25	23	22	28	32	27	23	29	30	25	35	25	28	25	30	18	21
AT1G16720	188	188	200	260	188	182	176	189	245	203	191	222	240	228	213	203	197	231	173	253	233	232	226	231	263	223	212	228	263	175	195	187	200	231	222	204	233	242	213	201	220	217	225	147	217	218	180	221	218
AT1G16730	44	41	69	62	44	43	40	55	79	67	48	66	74	58	45	37	54	70	46	69	73	67	63	68	98	70	75	87	78	46	66	52	39	71	65	63	73	69	55	63	47	56	74	40	56	87	42	71	79
AT1G16740	53	56	58	66	61	61	71	61	57	65	57	55	64	66	60	60	51	62	60	70	58	65	65	62	55	62	69	63	64	64	57	65	55	48	54	45	57	59	65	66	59	58	64	59	56	63	46	53	56
AT1G16750	7	7	7	6	11	8	3	9	7	9	7	6	10	6	10	5	15	8	9	7	8	7	10	8	10	9	7	5	10	10	8	9	12	6	8	7	5	7	8	10	12	5	8	8	9	6	5	10	5
AT1G16790	12	15	10	8	11	12	9	8	8	10	7	7	16	13	7	12	9	14	12	8	12	14	8	11	10	8	9	12	11	15	7	5	11	12	11	15	9	12	8	10	13	10	13	7	10	16	12	10	9
AT1G16800	8	6	6	6	3	4	7	3	6	3	8	5	8	5	7	6	3	7	1	7	6	7	5	3	1	3	3	8	4	6	3	6	6	4	4	5	7	7	5	8	5	6	6	8	4	6	3	3	6
AT1G16810	158	174	157	164	170	158	168	179	149	189	152	180	162	176	170	154	161	171	173	169	166	156	153	158	159	150	164	164	149	174	176	198	167	148	164	167	164	151	167	157	173	162	161	178	157	173	169	165	185
AT1G16820	3	4	8	4	4	4	4	3	4	6	6	6	2	3	6	6	8	2	5	4	3	3	8	3	3	5	6	6	2	4	5	6	6	3	3	6	6	9	7	1	3	3	3	4	4	5	3	6	1
AT1G05273	2	1	1	3	1	1	0	2	1	1	2	3	4	1	1	3	2	1	2	2	2	3	2	1	1	2	2	3	2	3	0	2	1	1	3	3	3	1	3	2	1	3	1	2	1	3	1	1	1
AT1G16825	9	9	13	12	15	13	10	20	15	11	13	11	14	13	16	15	9	14	9	17	16	12	20	19	11	17	16	20	17	11	14	9	14	14	11	13	13	14	17	12	17	14	18	16	15	15	7	10	19
AT1G16840	77	91	75	105	100	84	89	90	98	96	82	75	96	99	105	84	79	89	76	86	91	97	81	87	97	92	81	78	89	75	101	88	84	81	72	86	88	94	87	89	101	94	96	93	84	113	70	86	83
AT1G16850	4	8	9	3	3	11	6	3	6	3	8	5	8	7	2	8	5	0	8	4	2	3	7	3	5	2	5	7	4	11	8	10	8	6	6	8	8	5	2	7	3	3	2	10	8	0	3	2	2
AT1G16860	15	15	20	14	15	16	23	12	16	17	24	14	12	24	12	21	20	17	27	10	16	14	10	15	18	17	16	22	14	23	17	19	24	19	18	14	12	15	17	19	13	14	16	23	15	19	15	14	19
AT1G16870	15	18	13	17	21	26	18	19	28	24	14	14	21	19	20	16	14	23	19	17	17	20	19	21	24	22	24	17	15	20	15	24	18	14	19	14	18	22	18	24	21	22	21	17	22	24	16	17	14
AT1G16880	251	304	288	363	288	282	293	365	409	313	289	364	349	337	318	277	295	334	292	404	362	368	381	351	344	323	351	377	445	260	306	308	287	313	322	322	328	342	327	330	318	344	328	258	325	362	313	340	321
AT1G16890	248	200	214	231	248	219	233	228	246	214	232	229	216	246	254	224	214	257	249	238	242	204	261	229	246	258	252	246	243	242	219	231	235	198	229	209	231	252	239	247	237	235	275	218	219	253	209	222	206
AT1G16900	8	8	3	5	9	10	15	9	10	11	11	8	11	7	9	6	11	9	8	8	3	8	8	7	10	7	7	8	7	11	5	7	6	7	6	5	8	6	8	8	8	8	10	13	9	9	9	7	6
AT1G16916	35	36	30	44	37	44	36	37	48	48	42	37	35	36	37	44	38	41	35	49	46	49	44	40	52	44	41	38	40	46	39	45	36	38	41	38	38	37	46	35	48	50	41	41	34	48	39	45	35
AT1G16920	25	30	30	27	21	29	21	22	28	24	19	24	25	17	21	24	33	25	27	28	20	24	30	28	30	25	20	23	27	25	30	33	29	19	27	27	29	29	28	30	22	29	24	21	34	30	23	21	22
AT1G16930	6	5	7	3	2	6	3	6	1	3	3	4	0	1	2	5	3	1	3	1	4	1	4	1	3	4	3	4	0	3	3	4	5	6	3	1	4	1	3	3	6	2	3	7	3	0	3	1	1
AT1G16960	15	33	4	8	21	7	14	35	10	5	14	4	19	14	23	18	8	7	6	14	36	16	17	19	8	27	14	10	15	9	17	17	37	10	17	10	9	6	11	10	31	9	33	8	6	8	20	28	5
AT1G16970	9	8	14	14	15	8	12	13	9	17	13	9	8	15	14	8	10	12	12	14	9	13	6	12	6	11	12	12	10	5	8	14	5	4	9	11	7	12	14	12	14	9	6	15	12	9	6	6	6
AT1G17040	5	3	6	4	6	6	4	4	9	4	5	6	7	4	8	2	6	11	3	1	5	4	6	3	6	6	3	7	5	4	7	4	6	3	3	5	7	5	7	4	5	3	7	5	2	5	6	8	4
AT1G17050	52	54	59	63	34	38	31	52	66	50	45	62	71	58	53	44	45	64	39	75	72	64	59	54	86	61	59	68	74	42	49	45	48	66	62	65	61	64	43	50	50	51	58	36	50	67	54	67	68
AT1G17060	3	9	6	1	3	4	4	5	2	1	1	5	3	3	1	6	3	4	4	1	1	1	7	2	5	3	3	5	0	3	2	2	2	3	3	1	4	3	5	2	8	2	1	3	5	2	3	2	1
AT1G17070	6	5	10	10	8	6	9	9	11	9	10	9	10	8	9	13	12	12	8	12	10	7	6	11	13	8	7	15	12	13	10	11	9	14	8	12	12	12	7	9	9	11	9	7	10	11	10	12	8
AT1G17080	142	166	140	150	154	144	179	165	158	137	160	158	151	150	157	154	147	134	169	141	148	156	148	140	135	156	160	148	146	145	145	159	149	146	144	159	148	134	155	180	148	153	149	156	148	143	160	147	138
AT1G17090	6	12	6	8	9	9	6	7	12	7	5	7	9	8	3	8	3	7	5	15	7	14	11	6	6	10	7	8	11	6	5	7	6	10	7	6	5	8	14	8	9	8	8	5	8	7	9	5	9
AT1G17100	109	128	109	150	120	105	120	126	158	120	98	121	131	120	130	112	107	154	114	148	123	159	147	146	125	92	115	136	162	96	109	105	120	118	112	138	114	142	131	116	120	127	100	86	105	127	147	132	108
AT1G17110	12	15	12	11	12	12	10	13	11	10	13	8	10	10	11	12	9	15	13	11	14	15	12	6	16	14	16	12	9	9	6	12	11	10	9	13	11	17	9	15	11	11	16	15	7	17	13	16	14
AT1G17120	20	34	18	18	19	20	23	22	18	36	21	30	28	34	25	28	26	21	27	21	24	31	29	20	25	21	24	20	32	22	23	30	28	25	27	25	26	26	25	29	33	23	27	19	18	24	23	23	24
AT1G17130	25	39	33	35	34	32	32	35	39	38	38	34	39	37	37	31	24	34	33	34	39	30	33	37	36	39	40	38	33	37	32	30	33	34	33	33	31	36	31	38	42	39	39	30	35	30	36	37	30
AT1G17140	23	38	46	9	17	38	29	14	9	18	27	24	17	15	21	35	29	8	36	11	19	16	19	9	18	16	22	21	3	31	22	22	25	16	18	22	32	15	20	23	27	18	16	42	21	2	25	8	22
AT1G17145	29	35	25	18	21	36	31	34	23	36	40	38	23	25	36	28	26	16	28	27	32	24	41	29	21	30	33	34	26	26	21	36	21	23	26	22	35	29	27	42	35	26	31	34	34	22	32	31	31
AT1G17147	64	73	83	48	42	95	67	127	61	63	119	108	38	52	76	62	65	25	82	82	66	47	89	58	45	88	82	96	49	92	39	103	57	59	50	45	82	70	64	97	76	62	66	83	71	32	63	38	71
AT1G17160	38	52	48	52	60	59	45	57	56	63	61	53	61	65	64	51	52	66	55	69	56	56	57	54	65	59	56	55	69	48	57	68	54	60	48	61	54	52	60	51	66	56	54	48	54	72	46	51	47
AT1G17170	3	5	3	4	3	6	3	3	4	3	3	6	3	6	7	1	3	3	10	5	7	5	10	10	0	3	5	6	4	2	6	5	3	5	6	3	6	5	7	3	1	6	8	4	6	3	2	3	3
AT1G17190	3	3	2	2	1	3	0	4	2	1	1	3	4	1	5	5	1	0	5	1	5	1	1	0	1	0	1	2	2	2	4	1	7	2	2	0	2	1	2	2	2	1	5	2	2	0	1	2	3
AT1G17200	93	120	143	51	60	108	94	47	27	66	103	82	87	59	76	112	95	22	116	39	44	64	39	46	64	51	83	94	22	116	80	82	129	106	71	79	110	63	59	74	90	51	51	146	87	25	94	49	68
AT1G17210	31	37	44	39	40	39	36	30	34	41	44	30	38	43	39	36	35	36	40	37	36	34	51	37	32	26	34	41	39	37	37	45	53	34	35	40	37	43	32	48	46	39	39	45	36	38	36	40	30
AT1G17220	125	135	123	166	138	132	117	168	173	133	146	165	140	153	147	137	134	162	143	162	155	175	178	155	170	153	150	155	197	105	138	159	134	149	139	139	147	154	133	159	156	150	138	123	145	155	142	141	141
AT1G17232	1	2	1	3	2	1	1	1	1	2	4	3	1	1	1	2	0	1	1	1	1	0	5	3	1	3	1	3	1	3	1	4	0	2	3	3	3	4	2	3	3	3	2	1	1	2	1	1	4
AT1G17230	11	4	3	6	9	3	7	8	2	7	7	3	5	2	8	8	6	9	7	7	9	8	7	5	3	6	3	1	6	8	8	4	10	3	5	7	4	3	3	3	8	8	7	1	7	6	13	6	4
AT1G17235	1	4	1	1	2	3	1	4	2	1	1	4	3	1	1	0	1	1	1	2	3	1	1	2	2	1	3	1	1	4	1	3	2	1	5	0	1	2	1	3	3	1	4	1	2	1	1	0	3
AT1G17240	1	1	1	2	4	1	2	7	2	3	2	5	1	1	2	1	3	1	1	5	1	1	5	4	2	2	1	3	3	3	1	2	1	3	3	2	0	4	5	7	3	1	2	0	3	2	2	2	3
AT1G17255	0	1	1	1	2	2	1	1	3	1	1	1	2	1	3	2	1	1	1	3	3	0	1	1	1	3	0	1	3	1	2	4	1	1	1	1	2	1	3	3	1	1	0	2	0	2	1	2	1
AT1G17270	3	3	6	3	3	3	3	3	3	5	4	2	3	3	6	6	6	2	5	5	3	4	4	1	3	5	4	8	4	4	4	8	3	5	4	3	4	6	3	6	5	3	3	4	4	6	5	3	1
AT1G17280	74	74	63	57	65	73	79	68	62	76	76	70	73	67	77	66	82	74	69	65	82	71	72	60	75	70	77	75	68	74	73	87	75	63	65	76	80	59	66	82	66	73	66	69	69	81	78	67	75
AT1G17290	131	145	155	143	122	159	163	161	129	153	158	155	131	146	132	129	124	140	135	146	151	134	153	142	155	151	146	156	132	147	138	152	116	120	128	135	140	150	144	178	150	137	157	137	126	145	129	142	157
AT1G17300	3	5	5	1	3	5	3	10	2	6	2	9	3	2	6	1	4	3	8	6	6	4	8	3	6	7	8	5	4	7	1	8	3	2	6	1	3	4	2	7	8	6	5	3	2	3	1	2	4
AT1G17330	13	20	19	26	19	26	16	23	17	26	14	23	16	14	26	20	17	17	13	18	23	18	19	15	16	26	24	26	20	22	20	23	18	22	16	22	17	19	22	20	27	17	19	27	22	16	18	20	18
AT1G17340	21	23	19	20	18	23	16	26	25	30	23	24	23	23	18	22	19	16	22	26	22	22	22	14	26	23	22	22	21	21	24	26	18	22	21	22	30	22	18	23	27	18	23	18	28	18	26	22	26
AT1G17350	10	15	10	16	10	15	17	15	17	14	19	17	15	12	10	17	15	11	14	11	10	20	8	15	15	17	13	15	10	14	18	19	11	7	10	12	14	16	15	14	11	12	14	13	14	19	16	11	11
AT1G17360	31	37	33	29	39	28	39	32	34	29	35	37	35	36	25	27	34	33	35	34	43	33	38	36	35	49	32	35	39	29	35	36	22	32	28	34	38	38	43	23	46	34	41	30	25	43	41	33	40
AT1G17370	66	73	79	78	58	67	63	72	72	60	60	78	69	69	68	77	76	64	63	79	77	65	81	77	77	59	74	87	76	67	63	66	59	68	55	60	78	76	66	72	64	67	70	68	76	75	73	61	76
AT1G17380	27	24	25	23	23	37	37	72	28	30	52	54	20	39	38	25	45	20	27	56	35	26	58	56	18	44	36	55	36	41	20	43	20	26	37	17	29	30	30	48	23	37	35	32	39	24	25	28	35
AT1G17410	30	37	28	38	32	36	27	47	30	36	45	43	20	27	35	27	35	31	24	37	38	28	33	39	28	43	35	42	37	48	18	36	20	29	32	22	21	28	37	45	29	32	35	27	29	39	27	32	34
AT1G17420	48	58	53	49	49	71	61	120	62	48	91	93	39	66	69	61	67	46	62	78	68	58	84	77	50	68	75	88	71	61	34	85	36	58	58	41	58	77	64	93	57	66	59	64	58	50	53	44	72
AT1G17430	10	16	10	14	11	9	12	15	12	13	12	19	12	12	10	13	11	17	12	13	15	15	12	14	18	18	7	14	17	11	16	12	8	11	12	13	13	18	8	12	12	14	17	11	12	12	9	12	13
AT1G17440	19	18	16	17	17	15	25	17	14	19	15	15	22	19	13	15	14	29	17	16	24	16	17	24	15	19	15	18	16	18	24	16	17	21	18	19	13	22	18	12	17	18	23	19	27	15	13	19	16
AT1G17450	11	11	12	12	10	15	19	19	21	20	21	17	20	17	19	13	14	16	19	16	18	18	16	18	13	17	16	18	17	17	21	19	11	14	17	19	18	15	19	24	24	25	18	23	19	22	19	17	21
AT1G17455	16	17	16	16	19	17	17	17	19	14	14	11	17	14	21	23	15	21	17	19	18	22	13	20	24	22	15	9	21	13	19	17	13	9	11	20	19	20	12	14	21	15	14	12	18	25	20	16	13
AT1G17460	6	6	5	5	7	5	4	5	7	5	4	1	3	7	6	6	6	10	6	4	5	8	7	8	3	6	3	2	6	4	6	4	3	4	3	4	3	4	7	5	8	4	9	7	5	6	4	7	3
AT1G17470	79	74	80	89	87	83	88	91	97	84	86	78	77	89	90	82	78	78	84	96	94	86	90	79	80	71	89	92	88	87	94	85	99	82	79	78	78	74	83	84	81	93	88	70	77	79	84	77	82
AT1G17480	3	4	0	0	2	1	4	1	3	4	2	3	1	4	0	1	4	1	2	1	1	3	5	2	1	3	1	1	3	3	1	0	3	1	2	3	1	1	3	3	2	5	2	3	0	2	1	2	3
AT1G17490	42	36	38	35	30	36	43	29	42	35	32	36	31	34	42	41	32	40	26	35	42	25	38	27	30	44	40	37	32	35	36	27	37	26	27	33	31	35	36	40	33	25	35	36	32	38	38	34	44
AT1G17500	8	9	7	8	7	11	6	9	3	9	11	6	8	6	8	10	9	6	8	9	5	5	7	10	8	10	9	6	6	12	10	6	9	4	7	7	8	13	6	6	12	12	8	7	4	8	10	7	7
AT1G17510	23	24	28	22	25	27	30	22	27	31	27	18	23	22	26	32	26	31	30	23	22	27	28	25	17	28	35	35	23	32	27	21	34	19	32	28	22	22	18	27	23	21	25	31	19	23	19	27	21
AT1G17520	21	21	15	24	27	25	25	31	29	22	26	30	30	21	24	26	19	23	17	30	22	21	25	24	26	21	27	19	24	19	19	30	15	20	22	24	28	24	20	32	21	23	28	16	28	26	25	27	28
AT1G17530	57	63	53	52	52	47	50	58	68	57	57	53	54	43	55	54	69	53	47	50	48	57	55	57	60	62	58	51	60	53	50	49	47	39	56	51	68	51	55	54	42	56	56	51	60	65	59	66	50
AT1G17550	37	40	31	24	30	27	34	36	28	37	36	34	30	28	32	32	27	37	30	30	29	33	36	32	31	35	32	31	28	29	31	34	28	32	33	26	33	26	34	40	33	29	38	40	28	29	28	23	30
AT1G17560	2	3	5	1	3	4	3	4	3	3	4	3	2	3	2	6	5	3	1	3	3	5	2	2	2	5	1	5	2	1	4	1	4	2	4	2	3	4	3	5	3	1	1	5	3	3	2	5	2
AT1G17580	19	24	18	18	25	24	19	18	15	20	21	21	19	19	19	19	19	24	25	24	21	21	22	22	22	22	17	26	18	17	14	25	21	16	16	23	23	15	25	21	21	25	16	18	23	30	22	28	24
AT1G17590	1	3	1	1	1	0	2	3	1	1	3	1	1	1	1	1	1	0	1	1	1	1	1	0	1	1	1	2	1	1	1	3	1	1	1	1	1	1	1	1	3	3	1	3	0	2	4	1	1
AT1G17610	3	5	3	5	7	3	7	4	7	9	9	3	6	7	4	6	2	6	2	7	5	6	6	5	5	5	5	7	8	1	7	8	5	4	5	6	3	6	7	6	4	3	6	8	5	3	3	1	3
AT1G17620	20	36	24	27	23	30	20	35	24	30	34	30	12	21	22	23	26	23	25	28	26	23	22	27	24	27	23	27	25	27	25	25	29	20	28	26	29	34	23	26	22	24	20	24	26	20	36	27	25
AT1G17640	13	14	9	6	16	11	8	11	13	12	10	9	14	9	11	7	8	12	9	8	15	9	16	12	10	14	6	8	8	12	13	12	9	13	10	11	15	14	9	18	10	15	10	16	10	19	9	11	8
AT1G17650	24	20	17	28	20	20	20	33	34	25	22	24	32	25	29	22	22	21	19	30	32	24	33	32	25	35	34	27	34	32	20	28	26	21	26	28	33	36	30	18	21	24	30	20	24	31	28	20	28
AT1G17665	11	10	9	12	13	16	11	9	17	8	12	10	11	13	14	19	6	14	12	14	16	15	12	6	13	12	10	11	10	15	13	12	12	12	8	12	9	10	12	17	13	18	14	8	11	13	9	8	6
AT1G17680	29	21	20	15	21	15	18	21	24	21	20	17	19	18	16	25	13	17	21	12	22	15	17	20	19	23	17	15	20	19	18	19	21	19	20	17	16	21	16	18	25	19	21	21	15	21	24	18	22
AT1G17690	8	12	11	10	7	10	11	16	8	12	10	13	10	13	10	8	11	9	9	12	10	9	8	9	12	13	14	6	11	8	6	10	7	6	10	10	8	11	10	14	12	9	8	11	11	7	11	9	12
AT1G17720	45	51	50	40	39	42	47	57	34	48	52	38	37	41	53	47	45	47	45	44	52	47	42	35	33	41	41	44	43	48	41	51	41	46	51	35	50	43	37	48	54	42	43	43	35	37	47	41	38
AT1G17730	73	65	59	67	69	68	71	72	69	69	70	74	68	69	76	62	62	66	71	65	64	66	80	62	61	78	58	72	69	70	57	64	56	53	59	62	62	77	76	76	64	78	72	65	62	63	62	66	60
AT1G17745	27	31	24	16	19	14	28	14	12	27	22	26	22	23	19	25	27	15	34	8	10	22	13	25	19	14	24	29	15	25	22	17	39	22	23	24	25	20	14	22	26	19	17	36	20	21	27	15	22
AT1G17760	16	12	12	10	13	16	11	17	14	11	19	15	8	12	12	20	10	15	12	11	16	9	16	10	13	15	10	12	13	13	10	15	13	9	15	12	11	17	14	16	8	12	13	15	12	9	13	13	8
AT1G17780	38	32	37	27	30	28	35	36	41	29	27	31	33	31	32	31	36	41	27	36	31	30	45	28	34	35	24	34	40	29	37	41	35	22	26	32	27	32	44	31	33	35	32	28	31	35	27	37	28
AT1G17790	14	6	9	10	20	8	13	10	13	12	8	8	9	4	11	9	10	11	8	7	12	12	8	9	8	8	9	10	6	12	7	13	8	8	9	8	9	7	12	8	9	9	11	8	7	12	4	7	9
AT1G17840	52	75	78	47	46	80	63	38	21	45	67	67	49	40	59	70	70	21	80	23	38	34	24	27	41	40	52	52	16	75	45	56	93	72	52	43	65	50	37	49	64	38	39	86	64	10	64	35	45
AT1G17850	4	13	8	12	9	8	8	10	12	15	8	12	10	10	8	6	10	10	10	12	8	11	12	10	15	16	12	18	11	6	6	8	6	11	11	11	12	12	13	18	12	12	11	10	7	12	9	7	8
AT1G17860	26	37	23	31	25	37	43	47	30	28	48	36	16	24	32	30	29	22	32	35	25	31	42	23	25	36	31	39	21	31	21	40	28	24	26	14	34	32	32	38	34	34	25	26	24	28	32	17	37
AT1G17870	3	4	3	3	2	4	2	1	5	1	3	3	3	6	5	4	6	5	4	9	1	2	3	1	1	3	7	10	3	6	2	1	3	3	5	2	5	5	4	6	1	3	6	1	3	5	2	4	3
AT1G17880	266	271	254	278	269	273	272	277	296	264	273	280	282	291	266	286	279	293	292	282	284	274	303	291	253	268	282	292	306	281	275	300	287	275	269	254	264	278	281	274	285	290	269	270	258	276	272	280	256
AT1G17890	21	24	19	23	19	24	16	20	17	15	16	23	20	25	17	20	24	12	18	20	15	15	17	19	16	18	19	16	15	23	17	18	22	12	17	18	17	20	15	18	15	17	21	24	17	22	17	15	13
AT1G17930	8	9	8	7	4	10	11	10	11	10	8	6	11	11	11	5	11	11	11	7	7	8	5	5	10	8	10	8	11	10	10	6	7	3	10	6	9	10	7	8	10	7	12	8	8	10	10	3	12
AT1G17940	7	9	6	7	13	3	9	13	12	8	12	4	9	8	11	6	4	10	9	8	12	11	10	8	7	12	7	7	13	10	8	12	9	3	8	9	7	6	10	12	12	12	12	4	7	6	9	10	8
AT1G17970	22	26	32	43	27	24	21	27	42	32	25	33	34	34	31	16	26	41	20	32	41	28	27	25	55	36	39	34	39	21	53	37	18	27	38	48	31	34	28	32	38	32	45	21	33	61	20	37	31
AT1G17980	71	56	55	56	52	63	63	89	57	68	73	71	53	55	68	54	55	54	65	59	69	54	67	55	51	67	61	77	63	67	47	73	54	48	51	48	45	55	49	82	67	62	70	62	55	53	65	52	58
AT1G18020	6	9	7	4	8	6	6	12	12	9	10	11	8	12	9	3	5	6	7	8	8	8	10	10	10	6	8	13	8	7	6	6	3	8	9	8	9	12	9	14	4	7	12	3	10	6	6	6	10
AT1G18030	12	12	12	15	10	12	16	8	14	17	10	17	12	18	15	15	11	11	17	15	11	16	9	16	15	12	14	14	15	15	12	15	15	10	10	8	10	15	18	17	11	18	14	12	9	15	12	17	19
AT1G18040	2	4	8	3	3	4	1	7	3	4	1	6	1	3	4	1	5	4	3	5	3	3	6	6	3	3	5	4	6	3	5	5	5	5	4	5	5	7	5	3	5	3	5	4	3	4	4	5	6
AT1G18060	139	156	192	229	125	150	142	179	227	177	168	208	217	198	153	151	149	217	148	224	202	191	210	204	258	206	198	221	244	156	184	179	141	200	199	187	204	180	163	168	167	173	217	106	199	232	151	205	204
AT1G18070	84	89	95	68	77	94	87	89	70	81	93	91	82	76	84	88	88	87	82	94	83	80	102	91	69	80	86	85	76	94	84	88	77	70	90	75	88	101	79	95	86	78	87	85	81	71	79	86	92
AT1G18080	157	174	150	164	168	165	177	160	145	157	161	159	147	158	154	169	176	160	187	169	160	176	153	151	154	141	166	141	141	166	165	186	183	165	164	163	151	161	159	169	168	158	126	160	159	157	184	151	143
AT1G18090	3	4	1	3	2	5	3	3	3	6	3	6	1	5	3	5	6	5	3	5	6	5	5	4	4	5	6	6	3	2	4	8	2	6	4	6	6	6	6	8	5	6	6	2	5	5	2	5	8
AT1G18150	17	21	24	26	20	22	22	25	25	36	18	19	24	23	22	17	17	23	20	22	24	23	13	24	21	27	26	18	19	29	28	22	25	26	22	27	29	23	21	22	19	20	25	26	29	21	19	23	24
AT1G18160	29	36	35	29	26	38	31	31	19	42	33	39	23	28	35	32	27	29	32	30	27	36	37	21	32	28	35	38	31	31	32	35	36	30	34	24	32	34	34	41	36	27	37	29	44	31	31	27	34
AT1G18170	59	87	60	100	64	76	71	101	118	97	82	95	98	97	106	86	70	91	84	120	100	103	113	93	102	84	101	109	121	68	81	92	82	106	93	93	90	99	88	89	85	83	87	69	79	95	75	77	84
AT1G18190	9	7	8	7	7	11	6	7	5	10	14	6	8	7	7	7	6	7	8	6	10	10	7	7	8	6	7	10	9	7	7	7	6	8	6	10	8	6	7	5	5	9	9	4	5	4	9	8	6
AT1G18200	11	16	13	14	9	12	11	25	13	21	14	29	5	10	14	10	10	6	12	15	9	6	18	22	9	17	14	16	16	14	3	15	7	5	11	3	17	10	10	20	19	19	13	17	11	11	14	10	15
AT1G18210	220	203	223	195	182	280	251	330	215	210	268	300	180	204	246	208	238	183	260	255	207	186	264	230	191	296	246	269	190	256	183	264	201	199	200	176	237	231	240	289	225	229	244	217	221	198	202	160	228
AT1G18250	6	4	1	2	4	2	2	1	3	2	2	3	2	4	1	2	2	1	1	2	1	2	4	5	0	3	3	2	3	3	2	1	1	1	1	1	1	1	1	3	2	1	1	2	3	1	1	3	1
AT1G18260	30	44	28	35	41	36	42	34	29	33	35	33	38	38	38	32	32	35	37	30	37	37	29	41	36	31	37	26	31	41	40	43	31	29	36	40	28	24	35	30	30	27	31	44	41	29	38	38	34
AT1G18265	5	8	3	7	6	3	5	8	9	8	3	4	4	6	3	2	5	10	3	13	6	7	6	4	6	4	6	3	8	3	5	8	7	3	3	6	3	3	3	7	5	6	5	4	5	8	3	8	6
AT1G18270	31	42	31	25	41	36	34	38	31	46	39	42	29	35	35	44	30	49	55	43	35	32	43	29	30	41	30	34	39	29	33	37	36	23	37	24	34	40	40	42	40	39	43	32	30	33	41	37	30
AT1G18300	172	210	169	193	155	238	193	350	206	215	255	268	133	210	214	195	194	143	217	273	205	187	249	236	153	220	224	255	207	210	133	259	152	163	205	157	205	192	202	281	205	215	202	178	207	167	195	163	229
AT1G18330	16	15	23	15	10	15	10	4	8	15	16	15	13	14	9	14	12	15	12	8	10	13	9	13	20	15	7	19	13	13	15	14	13	11	10	15	14	15	11	7	13	15	9	18	12	17	8	14	11
AT1G18335	6	6	6	9	3	8	6	6	3	6	4	5	8	5	6	4	6	2	6	4	7	6	6	4	6	5	5	6	6	7	12	6	2	10	4	6	7	5	3	5	8	3	3	4	6	6	6	6	6
AT1G18340	8	8	8	4	8	6	5	9	7	9	7	5	6	6	8	9	7	6	7	9	8	9	9	9	6	8	8	9	6	8	7	6	3	9	6	6	7	5	6	9	4	3	12	8	3	8	4	8	8
AT1G18360	11	12	7	14	15	14	11	15	16	17	7	12	13	11	14	15	9	11	15	12	12	14	21	16	14	14	17	15	18	11	17	11	13	11	13	11	18	12	14	9	20	18	14	13	15	11	11	9	11
AT1G18390	48	56	56	46	28	64	49	76	49	47	75	72	29	40	56	38	49	31	49	44	58	33	60	44	38	62	52	61	39	53	35	78	31	28	43	31	54	48	41	63	60	45	62	43	51	29	52	36	59
AT1G18382	1	1	1	2	2	1	1	1	7	1	3	3	2	1	3	1	2	0	1	3	3	1	3	2	3	3	1	3	2	1	1	3	1	1	2	0	2	2	1	4	2	1	1	0	3	1	1	1	3
AT1G18400	11	18	16	10	15	21	15	27	14	14	15	19	14	15	17	16	14	15	17	17	18	16	18	13	14	19	18	27	19	15	18	27	11	18	12	18	15	20	18	16	22	17	12	14	20	10	23	18	20
AT1G18415	2	3	0	1	3	2	3	2	3	3	2	3	1	1	3	3	0	3	2	1	3	2	2	3	2	3	2	3	1	3	1	3	3	1	1	1	2	3	1	0	3	1	1	1	1	1	3	1	2
AT1G18440	16	13	17	24	14	15	14	14	18	12	13	20	21	20	18	17	12	23	12	25	14	19	17	17	24	17	16	15	21	13	19	15	12	12	16	22	18	23	18	16	16	20	22	9	22	22	22	18	14
AT1G18450	37	34	38	45	34	33	34	38	40	47	43	46	41	46	41	29	40	38	35	48	36	36	42	34	42	35	39	33	37	38	38	46	38	33	43	33	39	39	33	44	46	32	43	36	43	37	36	42	37
AT1G18460	48	32	33	29	33	30	34	33	29	29	38	41	27	37	35	32	34	28	32	28	33	41	43	32	37	37	29	36	39	24	32	34	25	35	41	25	35	35	34	30	33	31	30	31	32	24	26	32	29
AT1G18470	38	35	39	33	37	44	42	31	35	40	40	36	31	38	45	45	47	36	39	28	34	37	34	33	39	45	35	31	29	40	35	43	43	27	47	39	38	39	39	48	43	38	39	40	40	41	34	30	32
AT1G18480	20	19	17	12	18	22	12	16	14	12	21	20	19	16	17	21	16	20	21	14	22	15	23	20	16	17	20	23	16	20	15	14	19	17	17	17	15	18	24	19	18	18	20	20	20	16	14	12	16
AT1G18485	6	3	2	8	7	6	3	6	7	8	7	7	3	6	6	6	7	8	6	14	7	5	8	6	9	8	7	9	9	5	6	9	6	6	7	4	5	8	8	8	7	8	8	5	9	7	5	6	2
AT1G18490	13	11	17	19	17	10	12	18	24	21	12	15	21	15	18	16	16	20	12	15	19	19	18	20	21	24	15	15	19	16	18	23	20	16	12	14	13	20	13	11	17	18	17	14	19	16	13	15	16
AT1G18500	53	54	54	64	57	67	60	64	56	70	57	58	54	72	56	65	55	67	52	52	53	55	64	57	54	60	67	60	55	62	71	65	66	50	60	59	60	67	60	62	55	56	64	55	47	70	68	57	55
AT1G18540	129	161	132	134	145	134	139	146	140	134	134	123	137	125	155	148	125	147	143	155	132	150	161	144	120	114	138	132	134	154	132	150	168	125	109	124	137	136	147	149	152	145	146	162	139	113	140	128	127
AT1G18550	3	4	1	2	5	6	3	1	1	4	6	3	5	2	1	3	4	1	5	3	2	1	4	2	3	4	3	2	1	7	1	2	3	2	2	2	3	1	1	2	6	3	3	5	3	1	2	1	4
AT1G18560	2	3	6	5	3	5	3	2	4	3	3	6	5	8	8	3	5	6	4	5	5	5	6	7	7	9	6	3	3	4	6	4	6	7	7	7	7	3	3	6	6	4	4	3	7	4	4	6	3
AT1G18570	37	44	39	21	40	48	46	30	24	37	34	38	29	28	44	43	26	36	51	23	37	25	40	24	26	25	35	35	21	49	30	35	44	35	28	32	35	27	44	33	50	25	36	63	47	10	32	24	43
AT1G18580	12	11	6	7	16	12	16	11	12	12	14	7	14	9	13	13	12	12	8	14	10	13	17	11	9	15	17	8	10	10	13	10	12	7	10	14	11	12	12	9	10	10	12	9	12	11	8	16	11
AT1G18590	58	33	9	14	74	16	51	37	37	39	27	14	18	43	40	45	44	60	35	33	33	36	58	50	9	19	18	8	25	35	22	25	24	5	38	42	15	21	43	33	47	37	55	45	32	23	48	54	22
AT1G18600	17	15	18	20	17	23	17	14	14	10	18	17	23	19	21	18	18	23	11	15	23	20	20	10	20	17	21	26	17	19	14	11	21	19	18	12	23	17	20	16	15	17	19	13	17	21	15	14	19
AT1G18610	9	12	6	8	9	11	9	7	8	8	5	8	8	8	9	4	6	7	11	7	4	7	6	8	7	8	2	12	5	5	9	6	8	6	6	7	6	8	10	8	8	3	8	7	5	6	7	8	11
AT1G18620	29	46	50	56	41	56	41	45	51	63	46	47	45	53	53	45	45	50	48	46	52	55	50	45	70	60	60	58	51	44	52	53	49	54	52	54	66	58	52	51	62	44	53	50	48	68	49	55	58
AT1G18630	38	39	28	39	47	49	40	42	45	39	35	46	33	33	41	44	32	47	35	40	39	38	50	41	37	38	43	40	40	33	38	33	33	36	34	30	34	39	39	35	39	34	40	42	41	43	28	38	41
AT1G18640	53	57	39	56	63	50	53	64	66	62	59	47	56	54	57	51	52	62	56	57	63	63	66	60	55	57	51	54	53	59	56	67	60	49	61	55	52	58	62	54	64	53	59	54	51	63	51	52	51
AT1G18650	29	28	26	22	20	27	27	19	19	25	23	25	26	23	28	25	26	20	22	28	18	24	22	25	25	30	28	30	21	30	25	23	32	21	24	27	16	20	21	24	24	21	17	27	26	29	31	16	21
AT1G18660	47	59	67	45	42	59	60	69	56	61	74	72	60	48	60	51	58	56	54	63	56	50	63	57	56	69	60	60	68	54	42	65	57	49	58	40	70	72	64	63	67	64	74	58	48	54	61	54	55
AT1G18670	8	10	10	9	7	10	12	9	9	8	7	8	8	7	8	9	6	8	5	10	13	2	8	8	7	13	10	3	6	11	9	8	11	5	7	9	11	7	10	10	5	12	11	13	14	8	11	7	6
AT1G18680	17	19	26	33	29	27	28	33	37	24	19	27	24	29	21	23	21	26	26	27	31	26	32	35	38	35	34	31	31	27	27	34	29	22	26	32	30	29	26	35	21	19	29	21	30	37	26	32	30
AT1G18690	17	21	27	20	16	14	11	15	15	18	14	15	21	17	13	17	22	17	16	13	21	18	12	19	19	17	20	15	12	25	20	20	19	19	21	26	24	12	17	19	16	15	19	16	24	18	19	20	18
AT1G18700	24	27	21	19	22	21	18	20	25	23	21	20	20	17	23	21	26	22	26	18	18	20	30	20	18	18	22	24	17	21	24	17	19	22	29	20	27	23	15	19	27	25	25	23	21	16	34	20	21
AT1G18710	11	7	7	24	14	11	11	16	22	19	12	20	17	14	12	9	12	16	9	16	13	10	18	21	23	19	21	14	17	17	20	15	9	11	16	16	17	13	16	17	16	14	15	14	13	16	9	17	16
AT1G18720	150	157	128	148	183	135	158	208	193	164	149	147	157	157	166	131	122	186	141	178	183	175	196	183	137	180	156	140	200	156	150	171	153	113	160	159	139	162	192	169	155	178	190	129	141	168	158	171	145
AT1G18730	175	193	204	273	198	230	183	244	294	213	194	247	263	231	236	201	198	238	176	274	255	254	255	250	294	239	237	245	295	181	223	229	198	216	226	215	235	243	235	238	223	218	255	173	216	274	194	234	239
AT1G18740	202	204	199	187	159	242	212	294	165	220	243	241	143	176	206	186	196	147	223	224	228	170	215	190	157	233	221	208	180	216	175	228	162	155	190	160	207	158	186	258	221	214	212	199	197	153	225	163	216
AT1G18745	19	29	15	22	19	21	23	26	29	23	25	29	23	27	25	22	23	24	21	28	32	21	30	20	19	24	21	30	26	21	20	26	28	27	22	24	25	29	23	32	20	25	22	21	22	28	26	22	21
AT1G18750	15	18	12	10	14	18	12	20	7	18	17	18	8	8	15	14	8	15	17	10	20	9	19	9	10	20	22	17	7	16	12	17	6	5	13	14	16	14	12	12	21	12	13	13	14	7	17	15	6
AT1G18773	16	12	18	25	17	19	16	19	21	22	17	25	23	23	13	15	21	23	14	20	31	24	23	29	24	16	22	28	29	21	21	23	15	20	22	24	27	23	21	19	22	21	23	11	22	27	18	24	25
AT1G18800	29	30	26	33	27	38	37	37	28	38	29	38	35	47	37	26	43	35	42	41	41	31	38	33	38	34	37	39	37	34	34	32	40	28	34	29	31	35	43	44	42	41	34	36	38	44	34	31	31
AT1G18810	30	44	57	20	25	36	32	24	8	23	48	29	26	19	33	42	32	9	40	13	15	21	13	11	21	21	34	33	8	30	26	26	43	40	27	28	30	22	25	22	30	21	17	52	26	4	32	20	23
AT1G18840	10	3	9	3	5	3	10	8	5	8	6	3	5	8	7	5	12	5	8	7	5	5	10	6	6	12	7	3	3	9	11	6	4	8	6	5	3	5	9	4	8	8	12	11	5	1	8	5	6
AT1G18850	6	4	3	7	8	4	7	6	6	8	6	7	7	5	9	5	13	10	8	1	6	6	6	4	3	6	5	7	6	5	5	5	8	6	9	6	5	8	8	4	6	5	4	11	6	6	8	5	6
AT1G18870	3	3	3	1	2	3	2	1	2	1	4	1	3	2	1	4	1	1	1	3	1	1	3	1	2	1	2	1	1	4	3	2	1	3	1	1	2	2	1	1	1	1	1	3	2	2	1	1	1
AT1G18880	15	6	1	3	17	4	19	5	10	5	9	2	2	8	10	13	12	23	14	11	5	8	22	15	2	6	1	2	5	10	9	1	3	0	10	7	1	4	10	6	12	14	18	7	13	4	13	15	5
AT1G18890	21	28	27	22	21	29	20	27	19	23	31	28	16	22	23	24	25	21	24	26	17	20	22	20	19	27	23	23	16	24	25	31	18	16	26	22	28	20	12	22	31	22	21	32	20	15	26	12	17
AT1G18900	12	14	8	7	7	13	7	11	8	9	11	11	8	6	8	11	6	13	12	5	7	15	12	12	12	8	14	8	7	15	8	11	12	6	9	8	8	8	10	9	13	8	9	10	9	6	12	6	8
AT1G18910	9	3	3	4	3	4	3	4	1	6	3	3	3	3	6	3	4	3	8	5	7	6	1	3	4	4	3	3	0	5	2	5	4	3	4	3	2	5	3	4	4	2	2	4	3	1	4	6	4
AT1G18940	2	2	4	3	2	6	1	1	1	2	0	1	6	1	1	2	3	5	3	1	2	3	1	2	6	1	3	4	6	2	1	3	3	2	5	2	3	1	2	1	1	1	3	1	4	1	1	3	2
AT1G18950	21	17	27	13	20	16	22	22	22	22	25	23	21	17	19	21	17	24	19	18	18	19	22	16	22	22	21	21	16	20	21	24	16	15	25	21	13	21	20	21	24	21	27	24	18	21	24	22	21
AT1G18990	9	10	8	10	5	9	7	10	8	8	8	11	8	8	7	6	9	5	7	5	8	7	9	11	6	7	9	10	10	2	5	8	4	7	3	6	8	5	8	8	11	7	10	4	8	7	6	6	8
AT1G19000	276	268	267	256	273	257	260	246	275	244	262	253	268	264	258	285	269	271	251	264	257	268	274	251	254	235	253	214	261	263	256	237	274	269	260	277	235	260	270	239	263	262	268	280	287	237	290	257	269
AT1G19010	6	11	6	6	6	7	6	5	6	5	8	9	7	8	11	8	7	9	7	8	4	7	13	8	7	5	11	9	8	9	6	8	8	3	10	9	8	8	9	8	10	11	8	11	12	10	9	5	8
AT1G19020	276	321	322	297	246	407	331	551	329	313	449	491	231	329	318	325	316	225	364	408	309	273	441	370	244	370	401	448	331	368	268	429	272	279	335	233	368	314	331	467	333	362	333	313	342	257	286	248	367
AT1G19025	39	36	36	19	14	51	34	69	27	46	48	55	18	28	43	29	28	14	30	36	35	25	64	33	23	54	37	50	28	47	22	44	19	21	31	15	36	34	40	50	45	37	38	41	43	21	33	24	42
AT1G19050	10	7	6	7	8	7	12	10	10	7	5	9	9	8	8	8	6	12	11	5	10	15	10	6	7	3	8	8	7	7	9	12	6	7	11	12	10	8	7	9	8	10	13	11	11	6	11	9	9
AT1G19080	17	12	14	14	8	13	6	21	16	16	17	11	11	16	14	12	10	14	12	13	19	16	13	22	17	16	15	17	13	10	11	17	10	9	20	13	15	17	12	16	15	12	19	8	15	16	17	9	17
AT1G19100	6	4	10	5	7	10	8	7	8	9	9	8	6	11	11	8	10	9	11	14	6	9	8	4	10	8	3	10	7	12	8	7	9	6	8	6	9	8	8	5	6	7	8	8	7	7	4	10	6
AT1G19110	35	42	36	50	30	55	43	49	46	49	44	46	46	39	45	29	47	38	38	40	50	38	46	38	47	49	47	48	44	45	36	43	39	33	47	30	49	48	49	44	43	42	47	31	43	42	41	42	41
AT1G19115	1	2	1	2	3	3	0	2	1	2	1	1	0	1	1	1	1	1	1	1	3	0	1	1	1	1	1	1	1	3	1	1	1	1	0	2	5	1	1	0	1	1	2	3	2	0	1	1	2
AT1G19120	35	36	40	45	43	40	34	48	43	44	45	49	38	37	47	44	40	43	39	40	40	39	49	53	47	45	46	41	43	50	47	43	44	36	38	45	37	46	44	45	36	32	41	37	36	46	48	42	42
AT1G19130	57	68	64	72	61	70	71	72	72	67	74	73	71	59	68	72	77	51	70	55	67	55	70	53	56	71	70	94	63	79	69	79	73	64	71	60	63	60	62	77	65	71	78	76	72	59	59	51	70
AT1G19140	23	31	28	35	33	35	33	33	33	34	34	40	31	32	36	28	27	34	35	43	35	28	30	38	33	39	36	39	37	31	31	35	27	28	23	32	44	39	32	37	37	35	33	32	31	33	27	27	34
AT1G19150	72	68	81	113	71	79	70	87	130	85	73	104	117	94	76	70	84	98	63	112	94	110	106	111	125	110	89	106	137	65	85	80	82	103	86	89	93	112	94	93	78	91	95	55	95	109	72	103	99
AT1G19170	11	8	9	12	9	6	8	12	6	13	11	10	8	11	12	8	7	14	12	8	17	7	6	10	9	7	10	10	10	7	8	4	12	8	7	7	12	10	11	8	9	14	8	8	14	10	11	11	9
AT1G19180	100	108	113	138	116	155	143	275	153	140	195	186	99	143	149	114	143	110	143	203	160	119	206	182	114	184	161	180	175	146	104	196	108	104	156	103	142	150	149	197	131	157	153	112	147	133	132	113	156
AT1G19190	3	4	5	5	4	8	6	8	1	4	10	6	3	6	6	4	4	4	1	8	4	3	8	4	3	6	6	7	6	4	3	1	4	3	5	4	9	2	3	6	5	5	8	6	4	5	3	4	6
AT1G19200	2	4	3	6	2	3	5	5	6	5	4	3	6	6	5	3	6	9	5	7	7	4	5	3	5	3	6	5	4	3	10	6	3	1	6	2	5	4	6	3	3	3	7	2	6	7	3	6	3
AT1G19210	129	131	118	111	90	146	130	196	112	161	137	174	102	111	124	105	115	111	124	156	149	120	159	116	115	165	132	138	128	124	108	143	94	99	123	98	154	112	127	173	141	118	125	113	116	96	141	99	124
AT1G19220	11	15	12	8	12	14	11	10	9	10	12	10	8	11	11	12	11	9	7	13	4	14	13	11	9	10	10	15	6	9	12	9	7	5	10	8	8	8	11	12	12	10	10	9	10	8	10	11	11
AT1G19240	27	22	23	31	19	20	31	24	21	30	25	23	31	29	21	22	22	27	27	28	24	34	19	22	27	22	23	21	23	25	25	22	27	22	22	25	23	20	26	22	28	22	18	26	28	28	30	22	30
AT1G19270	9	9	10	9	12	13	8	11	16	6	12	4	8	7	12	10	11	10	12	11	9	5	17	8	7	15	10	14	10	13	10	10	6	6	5	8	10	9	10	8	12	14	14	13	11	9	6	8	12
AT1G19290	7	4	6	3	3	3	3	9	7	5	4	4	4	5	5	6	4	5	6	6	7	4	5	6	6	7	7	7	3	5	3	5	7	4	8	0	8	3	3	8	8	7	6	4	5	3	6	3	6
AT1G19300	11	15	13	14	10	14	12	20	15	16	13	16	9	12	12	10	14	11	18	13	14	8	11	10	11	9	17	19	12	10	18	15	15	10	17	8	13	12	11	16	11	10	15	15	11	15	10	14	16
AT1G19310	82	95	97	89	78	123	91	144	96	97	123	123	81	102	99	79	106	68	101	115	111	78	105	96	76	124	109	109	93	113	81	136	74	63	89	70	96	94	88	139	108	89	107	91	112	84	73	73	108
AT1G19320	3	1	2	1	1	3	1	3	3	0	2	2	3	1	5	1	3	1	1	1	1	2	5	2	1	2	2	7	3	3	1	3	2	0	1	1	1	5	1	1	1	3	1	1	2	3	2	1	3
AT1G19330	31	29	41	19	22	31	39	20	13	30	34	37	22	16	28	27	22	16	28	25	20	18	25	14	11	20	27	36	10	30	31	37	26	29	27	32	29	18	25	31	27	16	17	42	22	16	29	26	34
AT1G19340	6	5	4	4	1	2	3	4	3	3	2	2	3	2	3	3	3	1	4	3	5	3	5	3	3	4	5	3	2	3	3	3	4	3	3	1	4	4	2	5	4	3	4	3	3	5	3	2	2
AT1G19350	128	142	149	148	142	147	142	147	138	146	172	146	164	126	143	160	140	139	155	148	158	144	152	134	145	139	152	151	151	144	154	161	133	163	150	144	152	133	141	144	162	156	124	152	150	142	150	159	153
AT1G19360	19	19	21	27	17	19	20	21	16	24	22	11	22	20	15	17	16	20	22	17	26	17	17	16	28	18	24	23	21	25	21	18	19	18	15	20	20	24	22	23	21	23	16	18	17	27	20	15	21
AT1G19370	13	12	7	9	14	11	9	10	10	8	8	9	6	12	10	6	10	13	6	10	9	7	16	6	10	10	6	12	4	15	7	11	14	7	12	11	7	9	12	10	7	11	12	9	9	8	6	10	10
AT1G19380	136	153	148	160	124	197	157	248	180	191	217	221	130	151	185	158	161	144	175	214	192	162	181	197	161	203	186	200	175	175	155	221	133	155	183	130	190	152	174	241	164	192	172	144	178	161	156	138	170
AT1G19396	1	0	1	2	2	1	1	2	1	2	3	1	2	1	3	4	4	1	5	3	3	3	1	3	1	4	4	2	2	1	1	1	3	3	4	1	2	2	3	0	3	3	3	3	2	3	4	2	1
AT1G19400	63	83	74	78	68	72	69	67	70	66	67	71	78	65	72	67	67	72	69	76	74	65	66	66	71	64	81	79	67	75	79	70	72	73	69	56	75	79	69	64	72	71	66	69	76	69	73	66	65
AT1G19430	30	26	27	28	29	25	26	30	22	25	31	28	28	31	28	27	24	33	26	24	29	21	27	29	24	30	28	29	25	36	25	23	20	23	27	29	33	27	18	21	25	26	33	24	25	22	34	24	23
AT1G19440	7	5	9	8	14	7	10	11	10	12	12	6	13	9	8	12	8	11	11	8	10	11	8	12	6	9	11	9	6	10	11	7	7	9	13	7	8	5	8	7	10	10	11	6	8	8	6	16	6
AT1G19450	39	48	52	65	39	42	41	64	64	39	58	61	68	55	54	45	44	51	47	68	76	59	61	54	70	66	60	65	72	45	44	53	40	60	51	55	62	57	54	48	46	54	65	32	60	66	40	61	60
AT1G19480	8	10	6	11	8	7	10	6	10	3	8	6	11	11	6	4	4	11	7	7	4	6	7	10	12	7	8	8	10	6	9	6	8	6	6	8	6	10	8	5	6	8	11	8	10	10	10	8	11
AT1G19485	12	16	13	11	16	8	9	12	14	16	14	18	11	11	17	12	11	12	17	12	16	18	17	17	19	21	15	16	15	18	14	20	11	9	15	10	15	17	15	18	20	15	16	13	9	14	8	17	14
AT1G19490	8	8	3	10	6	2	1	4	3	4	6	3	8	4	6	6	9	4	5	3	6	3	6	6	8	6	5	8	6	4	3	4	6	8	5	7	6	4	4	6	4	9	4	3	3	3	4	7	7
AT1G19510	20	18	27	11	21	16	17	18	19	9	12	11	21	12	34	7	15	17	21	6	16	13	16	7	22	45	27	22	19	11	8	10	11	12	13	15	18	32	21	12	19	12	32	20	14	22	7	13	19
AT1G19520	10	14	11	10	10	13	12	5	12	10	6	8	8	16	13	10	14	14	14	9	15	12	10	12	10	11	15	15	8	13	7	8	14	8	11	8	11	14	11	13	8	10	15	9	13	15	11	13	10
AT1G19530	2	1	1	2	0	1	1	3	0	6	1	0	1	5	0	0	0	2	1	5	0	2	0	2	5	1	1	1	1	1	2	1	1	1	1	1	3	3	2	1	2	2	2	0	0	3	2	2	2
AT1G19540	7	2	0	2	5	3	6	4	1	5	1	0	2	6	1	3	3	6	4	3	1	6	2	6	1	1	1	0	2	3	3	1	3	0	4	2	1	3	3	1	3	8	3	1	1	4	6	3	2
AT1G19570	158	163	126	119	171	147	169	138	130	155	138	121	144	123	174	141	147	136	151	137	125	147	147	137	140	161	130	143	121	151	152	147	172	132	139	146	124	139	156	146	157	162	145	172	132	115	160	144	145
AT1G19580	36	35	30	33	32	36	37	34	39	37	31	29	39	36	42	30	36	33	39	36	35	38	39	33	39	51	35	40	36	34	26	40	35	33	29	34	37	40	34	40	42	31	37	42	31	39	25	33	31
AT1G19600	35	35	31	28	28	45	38	43	40	43	33	37	38	39	46	31	35	28	36	41	37	55	28	33	35	34	37	36	35	42	33	35	38	42	31	32	32	42	38	33	26	38	35	31	38	37	39	30	31
AT1G19610	3	17	8	10	4	6	9	8	5	11	3	2	8	2	8	3	4	11	10	12	8	7	11	7	14	9	1	5	2	10	6	6	8	1	7	7	18	9	22	3	11	13	10	1	8	9	14	4	9
AT1G19640	5	2	2	1	5	1	3	3	1	4	1	1	3	2	3	2	2	2	1	0	4	3	1	1	3	5	3	1	2	2	4	2	3	2	2	2	1	3	3	2	0	1	5	0	3	2	3	2	0
AT1G19650	17	21	28	27	21	28	21	23	22	24	28	26	24	21	21	19	21	21	24	25	27	22	27	24	30	35	30	27	30	25	27	32	20	27	24	22	23	29	25	24	30	15	23	14	26	26	22	22	25
AT1G19660	340	365	330	423	387	341	370	392	426	386	393	376	388	398	383	334	364	395	344	411	376	401	382	405	391	373	416	366	413	350	374	387	351	351	385	392	360	387	384	381	374	375	376	348	361	423	357	397	398
AT1G19670	106	153	170	109	94	154	115	62	58	92	147	127	133	98	87	146	117	49	142	68	68	80	64	52	99	76	121	131	54	153	126	109	170	142	100	121	134	105	94	90	121	82	64	186	132	57	99	75	117
AT1G19680	23	27	21	32	28	25	27	27	33	29	26	31	29	23	29	32	27	35	26	24	31	32	35	33	31	20	25	27	37	27	25	25	25	22	33	26	26	27	26	22	28	35	27	28	27	25	27	30	28
AT1G19690	6	13	8	8	11	10	9	16	10	10	7	8	11	9	9	8	8	8	8	10	13	15	11	7	9	7	13	14	14	12	8	11	9	10	6	7	10	6	10	15	14	14	11	10	7	12	9	8	9
AT1G19700	30	40	44	35	32	35	39	41	41	37	42	45	40	32	52	28	44	39	38	38	48	46	43	37	47	46	38	51	55	30	37	44	34	43	37	37	41	47	42	32	35	39	34	38	31	44	47	46	40
AT1G19710	5	4	6	6	12	6	6	3	6	6	7	3	5	5	9	3	6	3	3	6	7	7	7	3	8	6	3	9	4	10	6	3	9	10	6	3	3	3	4	6	3	4	7	12	6	6	7	6	4
AT1G19715	25	19	23	12	21	17	17	21	24	19	14	18	19	17	24	15	18	22	18	20	19	21	20	13	32	36	18	29	24	13	22	18	20	23	22	16	16	24	30	22	20	26	29	18	13	19	19	12	26
AT1G19720	20	15	19	24	21	23	22	24	26	25	20	29	24	22	27	17	22	25	15	24	27	23	21	18	25	23	21	25	24	19	24	21	15	20	23	21	16	23	19	23	20	17	26	17	20	28	19	29	30
AT1G19730	36	43	38	48	53	41	44	50	48	46	41	48	50	48	52	39	43	57	43	42	53	48	48	53	55	50	50	43	52	39	46	33	33	31	40	44	40	47	44	49	47	36	51	38	42	52	43	51	42
AT1G19740	124	146	170	194	175	160	143	141	205	205	157	157	197	197	175	146	159	219	136	176	204	185	163	180	246	181	178	179	225	140	194	164	142	177	182	198	192	179	167	173	192	156	191	148	177	219	170	204	177
AT1G19770	219	277	256	230	183	286	237	320	203	252	305	302	204	225	240	250	234	172	264	272	242	216	241	231	192	268	258	271	206	260	202	268	213	221	248	211	255	227	237	297	249	229	250	263	265	187	227	182	259
AT1G19800	21	35	25	47	29	29	27	31	38	36	24	37	38	37	34	28	27	39	29	44	30	41	38	34	43	30	36	43	43	31	35	33	30	28	32	23	33	34	36	37	33	32	34	24	31	42	32	42	32
AT1G19835	57	36	26	29	44	45	36	38	35	39	29	30	37	45	43	43	46	42	35	36	38	44	34	41	37	40	40	34	31	36	47	42	40	28	43	36	41	45	37	32	39	39	37	47	32	45	43	39	27
AT1G19840	1	3	0	1	2	1	2	1	1	1	1	1	1	1	1	0	0	1	1	3	1	1	1	1	1	3	1	2	2	0	1	0	1	0	0	1	1	1	3	0	0	0	1	1	0	3	2	1	1
AT1G19850	11	3	2	2	3	1	5	3	1	8	1	4	2	4	1	3	6	4	3	5	1	6	5	6	1	2	3	1	3	5	7	6	6	1	5	8	2	6	4	7	3	3	4	6	3	7	10	10	3
AT1G19860	12	15	12	10	7	10	10	13	14	10	15	10	10	7	10	10	15	12	8	10	12	15	11	14	21	14	15	11	18	11	7	9	9	12	12	7	12	9	6	11	11	9	10	8	8	18	7	11	10
AT1G19870	53	53	36	41	52	54	49	40	45	50	45	48	41	47	47	55	42	35	45	39	50	50	43	48	41	42	38	42	40	48	51	48	39	30	42	47	47	45	44	52	57	40	46	54	45	41	53	48	42
AT1G19880	29	31	25	23	30	21	32	23	28	24	27	22	27	26	24	20	22	22	30	23	29	19	32	26	32	25	31	21	19	28	20	20	21	23	28	19	30	29	30	27	32	21	33	29	25	28	33	27	23
AT1G19910	426	487	483	472	453	485	490	454	460	440	508	503	466	450	470	491	465	428	498	462	425	449	441	458	424	414	480	473	426	495	482	512	493	478	479	447	474	464	467	492	475	474	421	486	492	442	485	443	443
AT1G19920	43	56	46	42	45	43	52	50	62	50	63	53	61	60	55	43	55	56	57	55	55	66	65	57	44	50	47	54	61	60	43	46	57	56	59	49	54	47	57	60	46	56	44	45	43	53	48	48	43
AT1G19950	2	3	5	3	3	8	4	4	3	3	3	6	5	7	5	3	1	5	7	3	3	4	6	2	3	6	3	2	3	2	4	5	5	4	3	4	6	5	1	6	2	3	1	3	2	4	4	5	4
AT1G19960	327	392	372	340	341	365	336	268	286	316	326	359	392	337	340	367	346	267	396	308	283	349	284	308	313	250	356	358	304	355	332	332	441	424	339	348	368	312	312	319	316	349	235	389	365	260	364	297	337
AT1G19968	3	5	2	3	2	1	2	3	1	5	5	2	3	2	1	6	1	0	3	0	1	0	1	1	3	1	4	2	1	7	1	1	3	1	3	1	3	1	3	2	5	3	1	5	2	0	2	0	5
AT1G19980	9	8	8	7	8	8	5	12	8	12	10	10	7	8	9	5	8	7	7	11	11	6	10	9	7	13	11	11	9	8	6	7	5	8	9	8	11	11	7	10	7	8	9	3	8	7	3	7	8
AT1G19990	5	8	5	8	6	6	6	6	5	6	2	7	8	4	11	6	6	8	8	10	6	8	7	6	8	5	7	5	7	6	5	5	5	3	8	8	4	8	5	6	7	6	3	8	6	9	3	5	8
AT1G20010	95	137	132	128	116	174	132	94	104	128	136	128	145	132	122	140	129	109	127	108	102	119	94	94	120	116	135	116	112	144	149	169	165	143	118	131	135	122	131	145	145	113	113	158	121	119	108	113	120
AT1G20030	10	9	14	18	15	9	11	8	16	20	7	8	12	17	14	8	9	14	10	8	14	6	7	8	14	17	15	9	9	11	22	13	8	10	23	13	13	13	11	18	18	17	14	19	12	17	7	10	12
AT1G20050	64	54	50	54	49	62	59	61	64	64	62	57	60	54	59	65	60	59	71	59	58	58	67	53	51	52	59	61	58	79	64	69	71	61	50	71	64	58	69	72	52	64	49	59	55	59	55	47	52
AT1G20070	6	10	11	7	13	11	13	19	14	10	14	15	8	10	14	9	14	14	11	22	12	13	21	12	11	12	14	12	12	11	5	12	8	7	12	19	13	12	15	13	9	9	14	11	15	10	5	11	14
AT1G20090	51	78	77	66	76	88	66	78	77	75	67	75	64	66	75	66	69	72	79	85	69	68	67	76	65	66	76	74	64	77	63	74	77	70	72	81	76	74	66	70	57	81	77	70	77	87	70	77	70
AT1G20100	89	121	113	108	115	136	131	234	136	137	167	186	96	131	135	102	111	108	132	184	147	118	170	163	88	146	156	185	153	139	100	166	106	99	139	93	133	127	127	185	115	141	137	108	133	113	120	128	134
AT1G20110	62	75	63	45	49	69	65	64	49	69	65	60	57	52	56	53	61	54	71	56	51	50	58	49	64	58	58	72	53	54	55	57	52	41	59	53	58	58	45	62	58	56	66	61	42	56	51	61	65
AT1G20120	14	8	7	6	13	12	18	15	13	14	17	9	6	21	16	13	10	14	14	8	15	9	13	17	8	18	12	10	9	14	8	8	3	7	17	11	8	10	14	18	17	7	19	16	10	9	14	10	7
AT1G20140	17	22	20	20	20	28	30	54	32	19	32	43	22	26	32	20	27	18	37	34	28	28	39	37	20	31	33	49	30	33	17	38	17	20	34	16	26	31	21	31	17	31	26	20	27	20	27	19	35
AT1G20160	21	0	0	4	2	3	5	4	0	5	3	2	4	5	0	5	11	7	1	11	0	5	3	11	0	0	4	1	1	6	12	6	12	0	6	1	1	2	1	5	5	14	1	0	3	15	13	9	5
AT1G20190	7	11	23	13	15	23	10	8	12	9	13	14	20	10	11	16	14	4	19	10	11	13	8	11	9	11	16	16	3	18	15	12	19	21	11	19	13	15	8	8	12	7	8	15	13	11	10	8	8
AT1G20200	37	39	42	47	44	37	46	38	50	51	44	41	37	54	51	43	46	48	55	42	39	46	49	50	51	45	55	42	39	39	50	46	52	38	42	43	41	49	53	47	53	45	46	51	52	46	41	43	40
AT1G20220	45	35	41	37	37	40	32	45	40	40	29	39	42	45	37	43	40	40	42	39	44	35	50	47	44	29	45	44	41	33	36	35	34	36	39	32	36	36	42	37	39	42	25	36	31	35	36	42	33
AT1G20225	55	79	69	71	67	57	71	74	73	60	80	67	77	73	75	65	70	65	63	87	78	74	72	56	68	67	77	69	78	73	68	74	78	60	69	71	79	75	71	86	61	73	66	67	69	72	68	81	71
AT1G20260	104	121	109	110	96	122	123	105	115	114	99	114	106	106	119	104	110	120	115	113	117	101	124	107	98	101	118	115	113	113	112	120	99	110	115	99	107	123	117	86	115	117	125	105	113	108	122	121	114
AT1G20270	10	9	6	6	11	18	14	9	12	11	8	8	10	10	5	8	6	13	11	6	12	12	8	9	14	12	7	10	3	13	5	9	9	7	9	9	6	8	14	12	13	7	12	12	9	10	10	14	10
AT1G20300	13	17	13	6	7	12	6	6	9	15	9	11	9	9	9	9	6	7	13	5	8	5	9	6	17	14	6	10	8	8	11	9	9	11	8	6	11	10	9	11	11	10	7	11	7	7	17	6	5
AT1G20310	31	45	41	31	25	52	37	65	32	38	48	59	36	34	42	27	39	26	45	51	45	31	50	39	30	54	52	46	37	43	26	58	19	29	35	19	42	45	38	62	41	42	40	31	34	24	34	25	41
AT1G20330	80	80	95	76	75	88	80	67	68	82	84	79	90	70	86	83	83	85	80	64	92	78	78	69	83	78	79	78	69	76	82	71	87	80	85	95	89	76	69	79	88	76	80	78	78	75	86	71	76
AT1G20350	4	9	8	7	6	8	8	18	12	11	12	10	5	11	11	6	7	6	15	17	13	13	10	10	12	13	10	13	10	10	9	12	8	5	8	7	11	11	9	13	5	6	12	1	8	9	11	10	10
AT1G20370	6	10	8	10	8	7	11	11	8	8	7	8	11	7	10	14	12	10	8	12	10	8	11	6	13	8	12	9	8	8	12	10	10	8	8	7	9	7	5	8	6	7	9	6	8	7	8	10	10
AT1G20380	2	1	1	2	1	1	1	2	1	2	1	2	1	0	2	1	0	1	1	2	3	3	3	1	3	2	1	1	2	1	1	5	1	0	3	2	0	4	2	2	3	3	1	3	1	3	1	2	1
AT1G20390	4	9	7	6	8	7	7	12	6	8	11	10	8	5	10	8	8	12	4	13	10	4	10	9	10	6	9	14	8	8	11	8	8	9	12	7	14	8	6	12	12	7	9	4	6	9	10	2	11
AT1G20410	8	5	6	4	8	5	5	3	6	9	10	5	8	6	8	10	10	6	3	8	3	3	6	3	10	9	6	7	8	8	4	4	5	5	8	5	4	6	10	8	10	6	10	12	6	10	5	6	8
AT1G20430	56	63	45	48	57	59	57	49	42	62	39	51	56	39	54	58	54	43	49	49	47	50	44	64	51	40	50	49	38	54	49	48	55	44	41	49	42	43	37	52	48	49	34	58	42	45	56	49	46
AT1G20450	297	351	318	328	322	382	344	436	312	382	354	391	292	335	340	316	345	303	330	383	348	300	350	375	262	354	353	338	290	337	308	417	304	288	315	288	337	296	338	421	366	363	299	327	326	298	350	305	322
AT1G20460	17	19	19	16	20	17	18	15	15	20	9	18	14	19	14	21	16	14	18	17	23	18	17	18	20	23	17	18	26	17	19	17	16	17	23	13	20	24	17	16	20	24	19	17	18	12	22	17	21
AT1G05557	2	3	2	1	2	3	1	3	1	5	3	6	1	2	2	3	1	3	1	5	1	3	1	2	1	2	3	2	1	0	1	2	1	0	1	1	5	1	0	2	3	2	3	2	5	2	3	1	1
AT1G20470	19	19	20	29	17	12	14	21	25	25	22	20	25	28	21	23	17	21	14	23	26	27	31	27	28	26	33	23	39	13	12	14	21	15	24	21	22	32	16	20	19	24	24	11	22	23	22	32	21
AT1G20490	1	2	1	1	0	3	2	2	0	1	4	0	1	1	1	1	0	0	1	1	2	1	3	0	1	3	1	1	0	1	0	1	1	1	0	1	1	1	1	1	2	1	1	2	1	0	1	0	0
AT1G20510	134	143	127	93	86	162	122	168	104	135	148	172	88	107	129	119	109	78	139	133	122	106	139	115	88	140	126	127	88	122	97	141	102	107	107	95	122	122	119	145	152	104	111	125	111	81	132	111	116
AT1G20515	2	2	1	2	0	1	3	3	1	1	3	4	3	2	1	2	2	2	0	3	1	2	3	2	2	3	2	3	2	2	1	3	0	1	2	1	3	1	1	2	2	2	2	1	2	3	1	1	1
AT1G20540	18	22	26	27	24	22	22	25	28	29	21	25	31	26	39	15	27	27	23	19	22	26	21	34	25	17	26	26	26	21	21	28	21	27	18	25	23	30	24	23	24	21	24	22	31	21	29	18	24
AT1G20550	1	5	3	3	3	3	0	3	3	3	2	3	1	4	2	1	2	1	1	1	2	1	4	1	2	2	4	3	1	2	2	3	6	1	1	2	3	2	1	1	4	2	2	3	3	2	2	1	1
AT1G20560	20	33	22	28	30	31	21	29	30	28	26	23	31	25	32	28	20	31	23	24	27	33	32	27	27	23	30	27	30	21	24	24	24	24	31	27	25	30	33	22	25	25	22	26	30	33	19	29	26
AT1G20575	21	29	20	14	23	23	28	28	29	18	20	30	19	21	31	22	22	28	26	22	23	28	25	23	24	20	22	24	23	23	27	25	23	18	27	23	24	28	27	31	19	24	19	21	26	28	24	30	24
AT1G20580	98	110	98	102	100	99	112	96	122	105	103	109	107	102	114	102	104	117	95	114	111	112	114	109	118	103	109	110	123	103	110	111	105	110	118	109	118	109	103	116	108	102	128	115	110	120	108	108	93
AT1G20630	49	26	54	51	44	48	51	50	60	45	38	47	44	55	55	36	51	55	38	52	51	49	52	51	73	70	50	49	49	52	62	46	40	44	49	48	48	52	46	43	57	51	68	44	44	74	30	39	45
AT1G20640	8	6	9	9	10	13	6	10	10	10	9	11	14	6	6	9	8	10	10	13	11	10	10	10	17	10	15	14	11	9	12	11	8	11	10	12	10	10	12	11	8	8	14	8	3	7	8	12	11
AT1G20650	42	59	63	46	46	53	56	42	41	59	57	55	51	48	42	42	47	41	50	44	52	42	40	41	60	46	57	49	38	51	45	53	50	40	44	42	52	51	35	43	47	47	40	52	55	47	39	47	57
AT1G20670	16	18	13	10	15	12	18	17	20	15	11	17	18	10	15	13	16	12	10	13	17	14	13	16	17	16	15	16	15	11	16	13	13	9	15	13	16	13	14	20	13	11	14	16	12	14	16	19	14
AT1G20680	6	1	1	1	4	4	5	3	6	2	6	1	1	3	2	3	2	3	1	1	4	1	3	3	0	2	3	3	3	4	0	1	1	1	1	1	1	3	2	2	3	3	1	2	3	0	2	1	1
AT1G20691	8	15	14	18	15	21	10	14	18	16	12	17	15	18	17	12	16	18	13	14	17	17	20	16	18	9	25	22	15	17	18	16	16	16	16	15	19	18	16	20	20	15	16	19	20	15	13	18	20
AT1G20693	275	261	253	268	318	273	295	272	277	296	284	255	288	271	304	261	286	307	295	273	275	277	261	261	262	282	268	237	252	305	287	302	279	233	258	287	279	282	288	286	292	284	270	288	258	308	296	274	247
AT1G20696	179	198	182	198	235	206	201	189	228	226	185	190	196	227	219	184	177	218	205	205	198	182	212	195	208	219	208	178	197	218	223	202	213	173	178	205	190	209	218	210	212	223	228	205	191	212	202	203	174
AT1G20760	20	32	24	20	18	27	25	23	21	15	24	16	25	22	19	26	21	24	24	24	24	23	12	15	23	22	22	24	17	22	16	17	16	22	18	22	24	19	24	18	25	29	19	26	28	16	23	16	21
AT1G20770	28	25	30	30	25	25	33	31	31	38	23	30	35	23	25	28	33	30	35	28	34	29	31	26	33	34	37	34	31	25	35	40	31	29	32	29	30	36	32	31	30	32	30	41	28	36	24	28	33
AT1G20780	15	11	16	15	13	16	22	23	19	26	13	19	19	16	17	14	16	18	17	20	20	14	21	26	13	10	16	19	17	14	18	16	12	12	14	12	21	21	17	16	18	18	18	17	15	15	24	16	16
AT1G20810	86	81	97	117	77	108	75	123	139	99	94	108	120	100	97	92	93	116	82	129	114	111	127	116	128	123	131	126	129	97	91	117	100	112	101	109	105	107	101	120	96	100	109	78	109	134	85	104	96
AT1G20816	33	31	31	40	30	36	31	49	39	34	38	33	34	37	43	32	32	43	43	37	36	38	52	41	45	47	41	41	40	34	34	36	31	34	39	41	40	37	42	38	37	37	37	28	33	56	28	29	38
AT1G20823	173	179	146	100	111	169	162	187	100	177	155	175	111	109	151	148	129	110	159	153	163	129	157	129	125	164	139	149	119	143	142	145	139	112	141	113	170	116	136	184	175	134	130	149	132	118	180	125	131
AT1G20830	16	17	18	19	18	16	17	20	12	23	21	17	19	18	23	15	19	24	17	21	20	16	17	20	17	23	20	16	28	20	19	17	15	16	19	22	17	12	16	21	22	18	22	19	13	23	21	16	19
AT1G20840	12	29	17	23	21	18	28	19	18	29	15	21	23	23	15	20	20	25	24	31	14	26	16	27	21	6	22	25	17	20	28	23	25	21	24	25	24	20	27	23	22	21	18	22	19	21	27	19	22
AT1G20880	10	15	10	12	10	17	12	12	6	13	12	14	8	8	12	11	7	8	12	9	15	8	10	8	16	15	13	15	14	11	12	10	11	13	8	17	7	11	17	14	14	10	14	10	9	11	13	8	12
AT1G20890	21	29	26	26	26	27	32	41	28	28	27	30	27	28	37	22	31	30	30	25	23	31	24	28	28	34	28	31	24	29	29	32	28	37	37	21	25	26	29	31	28	23	25	29	29	29	24	27	31
AT1G20910	17	17	12	15	13	17	17	21	22	13	19	13	15	17	15	17	16	13	15	16	12	15	21	17	14	17	21	19	12	17	11	15	14	19	20	10	17	24	14	19	21	13	9	10	18	12	18	19	17
AT1G20920	68	67	66	56	65	70	89	80	61	77	84	80	57	60	71	75	86	69	70	67	74	59	81	79	71	78	70	64	56	71	65	72	77	65	61	64	82	66	67	77	86	72	74	85	61	60	69	71	62
AT1G20950	32	34	27	22	27	29	28	34	37	34	25	30	27	32	37	25	24	32	36	26	37	39	36	35	29	32	34	22	29	22	23	31	27	21	33	23	32	28	24	28	38	27	28	31	27	31	32	28	25
AT1G20960	67	70	63	64	58	77	70	76	73	61	72	65	64	71	74	63	74	65	69	68	62	56	81	65	60	58	65	69	59	68	73	58	75	52	66	71	61	68	72	70	72	64	59	65	73	62	65	59	60
AT1G20970	24	33	21	23	24	30	35	21	27	28	30	27	22	23	26	23	40	27	29	23	24	29	28	29	26	28	28	21	27	28	31	29	29	26	25	28	31	25	28	27	21	30	24	27	30	24	28	24	24
AT1G20980	48	74	46	54	57	67	54	73	51	70	77	67	54	58	72	55	49	54	70	60	60	61	70	60	54	76	62	64	51	62	54	67	57	52	57	53	59	53	58	73	66	66	51	68	51	54	66	62	59
AT1G21000	108	108	100	109	124	100	103	95	98	105	105	94	108	101	110	107	99	115	98	108	111	108	113	108	90	91	100	88	108	102	106	91	99	107	102	111	109	94	117	101	110	104	95	116	107	92	131	107	124
AT1G21010	98	118	124	127	92	173	125	239	125	131	171	199	85	126	136	115	129	103	145	184	138	106	181	158	95	186	161	184	125	134	100	167	96	103	122	90	136	147	136	197	116	141	160	117	133	112	120	106	150
AT1G21050	80	67	71	65	52	57	61	41	39	61	59	76	52	43	45	61	60	49	60	46	55	47	47	49	54	49	65	58	43	68	62	54	70	55	57	61	68	60	50	47	65	58	43	73	60	43	67	52	65
AT1G21060	5	9	8	4	2	8	6	6	3	4	7	6	5	6	6	7	4	2	6	5	4	2	5	4	4	6	10	6	1	6	3	6	8	6	8	3	7	6	3	6	6	3	6	8	6	0	7	1	4
AT1G21065	386	366	447	529	410	411	385	485	532	452	454	472	505	488	432	431	427	492	389	534	506	481	484	509	541	485	484	516	557	403	478	446	384	452	491	467	507	492	449	461	417	471	495	357	501	553	402	523	523
AT1G21070	4	5	1	3	0	5	1	10	3	8	6	5	5	3	3	3	3	4	5	3	8	6	4	5	2	3	4	3	6	6	5	1	3	1	5	1	1	4	5	5	7	3	7	2	6	2	3	5	3
AT1G21080	56	78	64	59	65	55	47	78	67	64	73	69	67	71	74	57	55	59	53	67	78	75	72	60	62	65	70	73	56	67	61	70	57	56	66	70	61	71	63	63	71	71	62	60	78	62	68	65	59
AT1G21100	80	91	92	40	27	81	65	43	17	56	64	73	42	41	51	75	63	21	61	20	54	30	44	24	44	55	69	53	17	90	41	60	76	64	38	43	74	36	49	57	81	32	47	100	62	16	64	32	60
AT1G21110	12	9	14	4	6	12	7	12	4	11	12	10	5	3	15	7	10	3	5	4	11	3	11	4	8	13	10	8	5	9	8	9	12	7	7	3	8	6	6	16	16	9	8	20	5	6	18	3	7
AT1G21120	28	40	39	33	22	67	38	94	47	34	63	68	19	48	43	40	37	20	48	49	47	34	70	56	36	60	56	68	51	47	26	70	31	32	47	15	43	44	40	72	44	52	50	37	38	22	33	30	52
AT1G21130	369	504	492	364	354	532	437	359	293	346	427	449	386	372	373	497	395	232	503	290	301	291	297	294	301	359	409	402	271	471	411	475	485	481	350	369	432	346	373	418	430	348	298	567	421	288	410	311	380
AT1G21140	5	2	0	1	9	2	8	1	5	1	4	1	0	7	4	7	4	11	8	2	4	4	12	7	0	2	0	0	3	6	0	1	1	0	5	7	0	1	6	2	7	6	7	6	3	1	2	6	1
AT1G21150	1	1	2	1	1	3	3	1	1	2	1	1	1	2	2	1	0	1	4	1	1	1	1	1	1	1	1	4	1	1	3	3	3	1	3	1	2	1	1	0	1	3	1	4	1	3	1	1	1
AT1G21160	26	45	21	25	24	26	28	34	27	24	34	29	25	22	33	30	25	34	31	26	37	31	30	30	24	32	28	26	27	33	22	28	15	18	29	27	25	25	30	28	30	23	34	26	29	25	34	17	25
AT1G21170	10	11	5	10	13	6	14	12	8	15	10	6	2	8	8	7	9	9	9	6	6	8	16	8	4	11	8	6	6	6	4	15	10	7	6	8	8	9	8	11	9	14	13	13	5	3	12	6	5
AT1G21190	85	76	73	82	89	62	77	79	82	86	87	78	74	69	65	84	91	93	85	71	71	81	73	85	84	79	84	74	87	66	84	82	72	69	81	73	78	72	86	73	84	75	81	71	71	69	89	70	81
AT1G21200	10	13	9	4	3	6	6	4	4	13	10	5	9	6	6	6	7	4	7	10	6	8	6	8	8	4	7	8	8	10	8	8	6	5	5	4	6	4	8	10	10	13	6	8	7	5	7	8	9
AT1G21210	0	1	1	1	0	1	1	1	2	4	3	1	2	0	1	1	3	0	1	1	0	1	0	0	1	2	3	2	1	0	2	1	0	2	1	1	0	1	0	1	0	0	2	1	1	2	1	1	1
AT1G21250	24	33	30	41	34	29	23	37	50	48	26	43	38	37	47	28	32	32	33	48	45	41	48	30	45	40	47	43	53	23	36	43	42	35	35	35	45	40	31	31	29	35	31	23	33	39	31	33	43
AT1G21260	3	7	3	6	4	3	3	3	4	6	5	5	5	4	2	3	6	8	2	4	7	10	5	5	3	6	3	3	4	1	3	2	3	3	3	4	3	7	0	3	4	3	4	1	5	2	8	3	1
AT1G21270	49	55	56	45	48	57	46	46	43	48	49	61	48	53	47	54	52	43	51	50	54	42	47	53	49	54	61	55	48	54	50	57	47	42	57	47	52	48	49	61	50	49	47	41	43	50	56	56	58
AT1G21280	11	8	8	10	8	8	6	8	10	10	8	8	9	8	11	6	9	7	9	10	10	8	14	10	9	4	8	5	6	10	6	10	9	10	8	7	10	8	8	7	10	8	11	8	9	6	9	5	6
AT1G21310	2	4	2	8	7	2	3	5	2	7	2	2	1	4	9	5	2	4	5	5	7	1	3	5	2	4	1	0	1	2	6	4	6	3	3	4	4	3	1	5	1	8	4	5	2	8	4	5	1
AT1G21320	9	10	11	6	3	8	5	9	6	8	8	12	3	8	7	5	7	2	8	6	8	6	13	4	3	11	7	5	4	4	5	7	8	6	7	3	8	9	3	9	8	4	8	7	8	3	9	6	7
AT1G21326	64	94	85	67	52	101	76	124	60	90	110	107	46	56	81	65	67	37	84	73	83	57	90	68	48	109	70	86	65	81	46	101	59	56	62	49	86	61	79	114	103	64	76	73	56	45	90	45	64
AT1G21350	48	54	68	73	50	58	70	61	90	71	59	70	72	64	71	57	54	78	64	79	78	62	73	67	85	77	73	81	74	54	74	69	56	69	70	64	69	77	58	73	65	76	66	50	64	96	49	57	64
AT1G21370	13	17	17	12	13	13	15	17	10	16	12	12	10	10	15	11	16	6	13	11	12	13	15	15	10	12	12	10	8	9	15	14	11	8	14	9	18	16	10	12	14	13	11	10	12	12	13	12	10
AT1G21380	29	39	42	40	40	46	43	60	38	47	42	49	31	35	45	42	36	31	47	46	38	26	53	41	34	40	42	48	40	51	35	43	38	29	39	38	44	32	46	48	44	43	37	34	36	40	40	39	44
AT1G21390	8	12	15	13	8	8	10	12	6	8	11	12	12	6	12	12	10	5	14	15	8	7	12	11	11	17	13	13	9	9	11	7	7	5	10	5	13	9	10	8	11	6	11	10	8	7	6	10	11
AT1G21400	60	69	50	70	69	48	68	83	76	88	69	69	77	67	68	61	74	90	57	66	84	78	80	80	80	72	69	60	84	60	79	66	59	57	78	71	68	72	93	68	67	67	86	45	72	78	69	87	74
AT1G21410	44	44	42	44	40	29	43	44	51	42	41	56	52	57	46	44	43	46	39	61	41	55	50	53	55	41	50	45	59	40	38	42	37	41	42	43	47	47	40	41	47	46	51	41	54	48	40	56	53
AT1G21440	99	47	18	31	85	29	62	54	34	74	50	28	37	50	50	50	65	85	50	57	49	58	58	78	22	29	42	18	43	51	58	35	56	18	56	64	32	42	46	46	49	47	51	57	51	38	101	62	47
AT1G21450	21	27	29	30	22	23	33	29	25	20	27	24	19	22	23	18	25	21	27	22	24	19	24	25	27	14	24	32	28	25	20	24	20	25	26	24	31	25	24	24	25	19	27	25	24	24	21	24	25
AT1G21460	21	13	14	11	15	9	16	10	7	6	12	13	12	6	12	8	12	7	17	5	6	11	9	6	10	13	13	14	10	13	15	8	12	11	10	2	12	17	18	9	16	7	14	22	12	13	12	8	18
AT1G21480	10	15	10	10	6	10	8	15	10	10	10	10	9	12	14	7	11	15	11	7	10	12	12	11	10	7	10	11	11	12	7	17	9	8	10	10	11	9	13	10	15	10	8	13	15	11	12	6	11
AT1G21500	389	367	429	493	387	372	346	360	453	476	391	411	508	437	395	338	428	481	350	437	503	459	347	411	583	504	467	416	452	370	514	432	306	413	486	475	459	432	390	415	432	415	504	335	418	578	374	510	497
AT1G21520	11	8	7	8	12	12	18	12	8	22	7	11	9	9	12	5	15	7	13	12	17	11	11	13	5	9	9	8	10	11	12	8	15	5	9	9	14	5	13	11	10	13	5	10	12	9	19	11	13
AT1G21540	1	7	1	2	2	0	2	7	1	0	3	0	2	2	3	1	1	1	1	2	3	2	2	3	1	3	0	1	4	0	2	1	3	0	2	2	0	1	2	1	8	1	6	2	1	2	2	5	1
AT1G21550	33	59	70	96	50	97	67	156	105	75	112	111	70	91	93	62	80	57	83	131	83	56	129	117	78	97	110	140	105	100	66	110	64	64	75	52	93	87	88	128	64	88	86	61	73	85	49	63	98
AT1G21560	13	10	11	12	8	12	18	10	18	17	6	9	15	16	8	14	13	17	5	10	16	11	8	14	19	17	14	14	10	16	15	13	14	13	12	12	12	15	14	13	13	12	11	12	9	16	12	11	10
AT1G21580	49	47	53	57	49	52	52	53	51	57	60	61	56	60	52	36	57	47	46	45	56	43	70	52	50	52	48	51	51	49	42	52	39	53	59	45	50	48	47	56	49	46	45	42	51	50	44	50	61
AT1G21590	41	47	43	27	37	36	32	42	26	37	39	38	34	29	37	32	27	22	44	39	28	37	30	35	36	34	35	34	35	29	29	37	28	32	30	34	31	33	37	37	39	32	31	37	36	32	48	37	34
AT1G21600	77	90	77	102	80	94	89	105	100	92	83	107	88	86	100	84	81	85	83	114	105	95	90	91	103	96	94	95	115	80	101	91	101	91	85	80	89	95	101	103	111	94	84	77	87	102	95	80	95
AT1G21610	23	27	15	26	19	25	26	27	24	26	22	23	20	16	24	20	21	17	19	21	23	21	15	18	17	20	20	16	12	26	28	31	19	11	31	19	20	16	16	18	22	24	22	23	20	28	23	22	22
AT1G21630	41	37	47	39	35	42	42	28	31	33	34	36	37	32	34	42	37	34	38	38	29	26	30	26	45	35	52	38	30	34	39	42	38	38	37	33	38	34	26	32	44	30	32	33	30	34	37	33	32
AT1G21640	48	64	60	64	46	51	46	51	77	66	62	68	73	72	57	54	58	63	49	60	77	57	65	56	77	66	71	69	76	45	62	63	65	56	52	51	77	73	61	64	60	56	66	47	64	71	44	69	65
AT1G21650	8	13	11	9	12	8	9	11	10	13	10	9	11	11	11	11	8	6	16	12	13	16	15	10	12	9	16	12	8	12	10	8	10	10	13	8	10	13	9	13	14	21	13	11	8	8	12	10	7
AT1G21651	9	7	8	6	8	5	6	6	8	3	1	7	6	4	6	9	6	6	7	2	5	6	11	3	7	4	6	6	8	6	3	7	8	7	5	5	7	7	9	6	7	5	7	8	8	6	2	7	6
AT1G21660	10	11	10	8	9	8	13	12	5	11	10	7	10	5	6	11	7	7	8	6	4	10	11	14	8	10	8	10	8	12	8	13	12	8	7	11	7	6	10	11	13	13	9	9	9	4	7	7	9
AT1G21670	59	76	61	56	57	74	78	100	69	87	88	91	52	66	92	70	59	64	69	87	87	74	87	93	60	87	77	90	68	82	53	82	56	65	63	50	66	58	91	87	76	86	77	73	70	67	69	69	74
AT1G21680	135	179	138	166	175	172	171	204	199	174	162	177	163	162	178	166	135	178	161	203	174	186	184	168	161	164	184	168	177	160	149	194	147	153	155	152	164	179	172	189	172	195	164	139	153	182	167	175	158
AT1G21690	17	25	16	13	20	25	21	21	21	19	18	19	21	18	22	11	18	19	15	22	19	24	24	19	18	22	19	15	21	18	10	15	19	15	19	18	21	22	16	15	20	24	21	10	15	18	24	24	21
AT1G21700	21	14	21	14	13	20	23	21	18	18	23	18	20	18	22	18	16	22	19	24	21	23	17	21	18	18	20	23	21	22	20	22	21	16	17	20	21	17	17	18	17	21	24	20	19	21	28	26	26
AT1G21710	15	18	13	20	16	16	18	26	21	18	17	21	15	19	16	15	22	18	16	19	18	19	23	25	17	15	14	21	19	17	13	27	19	14	17	18	19	23	17	15	17	13	13	19	15	24	15	20	21
AT1G21720	85	108	81	107	93	94	118	111	110	98	119	103	118	106	99	95	86	98	101	111	109	100	111	102	100	112	104	106	111	106	113	104	99	100	111	101	97	89	112	112	118	111	103	92	94	111	95	99	95
AT1G21730	11	11	8	7	12	13	12	9	8	10	8	15	9	6	12	7	9	8	10	9	9	8	8	9	6	9	14	11	6	8	9	6	8	7	5	11	7	12	8	15	10	9	14	9	16	10	9	8	5
AT1G21750	49	49	40	51	44	42	47	56	43	50	50	48	55	50	54	45	40	64	51	58	48	51	47	41	54	52	46	47	45	39	56	52	48	41	48	65	41	60	52	64	67	48	47	49	48	50	53	50	50
AT1G21760	42	51	50	57	42	45	51	52	46	49	57	53	52	44	51	46	42	58	52	52	55	50	56	50	50	53	56	50	60	43	47	52	41	54	50	48	54	51	51	45	45	44	47	54	47	54	49	53	46
AT1G21770	277	237	263	237	272	250	245	241	266	251	239	255	262	256	270	243	243	282	258	248	255	240	278	237	269	289	257	267	257	246	278	233	240	249	243	231	250	251	266	254	257	234	268	242	242	288	229	252	251
AT1G21780	39	39	35	41	45	41	52	48	49	44	44	43	40	46	49	39	41	39	42	39	61	42	42	44	51	45	45	42	52	41	44	45	40	38	42	40	41	43	36	39	36	46	51	30	36	47	43	46	46
AT1G21790	14	17	14	15	13	18	17	21	15	15	13	21	15	13	19	16	12	15	16	23	16	12	22	12	13	20	16	18	22	16	14	12	9	18	16	12	16	20	20	21	16	18	23	14	24	16	12	14	16
AT1G21810	1	2	1	0	0	2	1	1	1	0	1	3	2	2	1	1	1	1	2	1	1	1	2	0	1	1	1	1	1	1	1	1	1	3	1	1	0	1	2	1	1	0	2	1	0	1	1	1	3
AT1G21830	46	56	62	47	58	58	58	28	44	49	53	33	49	43	48	55	53	51	52	38	57	43	50	35	49	51	51	51	34	52	45	43	48	47	50	46	42	47	52	50	48	36	54	55	50	42	43	41	46
AT1G21840	9	12	8	10	9	8	13	11	10	17	10	8	10	11	7	8	9	11	10	9	11	7	8	8	11	12	10	10	8	9	10	13	8	8	10	10	12	9	9	12	9	8	8	13	11	10	7	10	7
AT1G21880	11	12	11	9	11	13	11	9	11	15	4	12	9	13	15	10	11	15	13	9	11	8	15	11	12	12	15	12	10	14	13	14	14	11	8	10	13	18	11	15	15	7	11	17	9	12	12	9	17
AT1G21900	52	63	62	56	53	67	56	86	68	56	60	73	55	56	60	61	51	69	67	75	59	56	71	60	56	64	58	68	66	77	52	66	69	53	59	65	66	67	67	73	63	54	62	53	54	59	57	55	55
AT1G21910	36	32	51	51	38	48	35	32	58	52	42	41	61	51	36	35	32	50	34	59	47	59	36	42	68	40	47	52	49	39	55	34	24	44	62	47	57	51	43	49	48	38	50	33	58	69	30	61	45
AT1G21920	56	65	80	67	38	63	63	43	52	65	62	69	74	61	63	58	58	69	56	47	66	55	38	50	90	55	65	60	47	65	74	70	57	59	61	61	63	50	56	45	62	65	64	60	64	76	51	71	78
AT1G21930	41	49	57	68	53	53	40	58	68	51	56	62	67	66	56	50	57	54	48	69	70	63	74	72	75	62	56	66	73	55	56	66	43	53	71	62	61	65	50	63	60	51	67	35	59	79	49	58	59
AT1G21980	15	10	10	6	9	13	8	6	7	6	10	10	7	6	7	11	11	7	14	4	6	9	8	6	11	12	5	10	4	11	7	6	10	6	7	8	9	8	8	10	10	7	12	16	10	8	10	7	7
AT1G22020	22	15	19	20	27	20	21	16	18	23	21	18	22	24	19	18	17	18	23	19	19	25	24	16	22	30	16	20	26	16	19	23	13	15	21	19	23	16	22	20	23	23	25	16	18	25	20	14	24
AT1G22030	7	5	5	2	3	3	5	5	6	7	4	5	3	5	1	3	3	5	4	1	5	1	7	6	3	7	8	3	3	2	7	7	2	2	3	2	4	6	2	6	7	7	7	9	1	2	6	8	3
AT1G22040	10	14	16	11	11	9	14	11	6	14	13	11	18	12	17	8	11	13	10	11	17	13	9	9	17	21	18	18	9	16	15	14	11	12	14	12	19	15	18	11	14	20	19	13	9	18	9	10	13
AT1G22050	24	15	24	23	26	25	16	18	24	13	21	16	22	23	26	20	18	23	20	22	25	25	21	15	31	33	16	30	24	18	21	20	23	20	19	19	24	26	26	19	29	19	31	19	20	26	13	16	24
AT1G22060	31	32	28	28	23	29	32	43	35	34	32	31	29	30	31	34	21	28	32	40	37	23	28	29	25	30	35	28	30	26	30	38	34	17	30	28	35	23	28	46	34	33	23	32	26	32	28	31	24
AT1G22065	3	1	4	0	6	1	3	3	5	1	2	0	1	0	6	1	2	1	1	0	1	0	5	2	4	5	0	2	1	3	1	1	0	0	1	0	2	0	1	2	3	4	2	3	1	0	1	1	1
AT1G22070	24	40	32	33	40	31	45	37	46	44	30	41	38	47	46	34	30	43	35	32	39	44	36	46	38	37	35	38	44	38	39	39	43	30	35	37	30	29	40	48	46	40	46	27	33	47	27	44	34
AT1G22140	96	116	124	145	95	113	109	117	139	116	116	134	131	126	134	98	117	127	103	129	160	134	129	137	151	141	124	133	137	103	129	99	111	137	154	131	127	140	108	111	114	113	146	100	133	139	106	141	156
AT1G22160	67	79	100	64	61	99	67	49	47	56	82	72	76	55	72	75	77	29	93	44	58	58	42	38	59	76	78	68	37	84	72	61	100	79	60	62	85	64	56	69	58	50	48	94	68	33	65	40	61
AT1G22180	16	15	19	14	12	22	17	16	14	15	22	17	6	18	18	19	15	14	13	15	14	12	12	8	11	13	17	14	11	16	11	16	18	9	17	11	10	7	15	14	10	8	13	17	15	11	17	11	15
AT1G22190	246	224	230	273	222	262	238	336	279	275	284	294	236	255	237	209	250	278	214	299	293	267	307	287	262	274	279	274	289	238	239	308	196	227	283	239	264	266	268	292	239	266	261	186	256	294	237	257	277
AT1G22200	29	36	35	30	35	34	32	39	43	33	38	45	30	27	43	35	35	24	45	30	36	36	55	35	26	30	38	39	37	40	34	42	28	32	36	26	40	36	37	40	34	37	35	42	37	27	30	24	33
AT1G22220	1	1	1	3	0	2	1	2	1	2	5	1	1	1	3	1	3	2	0	1	3	3	3	2	3	1	1	3	4	2	1	2	1	2	1	3	1	1	1	0	1	2	1	1	3	2	2	1	3
AT1G22230	2	3	0	0	6	1	1	3	3	0	1	0	0	5	2	3	2	5	2	2	4	1	5	3	0	1	0	1	2	3	1	1	1	0	3	4	0	1	3	1	3	1	5	6	2	2	3	3	1
AT1G22250	6	5	11	3	3	6	6	3	1	4	6	8	2	5	3	7	6	1	5	4	3	1	4	2	5	7	3	6	2	10	3	5	6	8	4	4	4	3	5	5	5	1	3	10	9	3	6	4	2
AT1G22270	63	69	75	76	79	78	62	60	82	76	68	73	81	72	86	73	62	83	59	85	69	69	71	81	77	67	76	63	67	73	72	69	66	68	83	71	78	76	78	74	75	74	74	68	80	87	78	78	61
AT1G22280	111	115	121	101	87	116	117	161	108	128	148	134	98	98	115	101	113	83	111	132	139	98	134	116	87	125	123	121	106	123	95	146	85	98	108	94	128	102	106	149	111	117	111	111	108	84	113	97	123
AT1G22300	156	167	149	140	154	138	146	147	118	147	157	147	145	144	145	168	155	141	159	114	130	142	161	146	121	130	134	118	125	168	147	152	153	127	139	138	135	158	146	134	150	136	149	175	151	118	162	138	113
AT1G22310	8	8	8	5	7	4	7	4	6	9	6	4	10	3	9	6	5	9	7	6	8	3	12	4	10	9	4	10	6	8	7	6	6	8	8	8	5	11	8	11	8	9	5	7	8	11	8	5	3
AT1G22330	10	19	19	10	16	14	20	10	8	13	17	16	15	16	16	21	17	8	20	5	10	13	14	11	8	11	13	13	7	24	15	10	21	10	11	13	18	12	12	13	15	11	15	25	15	3	17	15	13
AT1G22350	10	9	7	11	13	9	11	6	12	9	8	12	13	14	7	10	9	9	11	14	12	8	8	10	9	14	10	8	9	15	14	13	10	13	14	13	13	11	14	13	14	13	9	10	15	11	10	8	10
AT1G22360	45	56	55	43	43	56	56	29	39	44	45	37	50	41	49	50	42	53	61	33	38	39	29	33	41	35	53	49	29	55	51	53	59	54	34	44	44	34	50	41	66	44	42	60	53	47	48	37	42
AT1G22370	13	24	34	29	31	31	25	22	23	25	30	19	33	29	29	25	20	26	30	17	20	20	22	21	29	28	24	35	23	34	29	28	36	30	20	25	29	28	25	30	34	32	23	32	25	33	19	25	24
AT1G22400	14	11	13	11	15	11	14	16	13	14	12	8	11	14	14	6	13	21	10	20	11	11	9	16	16	16	15	15	13	13	13	10	15	7	15	16	17	13	13	9	16	11	18	12	8	21	14	17	16
AT1G22403	8	12	10	8	4	9	8	7	11	13	6	12	6	8	6	8	6	13	6	16	10	11	12	6	10	10	9	10	9	8	10	11	6	9	11	11	10	12	10	7	11	10	10	8	8	12	10	9	10
AT1G22410	56	51	60	46	46	46	64	44	43	57	51	49	47	50	46	49	52	39	51	43	43	36	52	53	38	35	44	51	37	47	64	50	43	46	59	44	42	42	47	52	53	44	62	57	47	43	58	44	47
AT1G22430	25	31	31	36	26	32	28	27	28	30	27	28	29	35	31	27	29	31	27	33	38	23	25	33	41	33	39	41	35	33	18	29	27	31	28	32	38	41	28	31	34	36	25	31	32	32	41	34	38
AT1G22450	75	90	67	75	65	78	74	78	74	62	67	58	75	70	92	56	68	82	81	77	72	81	68	63	87	74	71	65	87	65	65	67	80	65	77	69	82	72	65	57	79	69	71	87	57	78	77	77	65
AT1G22490	6	3	1	4	3	2	2	2	3	9	2	6	1	1	3	1	1	3	3	3	3	3	2	5	1	3	3	1	2	3	3	2	5	1	3	3	3	7	3	1	1	6	4	2	4	4	9	9	2
AT1G22500	19	21	19	29	14	22	27	20	20	28	21	17	20	21	15	24	27	32	17	26	21	27	23	18	36	23	24	26	22	24	36	17	29	20	34	20	30	22	32	22	25	26	28	20	31	25	32	22	33
AT1G22510	16	22	22	25	25	29	22	22	26	24	26	24	18	23	21	24	27	25	22	24	20	21	29	23	19	25	27	26	22	22	17	20	21	23	26	27	24	24	22	25	20	23	18	26	21	22	19	24	19
AT1G22520	56	58	53	60	57	64	70	52	57	55	52	56	65	64	55	55	54	54	49	55	63	55	64	56	58	67	62	64	59	56	54	69	62	48	51	51	53	63	50	46	63	56	69	58	59	59	55	56	62
AT1G22530	134	160	166	131	141	177	139	124	121	131	157	141	135	139	132	157	126	110	172	127	133	118	146	108	119	129	172	138	111	175	150	172	164	138	122	128	141	126	143	144	151	133	127	175	138	116	139	114	128
AT1G22540	7	11	14	18	10	10	13	15	8	14	11	9	10	9	9	8	7	8	10	10	11	8	13	6	13	8	10	14	10	8	12	15	13	10	14	11	8	9	8	18	15	10	13	12	8	13	6	14	9
AT1G22550	1	9	12	6	2	9	9	5	3	3	9	2	6	5	3	8	6	1	11	4	4	3	4	2	6	3	5	5	1	4	9	5	9	8	4	10	6	3	3	3	4	5	5	10	8	3	4	5	5
AT1G22570	9	11	19	12	12	20	13	8	8	15	10	10	10	17	20	8	11	12	10	8	11	6	11	8	17	14	11	10	8	14	16	13	9	10	13	18	11	19	9	8	17	12	9	19	10	15	13	7	11
AT1G22590	48	40	58	64	51	67	54	74	99	69	61	74	72	66	68	64	57	67	58	88	67	79	81	68	83	80	75	69	95	60	55	65	53	63	75	55	76	83	71	62	62	67	64	40	61	77	53	61	59
AT1G22620	28	27	23	29	24	34	24	26	31	24	25	32	30	30	34	29	31	34	26	29	33	26	34	32	27	28	29	28	25	21	31	26	27	20	22	28	22	23	35	36	30	26	26	21	31	32	27	28	30
AT1G22610	31	37	35	31	35	38	36	25	36	30	50	36	35	32	39	36	37	37	34	32	28	34	40	31	30	24	34	30	29	33	28	28	32	30	30	39	42	31	38	34	37	31	31	30	33	21	42	31	34
AT1G22630	215	258	240	308	219	230	228	284	341	283	265	270	320	282	288	248	258	297	223	321	322	319	293	307	345	274	294	309	360	220	270	277	235	285	282	275	299	309	286	284	254	285	271	218	267	322	250	298	286
AT1G22640	56	61	71	52	47	51	53	34	35	61	57	45	65	42	44	66	63	34	55	36	44	47	25	37	61	51	64	60	35	72	57	52	73	71	62	55	70	45	48	44	66	56	46	70	64	34	57	52	57
AT1G22650	11	15	21	19	13	18	20	29	24	19	30	31	24	20	23	16	19	24	23	29	22	24	23	24	19	26	29	29	33	19	16	25	9	23	27	15	18	27	21	24	15	19	24	13	23	24	12	17	28
AT1G22660	11	5	3	10	9	11	6	8	11	9	8	10	7	10	16	9	9	8	7	8	7	12	10	9	14	12	6	11	8	10	9	10	8	5	6	12	10	8	14	7	11	11	12	11	10	9	9	9	6
AT1G22690	77	173	83	81	108	66	115	174	59	63	102	62	75	102	139	114	87	70	89	80	144	88	78	93	43	132	93	66	84	85	89	92	161	87	95	94	78	72	83	80	143	63	164	100	78	62	127	151	78
AT1G22700	79	103	103	129	87	114	97	119	145	110	109	119	139	138	115	101	104	143	93	116	134	125	125	124	143	135	128	123	112	97	126	127	99	104	111	115	108	134	127	141	133	123	123	94	112	150	93	115	109
AT1G22710	152	61	121	18	91	101	105	71	82	33	74	56	76	52	163	57	96	58	107	12	79	42	69	21	122	210	87	115	29	75	54	27	75	64	51	45	84	139	99	76	86	60	131	106	44	109	32	13	78
AT1G22730	8	13	12	10	8	8	10	10	10	8	12	8	5	9	8	9	7	11	8	7	9	8	12	10	8	13	14	14	8	11	7	12	7	5	12	7	10	7	5	8	9	8	9	10	10	8	8	10	8
AT1G22740	41	38	37	33	36	55	35	46	30	39	45	33	35	37	41	35	37	29	42	32	39	31	31	30	34	37	44	39	31	47	30	53	44	32	36	33	33	39	35	35	50	28	26	54	30	33	35	35	29
AT1G22750	76	83	79	87	59	82	67	92	76	80	82	78	83	88	76	70	73	70	69	88	83	76	85	88	76	80	89	77	91	81	83	83	64	75	81	80	83	81	70	83	82	86	70	66	72	79	76	89	83
AT1G22770	31	22	17	31	26	34	35	30	36	34	20	22	26	28	27	21	26	32	21	22	35	25	31	28	37	39	30	19	20	40	37	36	30	26	22	33	28	27	22	29	41	30	36	29	22	42	25	23	27
AT1G22780	136	159	120	141	132	151	124	135	129	138	133	143	136	142	133	118	141	130	142	143	119	136	142	125	126	133	153	147	152	123	133	136	148	122	130	121	126	138	134	156	136	141	108	129	127	136	137	122	131
AT1G22790	27	27	17	24	31	28	33	22	26	34	31	18	28	28	25	30	28	28	22	30	21	30	23	28	26	23	26	19	23	23	26	29	23	19	22	28	16	26	23	28	29	28	21	29	30	22	28	29	24
AT1G22810	84	84	96	91	62	117	104	194	107	103	152	153	64	102	100	69	98	59	112	156	104	75	143	104	69	131	125	149	101	119	64	130	68	77	97	50	109	117	94	150	115	120	114	93	104	67	83	66	119
AT1G22830	5	7	10	6	8	8	7	14	13	6	13	18	7	11	10	7	6	9	11	12	5	11	15	13	7	6	12	12	10	12	5	11	7	7	4	6	11	10	6	10	3	10	9	7	7	7	5	6	8
AT1G22840	159	180	153	166	160	166	171	210	160	144	167	173	148	168	168	179	164	168	203	189	161	168	184	202	152	174	170	193	172	167	157	176	193	160	138	158	163	185	187	186	178	172	169	197	171	156	178	140	163
AT1G22850	115	125	147	156	113	115	106	132	150	138	120	157	170	143	124	102	134	168	107	186	153	159	148	151	185	154	149	185	186	114	150	135	107	151	170	139	160	144	120	137	113	130	168	103	156	178	122	153	161
AT1G22860	6	8	6	6	6	13	9	8	5	9	11	6	8	10	8	6	11	10	9	6	8	9	8	6	7	10	8	7	8	6	4	9	7	5	11	6	6	7	9	8	7	7	9	3	9	8	8	9	7
AT1G22870	10	15	14	8	12	13	15	11	15	9	11	10	8	11	13	13	17	15	15	12	13	19	11	12	11	15	10	12	10	6	10	13	14	11	14	12	11	21	17	10	15	5	16	12	10	7	11	14	13
AT1G22882	11	17	14	15	14	16	13	14	17	23	14	17	14	18	17	11	9	17	15	12	17	17	13	10	15	16	21	10	13	12	9	12	14	11	10	12	18	13	13	15	20	13	10	11	17	18	21	13	11
AT1G22885	43	44	34	24	33	26	33	29	15	34	28	28	17	27	22	35	25	25	24	16	30	25	20	26	15	27	20	16	12	43	33	28	41	22	36	28	24	21	24	27	32	27	37	34	27	19	47	33	24
AT1G22890	46	59	56	29	25	55	37	29	9	31	47	48	32	15	40	52	47	15	50	25	30	28	32	20	24	42	43	37	15	45	29	55	48	41	26	30	43	30	33	43	59	23	29	68	44	16	55	20	29
AT1G22900	6	14	23	12	16	5	5	20	9	13	6	4	12	4	22	3	5	25	4	8	3	6	27	10	20	11	4	19	1	12	6	9	19	5	6	10	13	17	22	5	20	9	12	5	4	22	13	5	0
AT1G22910	23	19	23	14	19	19	22	9	8	19	15	11	15	6	18	18	19	13	14	11	11	15	12	10	9	18	12	14	5	14	18	17	21	13	13	10	15	17	14	10	12	19	9	23	14	12	24	15	14
AT1G22920	28	29	25	29	31	26	28	40	31	28	19	30	28	33	31	29	30	40	24	34	39	29	37	31	30	28	23	34	32	25	23	26	28	27	28	30	24	35	30	29	40	30	22	37	33	35	30	34	28
AT1G22930	162	167	154	155	179	165	178	180	157	168	159	191	157	157	180	149	170	173	176	181	184	163	190	157	159	187	166	171	162	168	140	150	147	144	151	154	161	161	157	169	173	157	174	162	153	149	167	153	153
AT1G22940	12	19	15	14	13	11	11	9	15	17	13	14	16	15	17	16	7	15	8	12	16	14	16	14	16	15	19	14	18	16	14	17	16	16	17	15	16	17	12	14	11	12	13	15	12	20	17	20	14
AT1G22950	9	12	8	11	5	10	11	11	11	10	11	14	8	6	9	9	8	11	8	8	6	11	9	7	11	6	8	14	12	13	11	12	7	6	9	5	7	7	9	12	11	11	11	8	8	9	9	7	8
AT1G22960	5	4	4	4	1	2	1	1	3	2	2	2	1	2	1	6	3	5	6	2	4	6	0	3	6	2	3	5	3	6	1	5	3	2	3	3	2	0	3	3	5	5	6	3	3	4	3	3	1
AT1G22970	16	14	15	17	24	15	28	13	18	21	14	20	24	14	17	13	15	21	21	22	16	24	20	17	24	19	12	16	16	11	22	15	14	16	21	22	19	20	18	18	16	15	16	16	16	25	13	22	22
AT1G22985	21	17	23	20	20	28	31	46	30	23	40	36	16	24	29	22	26	16	27	37	30	21	40	40	21	36	36	49	26	36	19	29	15	18	26	19	37	21	25	39	24	37	23	24	30	23	21	22	27
AT1G23010	3	1	1	1	3	1	1	4	0	1	1	1	1	1	6	1	2	1	2	2	3	1	2	3	0	1	2	2	2	0	2	1	0	0	0	1	1	1	3	3	1	1	1	0	0	0	4	3	0
AT1G23020	28	31	32	19	22	32	27	29	22	30	31	34	23	21	27	28	20	21	22	29	24	22	32	15	32	18	24	28	20	25	20	33	16	23	24	26	28	23	24	33	31	28	27	31	29	26	27	19	31
AT1G23030	29	30	24	24	31	27	22	23	30	31	27	27	26	24	31	22	24	26	33	19	29	33	20	29	30	30	26	16	29	27	31	27	23	24	36	37	35	29	30	25	29	26	29	23	33	26	37	25	21
AT1G23040	64	54	55	59	71	64	68	48	66	50	56	63	57	74	57	67	69	84	54	58	68	61	63	49	81	65	59	64	63	57	67	56	58	54	66	55	67	68	76	52	64	56	80	61	61	64	40	63	61
AT1G23050	9	10	11	14	7	8	8	10	15	11	7	11	10	11	8	8	10	17	8	10	11	11	12	13	10	15	10	11	12	11	10	12	10	11	12	12	12	18	12	7	14	9	7	10	8	12	7	9	10
AT1G23052	15	28	20	28	23	16	19	18	21	29	20	17	21	17	20	17	16	22	21	26	20	23	12	21	17	19	24	15	20	26	21	15	24	17	24	21	18	23	17	25	21	27	24	11	21	22	27	22	20
AT1G23060	0	1	3	4	4	1	3	2	2	3	2	2	4	1	6	4	1	3	4	4	3	1	4	1	5	1	4	3	3	1	6	3	1	2	3	3	3	1	4	3	3	2	1	2	1	3	1	3	1
AT1G23080	69	89	112	67	62	99	84	55	50	71	94	69	75	54	76	82	80	36	93	51	70	63	41	60	53	62	83	62	42	86	75	75	101	97	56	82	89	60	58	68	81	61	41	103	86	52	83	60	61
AT1G23090	51	47	33	32	64	27	40	49	30	58	39	38	43	28	46	41	45	45	44	33	45	58	31	63	23	34	38	25	37	41	47	36	48	23	45	37	36	26	37	43	36	55	26	53	25	31	70	45	44
AT1G23100	16	15	11	15	13	15	4	15	16	13	8	12	14	12	19	15	16	14	16	14	16	11	11	11	17	16	13	14	16	14	10	22	15	13	10	13	10	15	12	18	19	11	15	18	12	13	12	8	10
AT1G23120	3	4	8	2	7	1	3	10	1	2	1	0	4	3	11	1	3	7	4	3	3	1	9	2	9	6	0	8	1	6	0	4	5	1	1	2	6	6	11	2	5	5	4	2	1	5	7	1	1
AT1G23130	442	220	320	137	327	267	328	244	248	153	234	170	253	210	425	229	311	243	312	126	232	213	256	147	321	535	263	321	163	235	202	144	229	217	199	180	259	366	333	262	248	233	356	294	162	316	170	134	275
AT1G23140	9	18	18	26	17	19	26	21	23	19	20	21	24	17	16	13	20	23	15	26	19	24	23	24	27	21	25	19	20	17	22	23	17	17	20	18	24	19	19	20	21	18	19	17	16	21	19	20	19
AT1G23170	1	2	3	1	1	1	0	0	1	0	4	3	2	1	1	0	2	1	1	2	1	1	4	2	2	1	2	2	1	2	2	2	1	3	0	2	4	1	1	1	1	2	2	1	2	1	1	1	1
AT1G23180	10	16	12	12	12	12	12	15	18	20	16	14	23	15	16	17	13	18	16	19	19	18	21	16	23	15	20	19	21	10	14	16	17	17	15	21	19	21	14	17	14	14	17	8	12	19	22	12	16
AT1G23190	69	76	64	69	70	63	73	75	79	58	79	73	72	67	73	83	70	75	83	72	74	60	85	72	67	77	62	67	56	74	67	73	67	62	71	63	57	75	90	73	78	74	78	81	62	78	62	58	69
AT1G23205	5	7	3	5	5	3	8	13	1	9	4	6	5	3	8	3	8	4	5	4	7	14	3	10	1	6	5	2	7	1	5	6	3	0	6	5	6	0	5	7	3	10	2	4	1	5	14	7	6
AT1G23220	35	34	36	45	40	38	30	45	45	31	36	40	43	51	44	33	46	45	46	48	43	40	46	46	48	48	36	55	44	27	46	50	45	35	41	42	31	41	33	43	45	48	52	40	41	51	30	39	40
AT1G23230	13	15	12	12	15	14	16	16	19	19	16	13	18	16	10	15	16	20	11	11	14	10	12	8	14	15	14	19	16	11	16	13	10	10	14	11	18	11	16	15	14	11	15	10	14	17	13	10	13
AT1G23260	90	97	82	88	109	89	85	93	86	109	93	74	93	104	84	94	87	107	98	80	97	80	99	94	82	92	104	90	84	86	85	104	95	73	91	105	83	87	89	92	99	82	87	91	82	99	96	84	93
AT1G23280	24	28	16	19	19	14	17	24	20	19	24	19	18	26	19	22	22	15	21	20	16	11	20	26	16	16	21	26	20	18	14	12	24	19	22	17	15	22	23	19	21	21	26	20	16	24	19	16	15
AT1G23290	161	192	174	167	168	165	192	154	168	182	155	157	161	175	166	174	192	173	191	170	177	169	172	165	138	165	159	149	160	174	178	171	211	165	160	174	168	175	193	165	187	188	150	188	173	154	194	155	152
AT1G23330	4	11	13	13	9	14	10	16	17	10	11	15	13	14	13	11	7	15	8	12	18	14	13	14	6	10	14	10	19	8	15	11	10	14	18	15	16	10	14	11	12	11	13	6	9	12	12	15	15
AT1G23360	25	32	17	24	29	28	21	32	24	32	21	35	30	20	30	15	21	22	31	42	22	27	34	25	34	31	36	25	32	23	30	25	26	21	27	26	26	28	27	31	21	25	28	30	35	29	22	20	28
AT1G23390	263	293	365	251	225	286	266	166	172	228	232	242	270	220	221	283	295	185	281	199	195	241	163	183	245	182	250	252	190	291	273	265	322	312	259	262	286	240	210	200	256	225	181	343	270	174	269	223	265
AT1G23400	41	53	43	59	43	42	43	42	65	49	51	51	61	46	60	50	43	59	50	58	64	54	59	46	71	58	54	60	66	46	59	43	43	64	52	58	54	58	56	60	65	52	58	48	60	79	47	58	63
AT1G23440	73	87	78	96	99	96	94	104	92	85	93	91	93	99	92	96	101	106	84	115	92	99	93	95	91	89	95	91	102	82	103	109	75	91	95	84	99	98	86	90	91	91	91	89	97	104	82	88	70
AT1G23460	3	3	4	3	4	4	3	7	5	7	7	10	3	3	4	2	2	2	7	8	5	10	10	6	4	4	4	10	4	4	5	9	2	1	3	3	6	6	2	7	3	4	2	3	3	4	1	6	3
AT1G23470	4	3	2	0	2	3	2	2	3	5	3	1	1	1	3	0	2	1	3	2	3	1	2	2	2	3	1	1	2	3	1	1	1	1	1	1	2	1	2	2	1	1	2	1	1	1	1	2	1
AT1G23480	21	26	35	10	11	20	19	13	11	19	26	14	13	11	22	24	21	5	25	8	9	9	11	7	9	20	13	23	4	20	17	19	31	17	16	12	24	20	13	11	30	8	4	24	24	7	22	6	16
AT1G23490	308	335	349	296	311	364	345	353	315	310	350	354	294	299	327	319	337	270	378	312	292	292	320	337	287	343	339	350	269	361	299	347	322	307	324	291	329	326	325	365	324	302	307	346	337	290	310	289	337
AT1G23530	4	4	6	2	1	2	4	1	8	4	5	1	1	7	6	3	3	5	7	0	5	2	7	6	5	8	5	6	2	6	3	0	0	0	2	3	2	3	3	3	7	2	8	6	2	3	2	0	2
AT1G23550	8	9	15	10	10	12	12	22	16	7	17	22	7	6	10	8	13	8	10	18	11	14	17	14	12	10	15	19	14	17	5	15	6	9	11	2	12	11	12	13	13	8	12	9	10	6	6	5	10
AT1G23710	291	321	300	280	238	346	283	460	267	340	382	383	248	292	289	291	292	228	288	340	324	270	365	297	216	322	342	356	284	312	245	360	263	262	288	248	326	284	318	383	309	306	299	314	303	226	331	254	303
AT1G23730	34	17	15	7	27	18	29	20	11	17	14	14	13	13	31	8	23	20	21	12	27	12	16	13	19	42	14	21	11	13	11	7	15	7	11	10	12	25	23	16	14	24	16	14	8	19	17	14	18
AT1G23740	135	155	159	197	149	125	132	161	207	153	140	179	188	156	159	129	155	180	135	207	192	176	180	193	209	168	168	183	225	121	157	141	146	183	158	171	189	181	150	162	139	158	171	127	162	194	147	184	174
AT1G23750	15	21	20	18	13	16	12	19	21	17	13	19	24	16	12	18	20	23	18	19	15	23	19	28	29	23	19	19	23	15	17	16	10	20	21	17	23	16	17	18	17	20	17	7	16	26	11	22	20
AT1G23780	27	39	32	36	34	35	38	39	29	25	30	24	34	43	43	29	37	39	32	46	36	26	28	30	28	26	41	35	32	41	34	37	39	17	32	38	41	30	33	42	33	30	34	28	36	33	31	23	30
AT1G23800	7	1	1	1	1	1	2	1	1	4	1	0	2	2	0	2	2	2	2	1	0	3	1	6	0	0	1	0	0	3	4	1	3	1	5	2	0	1	1	3	3	3	1	0	2	3	3	3	3
AT1G23820	97	78	74	67	104	78	109	84	95	87	88	67	85	88	94	82	90	110	89	82	100	83	127	88	71	93	80	86	90	86	63	80	81	65	77	78	65	86	94	91	86	83	95	93	69	81	76	81	61
AT1G23830	9	6	7	5	9	8	8	3	3	11	6	9	5	5	4	9	8	2	8	2	6	1	3	4	8	4	5	6	1	5	1	8	4	6	4	3	4	6	5	5	6	5	5	11	10	5	6	3	1
AT1G05837	1	3	2	3	2	3	3	1	2	3	1	2	1	2	3	3	4	6	2	2	4	3	5	1	3	2	1	2	1	1	2	1	2	3	3	4	3	2	2	3	3	2	1	3	1	1	2	3	1
AT1G23840	4	8	10	5	5	9	6	3	3	6	6	7	5	6	8	9	7	1	6	4	3	6	6	3	6	3	5	5	1	5	3	1	8	4	5	3	3	3	4	4	6	6	4	9	5	1	7	1	7
AT1G23850	11	4	5	3	7	4	6	7	1	6	4	6	3	4	3	8	4	3	6	5	3	6	7	4	6	7	7	8	2	5	7	6	8	3	8	3	4	4	1	6	6	3	5	6	6	5	7	7	5
AT1G23860	61	56	49	58	51	62	56	62	63	57	63	58	52	51	70	51	59	52	51	70	63	51	60	62	52	63	63	65	57	61	47	63	52	41	58	67	51	66	62	59	67	61	60	50	41	61	69	52	55
AT1G23870	24	33	30	33	35	28	30	41	27	38	26	28	24	33	31	22	29	43	36	35	33	32	42	29	27	37	24	26	27	38	26	25	33	31	28	27	35	36	40	26	32	32	35	31	29	28	35	28	24
AT1G23880	12	13	9	8	5	10	9	12	5	14	11	8	10	8	8	6	8	4	8	6	10	10	10	9	9	3	7	8	7	8	8	10	8	11	8	10	9	11	6	12	11	15	9	4	8	10	12	3	9
AT1G23890	6	5	3	2	7	5	3	3	3	8	5	2	5	8	6	5	4	7	5	8	6	3	3	5	6	5	3	5	6	4	3	4	6	4	6	5	3	6	5	6	6	2	6	4	8	8	3	6	4
AT1G23900	23	28	35	29	28	35	29	34	30	29	27	37	20	30	23	32	29	32	31	25	25	24	28	27	29	31	37	34	25	40	24	30	28	29	33	30	32	19	25	26	23	25	27	29	29	24	29	24	26
AT1G23950	25	39	27	24	36	37	30	30	34	45	34	35	29	38	36	35	28	36	30	33	31	35	38	38	38	36	40	32	42	26	31	35	44	38	36	28	33	41	34	23	34	29	31	35	40	39	28	34	35
AT1G23960	53	65	42	56	57	57	57	57	65	60	59	58	66	56	59	64	50	47	48	55	74	59	53	51	50	59	61	49	52	54	57	57	51	47	63	57	57	63	61	58	48	51	50	56	55	52	56	46	54
AT1G23970	23	15	27	19	19	19	25	23	23	28	20	16	23	17	24	22	18	21	25	21	24	21	23	25	24	19	24	18	22	25	23	18	20	13	20	29	13	21	21	20	28	25	20	21	23	26	18	26	23
AT1G23980	3	3	3	4	3	3	1	3	2	3	1	3	2	3	5	3	3	3	5	3	3	3	4	3	2	1	3	2	3	1	3	3	3	3	2	5	3	2	2	1	5	3	2	6	3	3	3	3	1
AT1G24020	4	7	6	2	3	7	6	4	0	4	5	4	6	0	4	7	2	1	4	0	1	3	2	0	5	3	4	4	1	6	4	3	9	5	1	2	7	1	2	3	5	3	2	8	10	1	4	3	7
AT1G24040	26	22	21	38	24	25	25	26	40	23	22	29	27	28	28	25	17	28	28	33	26	34	30	38	35	39	32	26	37	29	28	36	26	25	34	35	37	34	31	35	27	35	33	20	30	36	26	29	31
AT1G24050	58	72	58	68	71	75	71	82	75	74	73	76	70	60	80	72	71	76	71	82	72	77	66	77	75	72	74	75	68	63	72	80	63	63	72	68	60	69	75	80	66	78	65	78	72	73	80	62	77
AT1G24100	113	75	33	50	126	58	108	78	69	95	78	41	47	73	81	84	90	118	76	77	78	80	119	97	31	54	45	31	61	73	66	59	63	27	77	69	30	57	84	70	84	102	85	86	68	45	109	104	70
AT1G24120	17	21	16	21	17	18	19	12	19	15	15	18	23	15	24	18	16	15	18	9	20	9	15	12	17	20	10	13	12	19	19	17	21	16	16	15	16	13	17	19	12	14	19	15	18	12	20	14	14
AT1G24140	43	43	56	61	42	81	66	142	76	67	103	113	51	73	70	54	65	40	66	94	65	66	97	94	52	90	85	102	82	81	50	101	42	62	66	36	79	76	62	112	65	71	64	61	67	61	58	70	80
AT1G24145	37	58	54	60	44	79	60	101	57	57	76	89	48	66	67	51	59	32	62	69	70	63	78	65	52	64	73	86	70	54	49	83	55	44	58	50	64	62	61	81	51	67	59	53	65	43	66	50	77
AT1G24147	95	119	114	158	108	116	107	176	164	144	137	181	138	140	138	110	112	126	124	174	167	145	180	175	149	143	154	169	169	95	134	143	92	142	136	123	137	144	126	157	119	148	127	89	130	169	111	138	156
AT1G24148	49	66	60	60	68	65	63	64	73	72	53	61	70	73	70	52	59	73	52	81	80	78	73	58	88	65	67	60	86	49	63	72	61	56	69	69	75	79	58	57	65	62	61	57	54	87	69	82	72
AT1G24150	15	31	22	23	8	27	23	41	21	19	35	39	14	20	23	20	21	8	25	18	31	16	24	25	18	29	27	32	16	27	9	31	16	18	19	13	19	26	19	29	25	18	17	22	23	18	27	14	21
AT1G24160	62	79	72	81	57	67	73	89	67	71	82	80	72	64	76	54	69	62	75	76	80	74	78	73	78	67	66	68	89	74	51	79	66	56	69	74	78	71	64	75	60	73	69	69	68	69	67	61	60
AT1G24170	32	43	35	35	30	38	35	51	38	40	46	52	30	29	31	34	40	23	33	34	36	31	37	34	34	37	39	42	30	36	26	40	32	28	37	35	36	36	37	48	43	35	34	32	32	26	39	46	37
AT1G24180	47	46	35	32	50	44	49	41	34	38	35	43	41	43	40	30	41	40	43	34	37	38	41	42	41	51	41	42	28	46	36	32	35	31	28	32	47	40	48	46	35	42	53	52	37	38	40	30	41
AT1G24190	25	37	25	24	29	39	31	26	26	26	25	28	28	25	29	26	28	31	19	25	29	30	28	21	31	25	24	26	26	30	23	24	27	22	31	30	28	30	30	28	25	30	26	28	38	33	23	24	22
AT1G24210	2	3	3	3	3	3	6	6	6	3	5	5	7	5	6	3	2	3	3	3	3	5	6	5	10	5	3	1	6	3	5	5	3	5	3	5	5	4	4	3	3	5	5	3	6	3	6	2	4
AT1G24240	10	12	7	14	8	10	12	10	19	12	11	10	14	14	12	14	13	18	14	15	14	12	9	10	15	19	11	10	10	12	11	16	12	9	14	14	14	12	10	17	14	16	14	15	11	15	16	12	6
AT1G24260	16	7	6	7	23	12	16	12	15	8	11	5	8	18	17	12	10	14	11	10	13	8	18	11	7	19	10	9	11	14	7	4	7	6	10	7	7	10	12	12	17	14	19	13	11	12	9	8	5
AT1G24265	7	5	6	9	4	7	6	2	6	7	6	3	10	5	6	3	6	10	6	6	8	2	4	6	7	8	4	3	8	3	10	7	3	3	4	4	5	5	3	6	6	8	6	7	7	6	3	8	5
AT1G24267	24	32	32	28	21	32	30	38	32	34	35	26	21	34	36	25	30	26	30	39	36	26	36	35	30	36	28	35	25	23	27	27	19	21	25	29	31	24	28	32	36	41	35	37	29	26	27	30	27
AT1G24280	4	11	8	8	5	6	9	12	8	7	6	8	6	10	8	6	10	8	7	11	10	12	8	6	8	7	8	8	10	6	9	5	8	7	11	9	6	5	6	7	6	8	12	6	8	4	4	3	7
AT1G24290	0	1	3	5	1	1	1	1	2	3	1	3	3	1	6	1	1	3	0	2	3	1	1	2	2	1	3	5	3	1	3	3	3	2	5	2	4	1	1	4	3	2	3	1	3	2	1	1	5
AT1G24300	30	33	28	23	18	21	35	36	34	32	31	32	21	26	36	25	27	30	22	28	25	22	35	30	23	27	22	37	40	30	26	29	26	26	26	25	33	33	29	30	35	27	30	27	29	36	35	31	34
AT1G24310	10	12	6	6	8	12	8	12	10	9	11	6	9	11	13	10	8	14	7	10	13	9	12	7	8	12	11	10	8	8	10	6	7	3	8	9	9	10	8	10	13	10	9	5	8	8	8	10	10
AT1G24330	6	9	7	3	6	5	8	8	5	8	8	5	6	2	6	7	7	8	10	8	12	7	10	3	3	10	9	9	3	8	3	10	5	5	3	6	6	8	7	8	6	9	4	6	5	4	6	9	5
AT1G24340	17	18	18	19	14	17	18	15	16	21	15	20	23	19	21	16	11	21	18	19	21	20	17	14	28	21	29	21	17	21	17	18	24	14	20	19	14	14	20	24	18	23	20	18	17	22	17	26	19
AT1G24350	52	51	46	54	46	56	46	51	62	52	53	56	54	51	50	45	46	61	45	51	44	46	45	47	62	48	50	47	39	48	51	56	37	51	47	45	48	49	52	57	53	48	53	46	66	55	53	50	49
AT1G24360	72	79	72	75	63	79	76	85	75	71	95	74	79	72	81	81	68	76	83	77	87	75	91	76	66	80	77	86	90	74	73	83	95	74	69	72	62	69	89	74	90	85	69	71	62	75	88	61	68
AT1G24400	4	8	9	6	4	7	6	8	3	3	6	2	2	7	9	4	2	3	4	2	12	3	3	5	2	10	4	4	3	7	7	3	11	6	9	2	8	3	8	5	6	4	9	6	5	3	7	7	5
AT1G24440	21	18	22	17	22	21	20	18	19	24	16	22	21	23	21	22	25	30	24	17	19	25	28	19	26	16	15	18	21	22	31	18	24	20	25	22	20	23	24	15	25	21	30	16	25	27	18	27	21
AT1G24450	34	40	33	28	31	29	39	38	34	34	28	33	28	28	32	35	33	32	36	25	27	25	28	42	27	29	28	26	29	33	27	31	29	29	28	34	30	34	33	34	34	29	33	28	33	30	33	29	28
AT1G24460	26	41	34	45	34	32	38	39	39	36	47	40	25	39	38	34	30	23	34	42	39	31	35	34	27	32	41	38	40	39	31	38	36	35	36	35	34	29	22	37	40	37	38	37	29	31	38	27	35
AT1G24490	23	22	28	29	23	28	23	22	37	29	33	23	37	32	32	17	34	37	26	37	41	32	25	37	49	35	29	28	35	26	34	39	32	28	32	34	28	34	26	28	35	30	37	28	23	43	32	27	39
AT1G24510	64	52	50	51	61	53	59	51	56	53	57	58	62	55	66	58	50	49	63	62	66	63	58	71	48	53	47	56	48	55	61	56	56	50	55	56	55	47	58	47	64	56	69	66	56	58	58	57	58
AT1G24530	24	29	22	26	30	20	38	41	27	30	28	38	30	27	34	18	24	39	23	46	32	37	34	39	32	27	32	30	36	24	31	31	29	13	36	28	29	32	35	31	28	34	31	23	25	39	31	37	34
AT1G24560	36	28	27	24	29	36	28	44	31	32	38	30	26	31	36	24	34	22	31	24	32	33	31	30	30	28	33	31	30	25	23	35	31	31	34	28	33	32	29	35	20	28	29	24	29	33	27	30	32
AT1G24580	10	8	11	12	6	11	9	11	17	10	11	8	16	13	10	4	17	12	7	21	18	17	13	14	17	15	11	11	19	9	14	7	13	20	16	17	14	17	12	8	13	9	17	3	11	18	7	16	15
AT1G24575	56	9	30	3	36	32	32	21	30	3	15	14	24	15	54	14	29	17	20	4	23	9	25	6	42	74	20	39	11	20	18	3	17	12	13	10	20	37	41	23	19	19	43	23	6	30	7	5	21
AT1G24577	1	11	4	6	3	1	5	16	1	1	2	0	0	9	7	5	2	4	1	5	9	5	2	5	0	9	3	3	2	2	2	3	12	2	4	2	3	1	1	1	11	3	11	2	2	2	7	8	2
AT1G24610	13	21	16	18	20	19	17	21	17	22	16	14	30	12	19	19	19	23	21	18	22	11	19	24	20	21	21	15	21	16	21	17	17	13	21	24	14	20	17	21	18	20	23	16	19	20	18	24	16
AT1G24625	20	16	17	16	30	17	26	15	15	24	24	18	15	21	19	16	18	24	18	16	22	28	23	18	24	17	19	23	24	19	18	19	20	13	16	21	11	13	16	22	17	17	19	22	13	21	26	21	21
AT1G24706	34	32	29	27	31	25	30	43	28	35	36	30	30	35	37	33	26	26	27	29	27	30	32	27	24	37	27	30	33	39	27	39	30	32	31	32	33	28	23	38	32	29	38	33	37	27	28	31	27
AT1G24764	18	17	26	9	14	18	17	18	12	11	19	8	20	14	21	16	17	6	19	9	11	11	18	18	15	19	18	19	10	24	13	16	14	11	19	14	15	16	11	17	17	12	11	21	10	13	14	16	16
AT1G25175	23	17	12	15	19	9	26	15	14	22	21	22	17	12	23	11	11	11	13	18	13	12	24	13	13	10	16	14	17	20	14	11	17	10	22	12	12	12	9	17	16	14	18	12	16	17	18	15	17
AT1G25211	6	8	8	6	9	6	3	5	6	8	5	3	5	5	7	2	3	6	8	7	6	8	7	9	4	9	5	10	7	6	8	6	6	4	8	6	2	8	6	6	8	6	12	4	4	8	6	6	6
AT1G25220	51	59	59	60	59	71	66	115	67	60	89	97	44	61	70	79	68	61	77	73	68	49	101	84	31	77	65	88	69	84	51	80	43	44	66	45	62	64	66	100	72	64	71	71	79	51	52	57	71
AT1G25230	72	65	16	27	69	24	47	67	23	89	60	48	42	30	55	40	66	47	53	50	61	81	35	87	17	42	37	20	48	38	59	51	47	13	48	50	44	34	57	53	30	71	23	33	27	36	105	69	36
AT1G25250	4	4	3	2	5	5	2	8	5	3	6	4	6	2	6	6	2	4	3	5	2	3	5	5	2	4	5	6	8	3	3	6	6	1	3	5	6	4	4	5	1	6	3	6	1	2	3	4	4
AT1G25260	57	61	65	66	57	59	76	71	48	67	56	58	51	62	55	69	66	57	71	63	61	69	63	67	51	58	50	67	65	82	65	69	71	53	72	62	67	62	50	65	71	61	60	73	63	58	71	55	65
AT1G25277	19	22	17	14	11	13	17	15	15	21	13	16	16	14	14	17	13	14	18	18	11	12	18	9	16	16	16	17	11	15	10	14	18	17	11	11	15	15	17	22	16	15	8	12	15	6	20	14	13
AT1G25280	37	22	23	33	30	25	31	29	32	29	23	24	18	31	43	21	31	37	32	22	34	20	41	29	23	30	31	28	35	32	25	21	21	20	29	34	21	30	32	23	39	33	35	30	26	31	29	28	28
AT1G25290	11	19	18	17	18	15	12	24	28	25	21	20	18	18	20	13	16	21	18	25	20	17	22	15	29	19	22	24	22	16	17	14	15	20	22	17	17	22	16	31	15	24	20	16	21	21	21	16	21
AT1G25320	2	1	1	1	3	3	6	2	3	1	5	3	6	5	2	3	4	4	4	1	3	3	1	1	1	2	1	4	1	3	3	2	3	3	4	6	2	2	3	3	2	6	2	5	3	3	3	3	1
AT1G25350	51	50	38	44	53	43	47	56	49	44	56	40	48	45	43	43	51	45	51	50	47	41	52	51	37	48	51	45	41	41	37	55	41	34	41	48	40	43	44	52	39	47	48	45	45	43	44	38	49
AT1G25370	15	13	12	9	10	15	16	26	13	12	18	26	9	13	14	12	17	7	22	18	12	10	19	21	8	16	15	22	13	18	7	21	8	10	11	8	10	12	13	18	17	18	15	9	6	8	11	9	14
AT1G25375	9	10	7	11	11	13	12	10	11	7	12	9	6	14	15	11	6	12	16	7	11	6	12	10	9	11	14	17	12	13	13	15	11	5	2	8	10	13	12	12	17	12	11	10	8	13	12	9	10
AT1G25380	18	15	18	13	19	22	22	12	15	19	19	16	26	19	23	18	16	27	20	17	23	17	21	18	18	26	14	16	12	19	24	16	23	14	17	15	18	18	17	13	21	11	24	17	12	26	15	18	15
AT1G25390	24	30	30	24	25	31	21	24	25	39	27	37	24	24	33	18	23	23	31	24	25	24	35	21	30	28	21	36	21	30	26	38	28	30	21	25	30	29	28	26	37	17	22	25	27	25	27	19	28
AT1G25400	179	201	192	152	125	237	191	301	147	197	250	252	137	188	184	195	170	124	217	219	192	151	245	182	132	213	209	231	157	218	144	239	156	154	186	127	211	180	205	247	207	186	182	193	197	124	205	137	191
AT1G25420	57	50	54	64	45	46	46	62	64	59	51	59	48	56	49	45	62	56	56	59	54	44	55	57	64	62	56	65	66	50	54	62	51	63	49	48	61	45	45	54	61	46	66	47	52	59	47	53	62
AT1G25422	9	2	3	1	5	6	4	5	3	3	5	1	3	3	3	1	6	4	3	4	3	4	5	4	4	8	1	4	2	1	5	2	3	1	4	1	1	3	4	3	1	1	5	3	1	6	7	5	4
AT1G25425	3	3	8	3	5	5	4	3	1	3	3	3	6	2	3	8	2	2	5	1	3	5	2	1	2	4	6	6	1	5	5	7	8	3	3	7	7	5	2	3	4	2	1	4	5	1	4	3	3
AT1G25440	93	123	100	106	115	81	102	77	128	114	85	88	131	105	103	89	107	137	86	98	126	117	90	99	161	109	121	98	132	98	124	85	86	96	102	132	123	116	91	107	118	119	114	76	78	132	100	136	109
AT1G25450	3	14	2	3	8	6	7	17	2	1	7	3	5	9	11	9	4	6	4	6	16	6	4	7	2	11	3	2	8	6	4	6	14	6	7	8	2	4	6	4	17	2	20	5	3	3	8	17	5
AT1G25470	6	8	7	6	14	5	11	6	10	8	8	9	8	7	8	9	6	6	13	5	9	8	8	8	6	9	6	5	7	8	8	8	10	5	7	7	3	6	3	5	6	9	5	9	5	8	12	7	5
AT1G25480	11	11	15	10	8	11	15	3	8	7	11	9	11	6	10	16	8	3	16	4	9	6	7	4	9	6	12	10	5	18	8	9	20	11	9	9	9	6	6	10	15	8	8	15	15	4	11	8	10
AT1G25490	47	55	48	47	52	56	60	47	48	50	57	59	40	51	46	53	52	45	46	54	45	51	56	52	39	41	46	52	53	55	49	56	48	40	44	48	41	46	48	56	55	54	54	53	47	39	48	48	50
AT1G25500	5	8	3	6	5	7	6	6	6	6	9	6	4	3	3	3	3	3	7	5	6	6	7	4	6	7	5	6	8	4	4	6	4	4	2	3	8	6	4	5	5	4	8	6	5	3	12	5	6
AT1G25520	33	33	48	42	35	43	34	41	43	26	33	33	45	32	43	25	39	30	40	36	40	30	48	32	41	51	47	49	45	32	36	39	29	38	32	30	47	37	37	37	34	41	54	34	29	53	30	28	44
AT1G25530	13	0	0	0	8	2	4	2	1	7	1	2	1	3	1	4	4	6	1	7	2	1	2	7	0	0	1	0	1	4	5	2	3	0	5	2	1	4	1	4	3	4	1	2	1	11	8	6	5
AT1G25540	15	28	21	18	16	20	19	27	24	21	27	24	16	21	24	21	21	21	24	23	32	19	24	19	22	30	23	23	23	15	16	24	21	25	21	14	21	24	26	30	27	21	25	21	15	24	17	20	27
AT1G25550	155	167	170	162	136	169	156	147	148	190	155	153	172	145	167	176	155	159	154	163	168	173	143	161	171	146	170	158	155	172	192	155	173	162	162	155	175	153	155	187	173	161	152	155	168	170	188	166	159
AT1G25560	165	193	159	153	160	178	167	130	123	190	166	144	169	157	144	184	164	164	179	134	140	171	122	140	145	124	169	152	123	170	193	155	190	147	154	171	184	139	168	160	170	179	135	162	157	152	194	153	160
AT1G25570	11	12	12	21	19	15	21	16	17	18	13	15	14	12	23	14	16	18	19	17	15	10	13	16	17	18	14	17	16	19	24	17	12	14	14	18	13	16	15	17	17	15	18	15	13	19	16	8	10
AT1G25580	11	10	6	8	12	8	8	10	10	14	7	6	7	9	15	8	8	14	13	7	11	7	9	11	8	10	11	8	9	10	10	6	10	7	10	7	6	10	10	11	8	12	11	10	11	13	14	8	12
AT1G25682	46	59	50	54	52	58	60	70	57	51	69	65	45	60	46	54	60	65	50	66	57	50	74	68	53	58	48	60	53	53	56	53	44	53	52	48	60	58	52	61	54	55	61	40	63	58	47	61	53
AT1G26090	12	11	6	9	10	14	15	10	13	11	12	9	11	13	12	12	8	14	9	9	12	15	15	17	17	12	9	12	15	8	10	13	12	11	8	12	11	11	16	14	14	12	10	9	9	14	11	12	12
AT1G26100	4	6	4	2	6	7	7	6	5	7	4	4	5	6	3	7	6	5	6	3	1	5	6	4	4	3	8	4	3	4	6	1	6	3	4	6	6	5	4	3	4	6	4	6	4	5	4	5	4
AT1G26110	90	82	87	76	87	86	91	87	74	87	92	74	82	91	87	90	85	83	81	97	92	86	79	90	81	69	77	76	78	78	97	80	96	77	78	97	79	95	81	84	90	80	73	90	97	91	93	90	83
AT1G26120	18	15	10	15	16	18	14	22	13	18	20	15	16	17	18	12	15	18	17	18	21	14	20	7	16	17	15	12	10	13	18	17	13	14	16	16	17	15	16	15	19	16	12	14	14	16	15	24	16
AT1G26130	6	11	3	8	3	6	5	7	7	6	4	9	6	5	6	4	6	6	6	4	4	5	4	6	7	5	5	6	6	7	6	10	4	8	5	6	6	5	5	8	7	7	9	6	2	5	3	8	3
AT1G26150	52	48	51	49	40	43	51	47	44	59	56	52	44	42	53	42	53	61	43	42	55	54	45	45	41	54	48	45	54	35	47	47	40	41	51	53	50	49	36	42	54	48	45	43	44	49	57	60	43
AT1G26160	23	30	25	26	26	29	22	25	24	36	18	25	26	27	26	21	32	29	24	27	30	29	24	25	33	31	28	22	37	26	26	20	24	19	28	24	30	23	28	25	34	25	23	18	21	26	27	33	34
AT1G26170	9	14	12	15	16	9	7	14	14	12	17	12	16	17	15	12	13	14	12	17	15	9	15	15	10	15	11	12	14	9	14	16	10	7	11	10	12	15	16	15	14	15	12	10	9	12	8	10	7
AT1G26180	25	25	13	29	23	28	26	26	34	27	23	27	27	17	33	22	23	25	31	28	33	25	38	31	28	24	24	23	30	24	24	22	22	22	18	26	25	27	29	21	29	33	29	13	20	28	24	27	30
AT1G26190	3	5	6	2	1	1	3	5	4	2	5	6	6	3	4	5	3	3	4	2	8	5	5	3	3	4	7	5	3	1	3	5	3	3	3	6	3	6	4	5	5	3	3	2	3	5	1	2	5
AT1G26208	12	11	19	7	6	15	10	10	8	15	20	11	9	8	15	11	12	5	15	7	12	6	5	5	10	5	15	15	6	16	7	14	17	11	8	12	15	10	6	12	13	7	9	19	14	4	14	8	13
AT1G26210	14	28	35	23	13	29	18	7	8	21	23	14	18	15	19	22	21	6	26	14	7	11	11	7	19	8	22	23	9	25	22	28	27	30	20	16	25	16	19	11	19	16	7	33	26	3	22	15	17
AT1G26218	3	5	6	6	1	5	6	3	4	5	4	5	3	8	3	7	3	3	6	6	6	1	6	4	6	6	8	3	4	5	6	4	3	2	7	5	6	3	5	3	7	6	6	7	6	6	6	4	3
AT1G26220	42	33	44	44	36	38	36	34	49	41	29	46	58	56	47	36	46	56	31	55	44	60	46	51	65	41	50	53	64	39	41	35	44	39	47	50	47	50	49	40	34	47	56	30	42	53	37	53	36
AT1G26230	14	12	13	17	17	15	12	20	26	12	12	14	13	21	19	13	10	22	10	24	21	24	22	16	19	19	23	22	22	16	9	23	16	17	17	17	21	26	18	15	12	14	16	8	19	23	15	16	15
AT1G26260	4	8	3	4	3	11	7	8	5	10	5	10	3	7	6	10	11	3	10	6	6	9	8	6	8	7	11	7	9	7	6	7	6	7	6	7	6	4	6	7	11	8	3	7	7	11	3	8	8
AT1G26270	35	47	46	35	33	50	40	54	31	47	43	47	42	47	46	49	37	33	34	45	50	36	46	41	38	36	50	38	46	36	38	37	38	43	40	42	42	43	46	49	44	38	33	35	32	40	45	47	41
AT1G26300	27	35	25	32	31	29	23	21	32	40	45	25	40	34	32	30	29	34	23	23	26	18	22	35	34	34	20	31	36	29	30	42	26	26	31	26	32	28	28	31	32	27	31	26	29	34	29	22	30
AT1G26340	24	21	21	17	17	25	20	28	26	27	21	38	23	28	25	21	22	29	24	27	27	21	29	23	24	28	24	32	30	22	27	34	27	23	23	31	23	31	22	27	31	25	22	15	32	23	25	22	23
AT1G26370	4	5	5	8	6	8	8	6	6	8	6	10	3	8	8	4	9	6	10	10	6	7	8	6	6	8	11	10	5	6	9	8	7	7	7	6	10	12	10	7	5	6	8	9	8	10	9	9	3
AT1G26380	11	8	11	11	5	18	14	36	15	6	23	23	5	12	14	9	11	6	15	29	14	7	29	19	6	20	19	36	15	12	3	19	6	10	13	4	16	15	18	22	10	15	15	15	16	8	11	6	15
AT1G26420	1	0	3	1	2	4	2	6	1	0	5	3	1	1	1	2	4	1	1	5	2	1	1	0	1	3	2	3	2	1	1	2	0	1	1	1	1	3	2	3	1	2	2	1	2	3	2	0	1
AT1G26440	21	22	27	23	23	33	24	28	21	22	31	29	17	28	20	28	21	18	25	20	20	21	24	27	22	21	35	22	17	22	21	27	23	13	22	22	28	21	21	23	23	23	22	35	22	20	22	23	25
AT1G26460	14	18	12	12	15	13	13	8	11	15	14	15	15	11	16	14	16	12	20	10	14	18	16	6	18	18	18	11	12	9	15	11	17	8	16	11	13	13	10	11	9	13	17	13	9	13	13	10	9
AT1G26470	42	63	39	45	49	57	44	61	57	46	53	63	61	54	59	47	53	44	58	56	54	58	58	60	49	56	47	64	44	54	54	62	56	50	39	50	43	58	48	57	57	53	57	48	53	43	50	53	56
AT1G26520	6	4	3	5	6	6	9	3	2	5	7	4	3	4	8	5	9	6	5	7	6	5	6	3	7	8	6	5	6	3	7	2	6	6	5	8	7	6	4	1	3	3	5	6	4	6	4	5	3
AT1G26550	176	167	163	141	167	160	167	172	179	155	154	155	157	170	190	156	149	166	161	138	173	159	174	154	181	197	164	177	146	153	167	145	174	164	146	150	156	172	153	166	182	154	179	180	146	180	146	144	171
AT1G26558	3	1	5	3	3	3	1	3	4	1	4	4	3	4	3	1	5	4	3	4	6	6	1	6	6	6	3	6	10	2	6	3	3	3	3	2	4	7	4	3	3	3	5	3	5	8	1	3	6
AT1G26560	19	14	14	17	20	14	12	16	23	14	20	19	14	17	12	17	10	16	16	17	26	20	21	16	18	16	9	16	21	12	17	13	8	16	14	19	14	14	16	10	15	13	21	12	19	17	16	15	19
AT1G26570	6	3	3	3	6	6	5	5	2	3	9	2	6	6	5	7	7	5	3	3	5	4	4	4	3	3	1	2	1	6	4	3	9	7	3	8	3	5	5	3	3	5	5	8	3	3	9	3	1
AT1G26580	53	67	65	57	59	65	67	73	59	64	89	86	50	70	76	61	63	48	75	61	70	49	72	73	45	65	56	75	59	57	53	65	54	55	58	53	56	59	67	75	67	66	65	63	61	40	64	53	57
AT1G26600	1	2	0	0	1	1	1	2	1	1	0	0	0	3	4	1	0	0	1	3	3	1	1	1	0	1	0	1	1	0	1	1	3	2	1	1	1	0	1	0	3	1	3	1	0	1	1	3	0
AT1G26620	10	11	12	6	7	8	8	6	11	12	6	9	9	10	9	9	11	8	14	12	9	6	9	9	8	6	5	6	8	5	10	7	10	1	10	7	12	11	11	8	8	8	6	9	9	10	12	13	6
AT1G26640	11	15	15	14	15	13	10	15	11	21	9	21	13	17	14	9	10	11	14	15	16	10	17	13	16	21	20	16	12	13	15	17	10	14	15	11	15	17	21	21	14	12	17	15	14	14	14	18	15
AT1G26650	18	18	21	18	13	22	23	11	16	16	19	14	22	12	24	19	20	16	14	20	18	13	18	18	14	22	17	14	11	20	19	19	19	12	14	21	14	13	18	20	18	15	11	19	16	15	18	14	12
AT1G26660	15	11	12	17	21	12	9	23	20	14	15	20	16	18	18	13	15	16	11	16	19	14	17	20	15	29	21	14	12	12	14	19	15	14	15	17	17	13	12	24	16	17	18	15	15	15	18	15	15
AT1G26665	52	55	43	45	56	57	67	63	62	62	50	49	50	57	51	60	50	60	65	60	55	61	77	58	40	46	50	55	56	49	47	54	48	48	47	50	54	46	63	48	49	65	50	45	67	53	49	56	47
AT1G26670	206	263	213	210	226	214	218	196	222	212	218	203	224	216	207	215	213	224	221	224	217	226	213	231	222	207	217	216	204	241	232	218	219	212	215	208	212	222	217	218	227	220	210	226	234	217	219	230	201
AT1G26690	28	26	30	44	38	43	30	53	53	35	34	42	34	28	48	24	44	46	35	40	38	28	51	36	32	35	43	47	44	32	31	45	33	26	35	31	34	31	38	48	30	37	34	34	26	32	46	35	33
AT1G26730	3	1	1	3	1	4	3	4	3	3	1	3	1	4	3	2	2	1	1	5	2	6	4	3	2	4	2	3	7	4	4	7	3	3	3	1	7	6	2	5	1	5	4	5	1	4	3	3	1
AT1G26740	36	38	46	41	36	34	35	34	44	34	37	42	45	49	41	36	39	48	30	38	32	38	38	38	49	37	54	41	45	38	39	47	41	33	41	37	41	45	32	43	44	43	35	40	35	54	40	42	36
AT1G26750	38	36	32	40	47	37	39	39	55	41	41	45	47	49	54	43	50	43	46	47	52	47	58	45	40	49	37	39	53	45	46	46	41	35	45	49	48	44	31	45	47	46	55	46	51	40	39	50	44
AT1G26761	10	17	13	20	13	15	12	11	19	17	10	15	24	19	12	19	15	19	8	22	22	15	22	17	28	21	17	18	27	19	20	11	9	15	26	16	21	24	21	14	20	14	20	9	21	19	14	18	22
AT1G26770	3	6	17	5	6	7	5	7	5	6	5	6	5	6	11	9	6	2	6	5	2	8	7	6	8	8	4	9	5	4	3	1	6	9	4	3	9	6	11	9	7	6	8	13	3	4	1	5	8
AT1G26800	102	100	107	89	82	96	95	108	76	93	111	105	86	84	90	87	94	75	92	84	93	74	93	81	89	105	109	104	64	109	89	94	99	83	95	94	111	78	98	106	104	95	88	95	88	77	94	83	104
AT1G26810	1	2	5	2	4	2	2	1	1	3	2	1	2	3	2	2	1	2	2	3	1	2	1	3	1	1	1	1	1	3	1	0	3	3	1	0	1	3	1	1	1	3	1	2	3	3	3	1	0
AT1G26830	32	38	35	39	29	32	36	47	39	40	37	32	45	44	43	32	42	35	33	31	35	31	48	36	45	38	45	42	37	36	33	32	28	37	44	34	41	36	37	46	33	38	41	35	34	42	30	42	32
AT1G26840	3	1	1	2	1	3	1	1	3	2	1	1	4	3	1	3	1	3	1	2	1	1	2	1	1	1	3	2	1	1	0	1	1	1	2	1	2	1	1	1	2	2	2	1	2	1	2	1	4
AT1G26850	71	86	74	66	74	85	96	76	55	76	92	75	73	83	82	82	73	68	84	67	67	68	73	59	60	66	73	69	61	72	72	75	72	62	77	74	62	64	69	64	75	75	66	85	79	54	80	74	75
AT1G26880	102	112	106	120	105	120	113	107	105	106	100	113	97	114	105	116	107	95	114	118	116	112	130	112	94	108	111	115	105	116	105	103	115	102	102	105	99	98	111	103	118	108	100	111	109	105	117	96	99
AT1G06033	3	3	4	5	6	7	5	6	6	7	5	6	3	7	5	8	6	4	7	7	6	4	7	5	7	6	2	6	6	4	3	5	2	3	2	3	5	6	3	8	8	6	3	3	6	5	3	4	5
AT1G26910	6	1	6	3	3	7	6	4	5	6	6	11	6	7	7	5	8	4	6	3	5	5	4	6	8	9	9	7	6	5	8	9	7	6	6	4	6	5	8	9	10	5	6	6	4	7	6	7	11
AT1G26920	87	76	73	45	78	62	75	52	59	83	67	59	60	74	64	61	84	76	57	51	59	64	57	58	70	75	62	60	57	58	71	53	63	68	72	71	74	63	68	69	83	78	73	83	71	62	83	65	76
AT1G26930	4	3	1	1	4	6	7	5	5	2	3	2	1	5	6	2	3	6	4	3	5	2	5	3	5	7	3	3	2	6	5	1	2	2	5	2	7	3	9	7	3	3	7	7	5	6	3	3	3
AT1G26940	12	16	15	12	10	8	11	13	17	15	11	17	11	17	13	13	18	21	12	14	11	12	16	12	18	12	12	14	12	14	17	18	19	14	16	10	10	18	14	16	12	16	16	17	10	15	17	20	8
AT1G26945	23	32	50	20	17	38	26	17	13	19	29	22	23	24	26	30	28	6	33	10	22	17	13	9	19	19	36	29	10	35	32	21	40	37	22	23	27	22	12	18	26	18	14	53	32	4	28	13	26
AT1G26960	15	23	21	20	20	16	14	18	11	14	21	20	15	11	17	21	18	13	21	8	18	22	12	15	8	11	18	24	12	23	22	16	22	14	11	11	14	20	11	23	15	11	10	20	16	10	15	17	18
AT1G27000	69	67	82	67	69	69	63	64	66	65	72	58	56	62	62	55	65	61	77	51	73	68	61	77	70	71	66	74	63	84	67	71	70	69	61	59	64	77	71	64	84	70	61	76	66	68	57	65	59
AT1G27020	77	124	110	106	105	138	127	130	106	118	97	111	92	111	98	116	93	119	104	110	91	102	120	108	104	93	102	114	94	130	116	138	130	94	102	81	97	119	123	122	140	118	102	104	91	119	100	96	101
AT1G27030	3	4	1	5	7	6	6	6	8	6	5	5	4	8	3	3	3	9	8	5	9	6	11	8	7	5	1	3	4	5	4	4	3	3	7	6	5	1	8	4	5	6	6	6	6	4	6	8	6
AT1G27045	5	4	3	3	7	2	4	6	3	9	6	1	6	2	5	4	5	7	7	3	8	6	3	5	5	4	4	4	6	2	3	5	1	2	6	3	5	2	6	5	3	7	6	5	6	2	5	6	6
AT1G27050	22	25	21	18	30	23	30	20	28	29	20	23	31	36	30	21	29	36	22	17	24	22	31	25	31	20	17	24	33	23	24	22	21	21	19	31	21	21	24	28	29	27	27	17	25	26	23	29	23
AT1G27060	2	4	3	3	4	4	2	6	3	3	3	5	3	6	1	3	5	4	3	5	5	6	6	4	4	3	7	8	5	5	9	6	3	3	5	5	7	2	4	6	6	6	3	3	2	3	5	3	6
AT1G27070	9	8	10	7	15	10	10	9	18	7	10	8	9	4	8	6	11	10	11	13	13	9	10	9	8	15	5	10	12	9	15	6	6	3	12	5	9	8	10	9	10	8	8	10	10	11	7	9	4
AT1G27090	71	76	88	86	78	92	93	85	77	90	96	78	97	98	87	88	88	89	81	84	103	86	92	79	93	104	99	104	81	93	91	87	72	91	101	95	98	88	85	87	94	83	102	76	88	99	79	79	108
AT1G27100	242	266	252	219	182	276	238	282	227	258	271	276	231	237	232	256	233	206	256	248	242	232	226	231	232	250	264	238	214	254	236	283	200	250	250	219	259	231	251	269	249	244	213	245	245	206	246	241	237
AT1G27130	206	246	267	161	177	265	216	164	111	191	235	229	184	170	191	256	215	110	262	138	148	144	137	140	119	163	189	195	106	247	192	203	253	229	181	185	232	166	194	199	226	177	143	287	203	109	218	126	193
AT1G27150	26	29	33	29	25	26	32	35	28	30	20	30	25	23	29	22	19	23	22	29	22	30	22	32	32	25	29	27	33	28	27	40	26	26	27	23	30	23	28	39	29	20	25	18	30	36	25	21	26
AT1G27170	3	6	4	1	2	5	1	2	1	2	3	1	1	1	1	4	1	1	1	2	3	1	3	2	2	2	1	2	2	3	1	1	2	1	1	1	3	3	1	3	5	0	1	1	4	0	3	4	1
AT1G27180	0	2	5	5	2	1	3	3	3	7	3	3	1	4	3	5	3	3	1	3	4	3	2	3	5	3	2	2	6	2	1	1	1	4	1	1	4	5	2	2	7	3	2	5	1	2	2	3	2
AT1G27190	22	25	18	19	33	28	26	18	17	28	23	19	21	17	14	26	21	23	26	21	21	25	21	22	25	17	26	15	19	21	15	19	21	21	20	20	20	26	24	19	23	22	26	25	27	20	24	21	19
AT1G27200	28	32	30	38	28	26	24	31	34	31	25	33	28	22	29	23	22	26	22	28	28	34	30	28	30	24	28	35	29	31	33	30	25	37	31	35	29	30	32	33	30	22	33	24	25	34	32	35	30
AT1G27210	4	9	6	8	6	6	6	9	8	8	6	6	11	13	9	10	8	6	10	8	15	10	12	9	12	13	11	13	10	9	10	11	7	8	7	13	6	10	8	9	17	8	11	5	8	12	4	14	9
AT1G27290	126	142	147	128	144	129	150	118	134	143	155	134	130	122	143	132	120	112	133	128	157	127	123	141	129	135	125	124	118	143	143	145	153	143	144	148	137	119	123	125	156	136	138	122	144	134	134	131	121
AT1G27300	38	34	32	44	40	34	45	42	47	38	36	39	39	41	37	34	37	42	30	41	43	29	37	44	45	43	44	30	31	46	44	37	40	39	44	32	35	38	41	46	41	42	45	34	42	45	36	35	40
AT1G27310	147	132	133	128	130	141	143	123	131	139	131	140	140	125	156	156	148	151	145	136	134	155	129	141	140	132	147	123	139	151	140	167	145	129	126	134	129	139	138	127	139	142	122	161	142	135	156	130	135
AT1G27320	64	67	67	64	71	57	56	58	54	64	57	62	67	61	74	63	58	67	73	51	71	57	51	56	65	66	67	67	56	59	59	66	59	57	53	63	62	59	58	57	81	52	62	66	56	55	63	52	57
AT1G27330	88	113	104	108	88	110	120	159	118	116	132	140	90	107	105	92	105	95	124	130	119	105	118	123	80	119	122	142	106	108	100	128	94	103	106	90	122	100	117	131	120	114	108	117	111	75	119	99	119
AT1G27340	19	28	25	20	23	18	31	17	32	20	21	21	29	25	24	16	23	18	18	20	30	21	32	22	30	21	26	24	24	18	27	20	19	24	15	25	23	15	24	20	26	27	29	19	16	23	25	21	25
AT1G27350	76	86	92	98	91	87	84	126	99	90	98	89	95	104	81	99	90	94	89	98	90	98	95	94	86	91	95	97	86	102	87	99	95	75	91	93	95	87	100	101	106	110	90	84	89	94	86	86	101
AT1G27360	2	1	1	3	1	0	3	1	1	2	3	3	2	1	1	1	1	2	1	1	2	1	0	1	5	3	2	1	3	1	2	2	1	1	3	1	3	3	1	1	2	0	0	3	2	3	3	4	1
AT1G27370	8	5	9	2	3	6	3	3	3	6	4	5	7	2	9	6	5	5	3	6	3	5	2	5	6	5	7	6	3	3	5	5	6	4	3	6	6	8	3	6	3	3	6	3	7	3	6	3	4
AT1G27380	3	2	1	2	1	1	3	3	2	3	2	3	1	1	4	2	1	1	3	2	4	1	3	3	1	3	0	2	1	3	3	2	1	1	1	1	1	1	3	3	0	1	2	2	2	1	1	1	1
AT1G27385	80	80	90	108	87	89	73	99	128	101	90	99	111	110	93	75	81	120	77	118	118	99	109	98	124	111	105	115	126	86	103	113	71	83	113	109	98	115	90	106	105	105	113	68	89	133	81	96	110
AT1G27390	33	28	32	27	32	33	32	26	29	36	26	33	31	28	31	32	33	29	35	26	28	22	36	29	26	25	27	25	21	35	34	27	29	26	27	33	23	28	28	29	28	30	31	32	26	26	28	28	23
AT1G27400	168	176	147	175	168	175	164	195	179	177	186	173	167	184	176	183	161	179	166	198	162	180	203	192	134	163	177	177	194	176	173	175	191	160	167	162	154	174	162	167	183	167	165	148	178	166	168	153	154
AT1G27410	3	2	4	2	5	3	3	3	3	2	4	3	2	5	1	1	2	1	6	4	4	0	3	5	2	3	3	5	1	3	2	2	1	2	1	1	3	2	3	4	0	2	3	3	3	4	1	1	1
AT1G27420	1	2	5	2	1	3	2	2	1	3	2	3	1	3	4	3	1	3	2	3	2	2	1	2	3	4	2	3	4	6	1	5	4	2	3	2	3	4	2	1	4	1	4	4	5	3	1	2	1
AT1G27430	19	13	24	22	16	21	17	22	20	30	26	20	19	24	14	19	21	22	21	21	24	17	26	17	26	21	24	20	23	21	23	24	15	18	15	17	30	20	15	24	24	17	20	18	24	23	21	21	21
AT1G27435	88	101	87	88	77	90	86	97	100	94	82	90	91	85	94	93	98	86	96	101	74	99	84	99	92	88	103	105	96	98	80	91	103	100	85	82	88	103	85	93	106	90	73	102	94	85	80	77	93
AT1G27440	1	6	3	2	2	3	3	3	1	3	2	4	3	3	5	3	6	1	7	6	3	1	3	5	4	1	0	5	3	6	2	3	4	3	1	3	4	6	3	6	3	3	3	3	1	3	5	8	3
AT1G27450	141	143	129	138	135	150	177	162	156	139	143	143	148	151	149	158	141	142	173	165	142	150	155	160	125	141	139	142	136	154	150	167	162	154	122	132	130	151	152	183	156	159	156	164	142	159	164	146	142
AT1G27460	7	6	13	8	8	11	4	10	9	10	8	9	8	13	9	6	9	10	9	8	7	11	10	3	10	6	10	8	8	7	8	6	14	9	7	9	10	6	6	15	5	8	8	10	7	9	7	7	7
AT1G27470	9	11	9	11	10	8	10	14	10	10	10	12	7	12	10	7	8	11	10	8	10	8	10	6	5	8	10	8	10	10	10	7	11	8	7	3	8	9	3	14	12	8	8	10	6	8	11	12	8
AT1G27480	19	31	29	35	25	24	30	30	28	24	20	27	31	31	27	30	22	22	23	33	31	32	24	22	29	25	28	39	31	22	26	24	26	20	23	29	31	33	35	23	31	22	28	25	23	34	33	23	21
AT1G27500	5	8	6	1	4	3	4	6	5	1	6	7	4	3	3	3	3	3	5	3	3	4	7	5	3	3	4	3	2	5	5	6	3	3	3	3	7	2	3	3	6	0	6	2	4	3	3	2	5
AT1G27510	45	55	44	51	44	60	55	65	62	50	58	62	51	64	47	50	45	58	48	57	60	53	57	68	57	50	53	63	72	47	48	64	50	51	56	48	49	58	56	56	55	72	51	47	47	66	65	53	54
AT1G27520	18	22	21	16	21	22	24	20	32	21	24	24	20	21	29	18	25	22	28	22	36	21	22	20	25	27	28	27	24	27	27	31	15	14	26	23	25	25	24	20	26	24	17	17	26	20	26	26	28
AT1G27530	163	121	144	148	154	145	144	130	149	115	120	122	134	129	180	117	139	140	151	126	148	135	148	127	172	213	148	160	121	135	131	112	141	133	122	132	149	164	162	140	141	143	173	136	140	165	111	116	159
AT1G27540	25	24	27	23	27	30	36	34	29	34	39	29	34	36	35	23	26	34	24	29	37	30	24	34	39	35	25	38	30	28	27	38	27	24	36	31	29	30	35	27	37	29	35	30	27	36	28	32	34
AT1G27595	5	2	1	3	5	3	2	3	1	3	3	3	3	2	1	5	4	5	3	3	1	6	5	4	5	3	5	6	4	3	3	3	1	3	3	3	6	3	2	3	3	4	5	4	2	3	3	3	1
AT1G27600	13	16	14	16	13	11	10	16	16	15	18	10	15	13	14	15	11	16	11	17	13	8	16	10	14	12	13	11	6	10	12	9	6	11	10	9	11	16	7	10	12	9	10	8	12	12	11	10	13
AT1G27630	13	15	13	14	16	12	21	12	11	18	16	15	15	12	15	12	12	19	15	10	15	14	12	12	10	15	11	11	12	16	11	13	20	7	11	12	11	14	12	16	22	18	15	16	12	17	19	15	13
AT1G27650	44	51	60	43	53	60	47	54	58	54	74	54	51	50	49	51	61	58	58	53	52	59	49	49	57	53	48	52	47	58	53	56	59	50	43	59	41	46	52	43	63	60	56	52	52	45	46	59	54
AT1G27660	13	11	3	7	22	4	14	7	8	15	11	3	1	11	7	9	10	22	12	6	7	3	18	10	1	5	2	2	6	6	3	1	8	2	11	7	3	8	12	5	11	8	14	9	8	5	6	10	6
AT1G27680	13	11	5	6	11	4	10	11	7	7	8	8	7	6	12	6	8	7	9	10	10	5	9	7	8	12	8	10	3	3	8	9	7	7	6	6	7	5	11	9	7	8	9	10	7	11	8	14	10
AT1G27690	11	11	8	7	11	8	9	8	7	13	12	8	14	9	10	8	8	9	10	10	8	10	7	7	10	10	10	11	6	11	13	9	16	5	11	9	6	10	11	8	9	7	9	5	6	8	10	9	13
AT1G27695	80	80	78	89	85	79	78	86	90	95	82	78	101	77	73	66	77	105	77	82	95	82	89	95	106	86	81	81	101	81	82	91	73	74	77	87	78	87	83	91	92	88	91	77	93	92	77	90	84
AT1G27700	16	16	11	15	11	15	13	20	19	21	18	23	11	18	19	10	9	18	16	22	19	16	20	17	13	23	24	12	16	17	9	21	14	12	16	14	18	15	16	23	18	19	17	16	19	20	15	21	17
AT1G27720	8	10	5	6	5	6	6	12	8	3	10	11	5	5	7	6	4	4	6	8	6	4	12	7	7	13	9	8	9	5	2	9	4	6	5	3	12	7	10	14	12	8	10	11	3	6	14	6	8
AT1G27730	479	531	502	435	415	528	516	610	407	523	568	562	404	434	480	485	465	394	511	504	489	418	499	478	357	480	511	507	407	505	443	528	470	477	475	411	485	452	485	550	495	470	437	501	487	382	531	430	466
AT1G27750	18	14	12	24	19	16	16	22	19	16	18	16	12	20	15	17	15	20	14	21	15	16	19	15	20	14	14	15	21	16	20	17	15	19	16	17	19	18	11	15	14	18	14	12	12	16	15	19	11
AT1G27752	15	25	17	14	23	18	22	26	13	22	25	17	20	25	23	16	18	23	14	21	23	23	18	26	12	21	22	23	21	24	18	19	17	14	23	24	22	29	15	17	18	15	19	20	23	20	23	15	21
AT1G27760	31	34	32	30	23	34	37	52	45	36	39	46	32	34	46	28	41	34	37	43	39	47	49	33	34	50	44	57	46	36	27	45	26	42	35	34	39	40	45	42	32	36	39	30	37	32	29	39	36
AT1G27770	66	78	64	52	44	78	79	104	61	79	80	97	46	64	67	64	57	55	87	80	70	63	96	59	60	72	97	78	61	84	72	96	61	59	69	53	76	71	67	77	81	61	71	72	68	58	74	63	60
AT1G27840	15	13	10	17	11	17	17	17	12	16	16	14	11	16	15	16	15	14	15	12	12	11	17	10	15	14	14	13	11	15	15	14	12	16	14	8	10	12	21	24	13	10	13	17	22	16	12	11	15
AT1G27850	13	19	22	21	14	24	22	15	17	20	24	22	21	17	22	22	18	19	22	22	26	28	21	19	23	17	17	16	17	24	21	18	21	18	18	21	23	22	20	28	23	21	22	14	14	23	18	17	30
AT1G27900	14	12	10	9	11	14	10	14	10	11	12	11	13	15	12	10	16	16	13	19	20	14	14	14	13	12	11	14	19	8	16	11	12	11	17	14	10	15	13	16	16	11	13	12	11	12	10	9	12
AT1G27910	10	7	7	7	10	12	10	8	10	9	15	9	15	11	9	10	7	13	8	17	10	10	11	11	12	10	12	12	10	10	13	12	8	10	15	10	9	8	12	11	7	10	15	6	10	12	10	10	17
AT1G27921	13	9	6	9	11	8	15	14	12	11	13	11	7	8	10	4	10	10	15	11	8	10	11	12	8	11	12	11	7	12	10	11	10	6	9	4	12	8	9	12	10	16	13	9	10	5	14	16	10
AT1G27930	36	44	40	34	40	49	37	27	30	39	38	29	39	43	32	41	37	47	35	30	34	37	33	31	49	34	37	32	33	41	38	40	36	44	36	33	37	30	29	34	47	36	39	42	35	44	39	37	37
AT1G27950	74	108	126	64	79	106	74	62	33	43	86	75	76	55	70	106	88	29	105	42	67	67	31	44	40	55	71	82	23	96	77	79	121	92	81	82	84	58	53	63	86	47	55	119	86	21	89	53	55
AT1G27960	1	1	2	3	2	6	4	4	3	4	2	8	2	1	9	5	6	3	3	7	2	3	6	5	6	6	9	6	3	1	5	3	5	3	4	3	5	5	8	5	2	2	3	3	5	4	4	2	3
AT1G27970	138	156	144	152	156	158	168	163	151	126	148	145	149	153	169	166	143	157	172	156	149	154	157	146	156	167	173	168	155	160	155	153	171	151	158	145	163	166	146	173	169	150	160	174	149	174	154	131	130
AT1G27980	11	16	17	27	17	21	27	21	30	23	24	21	24	25	22	24	21	20	19	34	25	23	24	24	22	14	30	21	30	14	26	24	17	25	27	17	25	23	27	20	19	21	23	12	22	25	24	23	26
AT1G28010	2	3	1	0	2	3	1	3	0	0	3	0	2	1	3	1	1	2	0	1	1	2	1	1	2	1	0	1	1	2	1	1	1	1	0	1	0	1	1	1	1	0	2	4	0	0	3	2	0
AT1G28050	14	15	18	15	21	15	19	17	16	16	11	11	13	16	14	12	18	10	12	18	16	11	24	10	17	15	15	16	10	13	15	20	18	16	15	14	23	11	22	16	26	15	18	15	15	16	11	17	11
AT1G28060	20	25	23	18	23	27	19	18	17	21	25	20	25	27	21	19	19	21	21	19	22	14	25	19	24	27	21	23	16	21	20	20	19	19	25	19	20	23	20	28	25	17	19	19	20	20	27	22	23
AT1G28070	22	15	11	12	13	21	16	16	21	25	16	13	21	16	15	17	18	18	13	17	18	15	14	21	21	17	22	13	12	12	23	18	13	12	19	14	16	22	12	18	21	11	14	15	18	27	16	22	19
AT1G28090	3	5	6	5	3	3	4	4	5	6	2	3	6	3	6	3	7	6	3	11	6	6	4	7	8	5	7	6	6	5	6	4	3	4	7	6	8	7	4	2	5	5	7	4	6	4	8	3	5
AT1G28100	6	6	2	9	13	4	4	6	7	7	8	3	8	9	9	3	6	7	10	7	6	10	7	7	5	5	8	8	4	5	5	5	4	3	8	7	6	8	6	7	4	5	8	6	7	6	5	6	6
AT1G28110	11	5	5	6	7	6	12	6	6	13	6	7	6	8	7	7	7	8	5	9	7	8	5	11	6	3	8	7	4	6	10	10	10	4	11	6	6	8	8	8	5	11	5	7	6	8	10	5	4
AT1G28120	38	49	32	46	53	46	39	52	39	51	45	42	42	47	41	34	38	42	35	45	39	45	46	46	41	38	52	42	43	47	45	44	36	36	41	52	46	47	43	45	42	47	43	36	40	39	39	44	50
AT1G28140	125	147	151	191	153	152	134	173	197	179	152	173	171	174	165	131	156	178	132	188	174	170	186	180	206	181	189	174	187	150	176	182	139	157	165	173	170	177	163	181	188	171	190	132	160	220	147	161	164
AT1G28150	104	131	128	165	144	140	123	167	201	147	135	151	165	156	143	134	135	161	132	186	160	152	158	145	165	151	167	160	172	137	171	165	121	155	155	143	145	158	155	185	174	143	167	130	159	193	120	162	143
AT1G28190	17	29	24	34	30	33	19	41	35	33	22	34	30	30	25	30	38	33	23	33	33	23	35	28	29	29	31	41	31	27	24	34	27	31	23	25	45	37	30	36	30	34	30	29	32	35	20	29	30
AT1G28200	39	50	45	44	44	58	53	46	36	44	52	45	38	34	44	48	49	39	42	33	54	45	46	50	35	47	39	40	46	47	48	55	50	35	45	43	42	42	46	41	52	43	44	44	50	45	55	48	36
AT1G28210	10	4	4	7	9	3	5	7	3	7	7	6	8	6	7	6	4	6	6	8	7	7	6	6	7	7	10	5	8	8	6	9	9	6	5	4	9	4	5	6	8	11	8	9	4	8	7	6	9
AT1G28230	23	29	43	22	29	38	28	22	13	22	38	24	32	27	32	40	32	18	32	17	20	14	22	10	22	23	25	23	8	40	25	31	32	34	17	25	35	27	27	27	36	23	25	47	24	14	32	15	23
AT1G28240	16	24	17	21	23	18	25	25	21	26	23	17	10	19	21	17	18	18	17	21	21	19	19	19	17	23	22	17	23	21	18	11	22	17	22	17	24	26	20	26	24	25	25	22	21	16	18	21	18
AT1G28250	34	29	34	30	27	29	27	29	35	29	29	28	37	33	31	25	33	31	24	27	28	29	31	38	39	30	28	27	38	29	33	33	31	26	30	29	33	29	31	27	23	29	29	27	36	29	32	30	31
AT1G28260	9	9	13	8	13	8	14	8	6	10	10	12	12	10	13	9	9	13	8	6	13	11	10	3	11	9	9	11	9	11	9	11	7	10	12	10	7	11	9	12	12	9	9	11	9	12	13	4	11
AT1G28280	45	49	44	37	42	47	53	54	43	50	63	50	38	41	53	39	43	31	48	46	50	35	55	35	35	37	51	38	38	50	36	41	44	28	44	36	53	39	44	49	58	35	52	51	47	36	56	44	53
AT1G28290	9	0	0	1	1	1	1	1	0	6	2	0	0	2	0	1	2	1	1	3	0	1	0	4	0	0	0	0	0	2	3	2	3	0	4	4	1	0	0	1	0	0	1	1	2	3	5	1	1
AT1G28310	5	1	1	1	3	1	2	1	3	2	1	1	2	3	1	1	1	1	1	3	3	3	3	7	1	1	1	1	1	3	2	3	3	1	4	0	1	1	2	2	1	3	3	3	1	1	6	1	1
AT1G28320	22	19	24	23	17	23	19	16	25	17	22	19	21	22	23	16	20	22	19	21	22	18	17	14	14	18	21	22	15	23	17	21	15	20	17	19	21	13	24	21	23	9	23	23	16	26	15	19	17
AT1G28330	550	556	437	506	574	543	571	511	505	584	531	483	507	534	512	555	519	534	553	499	474	490	472	544	402	433	513	437	439	573	611	604	594	464	492	549	459	478	536	545	565	558	449	566	504	540	605	548	454
AT1G28340	32	22	34	22	27	26	19	30	33	32	24	26	31	25	26	29	31	28	27	30	30	30	34	26	30	28	35	34	34	27	25	32	24	26	28	33	30	36	29	19	28	33	25	21	23	24	23	26	34
AT1G28350	14	17	11	10	7	15	10	12	12	17	14	14	14	12	12	14	10	11	15	10	11	15	10	11	8	12	12	12	12	13	12	10	9	8	10	8	11	11	10	17	12	12	6	11	8	12	17	14	12
AT1G28370	111	141	149	134	88	171	143	227	130	148	177	198	93	113	142	108	110	92	148	150	155	107	173	134	112	200	163	156	119	145	102	173	93	101	135	102	152	160	138	190	151	153	136	121	138	112	134	95	147
AT1G28380	148	173	146	153	107	197	154	253	146	170	195	221	118	159	170	152	159	124	187	169	185	132	194	156	119	173	181	200	150	167	120	200	144	153	124	129	168	169	178	232	174	164	168	164	156	120	171	112	182
AT1G28395	23	27	19	25	25	26	23	21	26	26	19	24	26	24	35	26	23	28	26	20	27	22	24	21	20	26	28	27	25	31	25	28	27	24	21	17	22	23	18	25	24	22	22	23	25	26	27	23	22
AT1G28400	67	10	4	16	27	22	36	13	6	36	17	17	15	27	6	23	27	37	21	26	6	26	17	38	8	10	16	10	8	33	47	16	34	5	31	23	6	14	9	16	23	31	17	12	13	36	55	49	18
AT1G28410	19	22	16	23	15	15	14	21	21	19	14	12	24	24	21	14	16	17	21	18	21	23	15	21	25	20	18	24	25	19	19	21	16	21	15	21	15	15	17	20	19	16	21	21	17	19	13	14	23
AT1G28420	26	25	28	18	17	27	21	16	19	21	20	13	20	21	29	21	25	26	18	20	25	20	22	25	21	13	23	19	25	19	24	20	21	21	26	24	19	27	18	14	24	21	30	25	21	21	29	25	22
AT1G28440	25	19	19	22	16	30	17	16	16	24	26	20	25	13	21	16	19	20	21	19	12	16	27	16	22	19	21	15	18	15	16	21	21	17	21	18	21	18	17	11	22	19	16	18	26	29	25	21	20
AT1G28480	19	18	18	15	9	22	16	44	14	14	33	31	8	20	14	12	18	10	15	23	21	15	22	19	13	26	24	27	21	18	7	19	12	15	16	6	22	17	20	26	18	22	20	16	19	12	14	8	26
AT1G28490	41	38	37	40	41	41	39	34	34	42	37	38	37	39	49	35	43	43	39	33	52	34	35	29	36	48	46	42	40	39	41	36	34	41	38	39	31	39	40	38	44	35	38	44	38	41	34	34	33
AT1G28510	19	26	18	16	14	21	17	18	21	15	14	20	19	17	27	20	20	20	19	22	21	20	23	17	22	23	22	28	21	21	16	15	17	16	14	21	20	18	23	21	20	27	20	15	24	25	22	14	23
AT1G28520	42	24	33	19	32	26	39	35	28	17	20	23	22	25	36	22	36	24	31	18	22	23	30	23	29	48	25	31	14	31	21	21	26	23	16	17	27	39	28	32	28	27	34	31	18	30	23	15	30
AT1G28530	2	4	1	3	2	5	3	1	3	3	3	2	2	2	2	3	4	4	3	4	5	5	2	1	1	1	5	1	6	1	5	3	4	1	3	4	2	6	3	7	5	4	4	4	1	2	2	3	2
AT1G28540	38	30	29	42	38	28	36	25	34	40	33	36	35	43	31	29	34	40	32	27	32	34	30	33	46	42	37	35	35	30	32	36	40	28	31	36	29	36	31	31	42	40	35	43	34	38	34	30	35
AT1G28560	2	4	3	2	2	6	5	6	5	7	3	3	5	2	5	1	5	3	3	2	5	3	3	6	4	1	5	2	5	5	2	3	3	1	4	1	5	2	3	6	4	3	3	6	7	4	3	7	5
AT1G28570	23	14	17	14	27	18	26	16	15	10	22	13	14	21	16	24	20	23	18	18	20	11	23	18	9	11	12	16	13	21	13	14	24	13	16	20	11	9	14	14	20	14	17	20	19	7	19	20	13
AT1G28580	79	82	47	54	77	70	91	70	46	70	75	55	59	58	63	67	68	83	68	54	64	69	65	81	53	62	62	59	53	62	54	50	75	50	56	60	52	61	64	69	62	71	74	68	59	55	102	62	60
AT1G28600	33	36	25	44	44	42	41	46	35	43	28	40	30	34	45	33	32	48	40	55	41	42	42	41	34	37	40	37	41	34	38	47	43	32	33	41	48	38	52	39	37	37	42	41	36	35	51	42	40
AT1G28610	18	18	25	25	21	25	17	14	20	24	21	24	26	18	22	17	23	18	14	15	23	13	17	14	26	23	18	27	23	29	19	26	22	16	20	15	28	25	19	17	22	16	23	23	21	21	14	25	20
AT1G28620	7	5	6	6	3	4	5	5	6	6	3	5	8	5	3	3	3	6	3	3	3	3	6	5	3	6	4	6	2	2	10	5	2	6	4	5	3	3	6	3	3	2	3	5	3	6	3	4	5
AT1G28660	23	26	31	29	13	40	25	22	25	24	35	29	24	21	32	30	26	22	25	31	25	25	22	23	33	22	29	34	24	29	33	32	26	28	22	24	31	29	29	30	18	30	17	28	24	17	20	25	23
AT1G28670	23	35	31	22	22	36	35	32	24	25	31	30	29	25	31	27	19	24	41	21	29	25	24	22	32	33	44	34	28	25	29	28	30	27	30	34	30	25	30	24	24	20	22	32	30	32	29	22	23
AT1G28680	12	12	10	12	8	11	18	8	15	11	9	11	13	10	10	16	12	16	12	11	14	7	9	11	16	15	14	10	15	13	14	11	14	15	13	18	15	21	9	15	10	12	10	17	11	13	12	12	14
AT1G28710	2	2	1	3	1	1	4	4	1	3	3	5	1	4	3	2	4	1	3	3	3	1	2	6	1	3	6	7	3	5	1	4	2	1	2	1	1	0	3	6	5	7	3	1	3	4	4	3	3
AT1G28715	3	5	1	3	3	1	0	5	3	5	2	3	4	5	3	3	3	1	1	3	3	2	3	5	4	6	6	2	3	4	2	2	4	1	1	1	3	3	1	5	3	3	5	5	1	3	5	3	1
AT1G28760	8	7	4	7	2	8	7	11	1	6	3	7	8	6	7	6	8	3	7	9	8	7	8	7	6	8	5	10	10	6	8	6	5	3	6	5	8	7	6	8	8	6	9	8	3	4	6	8	6
AT1G28960	32	26	37	31	41	28	33	34	39	39	35	31	32	39	31	39	31	45	33	43	44	26	25	42	34	36	36	33	30	33	40	32	37	37	38	36	35	38	32	37	33	34	36	36	36	32	36	36	39
AT1G29030	6	8	8	3	4	9	7	8	2	7	6	8	7	5	7	7	8	3	5	11	9	10	7	6	6	8	8	8	6	4	7	7	7	5	7	9	6	5	5	7	8	6	8	5	7	8	6	2	5
AT1G29040	53	59	62	63	57	61	69	59	60	63	61	65	62	59	69	59	58	57	54	62	62	64	54	61	66	61	47	64	58	52	65	69	56	55	54	69	58	66	65	72	66	59	71	54	68	64	52	56	63
AT1G29050	11	14	9	15	12	15	18	21	14	12	7	14	19	14	14	13	12	16	16	16	17	16	17	11	14	12	10	13	17	15	20	14	15	9	15	6	18	20	24	16	19	15	17	6	12	18	9	16	16
AT1G29060	30	25	22	32	30	28	27	32	47	40	30	30	34	44	37	29	28	32	18	30	33	24	38	26	34	39	35	34	36	24	25	39	26	22	29	35	39	26	23	34	35	19	34	32	31	40	27	27	37
AT1G29070	341	395	376	478	375	359	349	457	512	434	395	465	485	449	407	374	390	450	372	512	434	466	490	484	471	434	449	477	541	368	402	430	386	432	435	406	420	464	424	455	388	455	413	330	423	498	391	420	431
AT1G29120	26	24	26	31	28	38	18	39	32	34	24	28	37	35	35	33	29	32	26	33	31	36	31	34	35	34	22	35	44	27	33	39	21	27	27	31	23	38	30	35	35	33	30	24	29	34	34	38	29
AT1G29150	81	100	78	84	81	79	86	94	80	89	97	93	90	78	85	97	101	83	94	86	91	84	91	83	82	91	100	84	84	85	84	95	102	70	98	77	86	84	94	101	96	85	104	93	81	94	79	94	81
AT1G29160	6	3	0	0	10	2	6	3	7	2	6	1	0	4	1	3	2	7	7	3	2	0	10	5	1	2	0	1	2	4	0	1	1	1	3	5	0	2	6	3	4	1	4	6	5	1	3	2	3
AT1G29170	14	8	8	5	14	11	7	12	6	11	13	12	10	8	11	7	11	14	11	11	6	14	3	13	8	8	10	5	13	4	11	11	6	1	11	11	7	4	10	13	6	13	9	16	6	7	15	14	9
AT1G29220	16	17	18	16	18	17	15	14	18	10	24	15	21	17	15	15	17	19	18	16	12	19	15	21	18	19	19	23	17	24	9	15	23	16	15	20	16	18	19	22	18	24	22	17	16	15	19	17	24
AT1G29240	4	5	4	4	4	1	3	5	4	3	3	7	6	1	6	2	6	2	3	6	7	7	6	7	4	3	4	5	6	4	3	1	4	2	4	6	9	6	5	4	3	3	3	5	1	3	5	6	3
AT1G29250	53	67	51	68	55	60	52	61	73	52	59	63	67	64	61	62	74	72	59	68	64	74	71	58	56	61	67	76	73	64	53	63	56	64	53	62	63	67	69	62	64	51	57	47	61	70	54	57	55
AT1G29260	35	49	49	39	34	42	44	47	42	40	47	36	54	44	47	50	49	38	46	50	41	40	51	51	46	48	55	50	50	53	42	42	49	37	48	48	46	35	51	42	39	52	45	55	44	51	37	39	41
AT1G29280	3	9	6	2	4	3	3	2	1	1	5	6	8	5	1	4	5	2	7	2	1	6	3	1	4	2	4	7	3	3	3	6	7	5	2	3	5	5	3	6	2	2	3	5	3	3	8	2	5
AT1G29290	3	6	3	1	1	5	3	1	0	3	2	5	1	1	4	3	2	0	2	0	7	1	3	0	2	6	3	2	1	1	1	4	3	1	2	0	2	2	2	4	5	2	3	8	3	0	6	1	3
AT1G29300	4	7	3	0	1	3	1	4	0	7	2	3	1	0	6	3	3	0	3	1	4	1	5	2	2	2	3	1	1	2	2	5	4	1	3	1	6	3	2	3	5	0	1	3	3	0	2	1	2
AT1G29310	12	10	3	10	8	10	12	8	6	10	11	6	3	7	12	11	8	9	12	14	10	10	8	10	11	11	8	11	6	11	11	9	15	11	11	8	10	6	10	13	12	13	7	7	10	13	11	9	12
AT1G29320	6	12	11	11	11	9	10	14	11	8	9	13	12	7	10	9	9	13	15	9	9	10	14	11	8	12	10	11	10	8	11	13	12	9	6	8	10	10	10	10	10	10	8	6	11	12	6	7	8
AT1G29330	8	6	13	11	8	16	9	17	13	11	16	13	11	10	8	9	14	12	13	16	11	11	16	16	8	11	14	21	15	14	7	11	9	7	8	4	14	12	8	16	8	10	17	14	9	10	8	9	13
AT1G29340	83	91	101	66	86	115	99	155	84	96	127	118	78	95	108	86	89	74	116	103	101	84	100	97	69	109	103	113	89	89	77	120	79	66	88	60	99	92	79	112	96	92	84	98	91	61	92	77	101
AT1G29350	21	14	24	17	21	10	17	14	22	16	17	17	17	16	16	12	18	17	15	12	16	15	18	15	19	17	19	17	13	17	17	18	15	8	18	15	24	15	21	15	14	10	23	10	10	19	20	16	8
AT1G29357	9	10	10	11	11	10	10	15	7	10	18	18	11	12	11	7	10	7	10	13	8	11	14	10	15	14	10	22	14	7	11	12	10	9	10	7	10	13	9	11	11	12	12	12	11	11	7	11	13
AT1G29370	20	15	11	13	18	19	16	18	14	15	20	18	13	13	19	13	18	12	16	19	17	15	21	18	14	23	23	20	15	8	20	17	16	17	12	16	10	14	19	21	13	21	19	15	13	12	19	14	13
AT1G29390	108	140	124	156	147	133	146	159	184	151	121	132	156	160	147	119	106	174	129	169	159	147	142	141	175	174	158	157	181	142	156	167	137	133	145	153	153	140	144	163	151	135	164	126	134	176	131	144	127
AT1G29395	148	176	156	237	234	238	212	195	306	262	186	178	261	267	233	202	172	277	178	226	235	210	190	225	280	280	254	168	235	218	294	269	205	201	207	257	211	229	216	257	275	232	237	205	198	376	191	254	195
AT1G29400	39	32	32	30	34	27	28	34	44	39	27	30	42	43	33	28	39	54	33	35	38	42	34	36	45	44	36	36	43	34	35	36	34	30	39	36	36	34	28	40	32	34	38	30	38	41	35	38	41
AT1G29410	7	10	6	10	12	8	7	5	8	8	8	5	11	8	11	5	7	9	10	7	10	8	9	7	9	8	6	12	8	5	8	7	8	4	12	6	7	6	8	11	11	10	10	7	7	8	10	8	9
AT1G29418	9	19	16	18	14	24	19	20	15	15	12	14	11	20	16	13	14	14	17	17	17	10	22	17	9	11	19	12	14	25	15	15	22	16	13	13	16	19	14	14	24	21	18	16	16	12	13	13	16
AT1G29420	9	6	8	8	6	11	1	3	4	6	7	8	9	7	11	8	13	6	5	8	8	5	1	5	8	5	7	12	3	9	9	6	6	9	8	4	12	9	8	6	7	8	3	8	8	5	9	7	10
AT1G29430	43	54	82	44	38	39	42	25	30	30	42	30	40	31	32	51	58	25	56	18	33	32	17	22	39	27	46	54	28	54	42	38	58	49	42	44	49	33	22	37	43	29	32	63	37	24	35	32	47
AT1G29440	21	25	39	18	23	29	23	11	8	19	28	18	25	25	17	21	34	11	31	12	14	18	10	13	14	17	23	27	9	26	33	22	34	25	23	20	27	23	14	23	27	18	12	40	24	8	16	14	30
AT1G29450	23	31	38	21	22	31	27	11	10	22	33	19	27	20	24	31	31	7	35	15	9	18	7	11	14	10	22	32	10	35	24	18	37	27	27	20	24	19	14	21	20	19	15	40	28	6	18	15	22
AT1G29460	35	33	49	21	30	36	28	11	11	17	36	34	21	24	22	44	39	8	52	12	15	25	10	11	15	14	30	38	7	38	34	30	47	37	24	29	39	20	16	23	22	13	13	45	30	7	19	18	26
AT1G29465	72	97	116	94	66	108	81	70	73	76	96	95	83	67	80	95	91	56	95	61	75	73	65	57	75	82	99	82	53	101	95	86	102	101	95	99	87	79	75	70	101	78	62	104	91	74	77	59	80
AT1G29470	108	124	104	84	74	95	116	77	69	93	113	81	92	96	88	103	106	85	117	77	81	91	74	84	77	74	98	105	74	116	87	90	123	85	79	96	100	76	94	87	113	80	80	123	99	63	104	83	97
AT1G29500	31	52	98	28	31	56	53	12	11	23	59	37	34	41	28	57	56	8	66	18	17	27	13	23	21	20	46	55	9	62	55	43	71	56	39	40	44	40	26	33	31	31	23	70	49	8	35	23	47
AT1G29510	29	38	68	30	30	44	34	15	10	22	48	32	39	31	24	54	38	10	58	15	20	26	10	12	24	15	45	51	5	58	35	35	56	55	29	34	46	27	15	31	25	20	15	60	43	13	29	12	37
AT1G29520	5	4	9	0	1	3	6	3	10	10	8	1	0	10	4	3	4	3	12	4	2	3	8	9	2	8	3	8	0	13	0	1	1	0	4	3	1	2	1	4	9	0	9	9	4	4	6	0	4
AT1G29530	25	28	35	43	32	30	33	36	48	37	27	37	41	29	35	28	27	39	36	39	34	42	36	33	48	36	43	29	48	34	34	35	33	30	34	34	40	36	35	29	40	34	34	17	31	42	20	27	27
AT1G29535	1	1	1	1	1	4	4	2	3	4	3	1	5	5	3	2	1	6	3	3	5	4	3	3	2	3	3	3	5	3	3	2	2	1	3	3	4	3	1	3	3	3	4	2	3	3	3	1	3
AT1G29550	15	10	12	16	15	14	11	17	12	15	12	15	14	12	18	13	15	9	13	11	16	11	10	16	17	17	15	11	11	10	17	17	14	11	16	11	14	17	12	16	18	14	17	11	12	18	18	12	11
AT1G29560	5	3	2	1	4	4	5	3	1	4	6	5	3	2	3	4	3	2	3	4	5	3	6	6	2	3	3	4	2	1	2	4	2	3	3	3	5	1	6	3	4	3	5	4	2	2	3	3	2
AT1G29590	3	6	7	6	5	3	5	4	6	6	5	6	6	8	3	6	4	5	6	2	6	6	6	6	4	3	7	6	6	6	6	6	8	8	4	3	6	4	6	6	9	6	4	4	4	5	3	4	4
AT1G29600	6	8	7	7	3	8	7	6	9	7	6	10	9	7	8	5	6	8	3	13	5	6	10	7	8	8	9	11	14	6	5	8	4	5	7	6	9	11	7	9	6	4	9	5	8	6	6	11	9
AT1G29640	4	1	3	3	1	3	3	7	6	5	4	5	4	3	3	1	1	1	4	4	6	3	5	5	2	2	5	3	3	5	2	7	3	5	5	3	7	3	4	3	1	2	3	3	1	1	3	2	5
AT1G29660	76	119	112	60	66	104	88	72	26	52	96	68	83	51	78	100	80	21	110	38	66	70	31	45	39	61	76	78	36	107	85	79	142	90	78	81	92	47	65	66	87	48	61	136	80	26	87	60	72
AT1G29670	91	126	163	70	71	137	99	58	34	66	108	92	84	66	75	136	107	21	117	41	63	65	35	41	55	76	80	83	16	135	81	104	122	127	81	89	85	79	62	74	91	67	53	130	110	20	96	38	74
AT1G29680	0	2	3	3	3	3	1	7	1	3	6	4	1	3	3	2	3	0	5	8	3	3	8	5	3	5	4	7	4	2	2	5	1	2	5	2	1	4	3	3	0	3	5	3	4	0	1	1	1
AT1G29690	36	31	40	31	27	54	36	67	42	42	54	55	34	34	36	35	46	24	30	44	40	28	61	31	29	45	50	49	34	49	23	60	33	37	39	31	37	50	36	45	37	37	45	45	31	34	29	31	38
AT1G29700	56	77	80	103	71	68	59	88	105	77	88	86	88	87	64	76	78	98	67	104	99	99	93	91	104	94	90	102	121	76	82	78	67	93	98	82	91	99	95	101	75	86	91	61	77	102	66	92	93
AT1G29710	8	6	6	1	1	7	3	2	8	3	3	5	3	5	4	1	3	5	2	7	5	3	9	3	3	3	3	3	4	3	3	3	1	5	3	2	4	5	3	6	3	3	3	3	3	6	3	5	7
AT1G29720	18	10	10	7	2	13	14	14	11	10	19	14	10	12	9	13	6	11	10	10	17	8	9	7	8	10	15	14	14	14	7	9	9	9	8	7	8	14	14	11	13	9	13	9	10	6	14	8	10
AT1G29750	10	11	9	6	9	9	10	14	10	10	13	15	9	12	13	8	12	11	16	10	9	14	13	12	7	11	8	10	8	11	9	13	7	11	9	6	11	9	14	13	7	9	9	9	8	12	16	9	12
AT1G29760	10	16	13	11	9	13	9	15	15	11	12	10	16	12	11	9	12	13	11	12	16	16	17	8	16	14	12	18	8	9	9	15	11	11	11	10	17	17	11	12	15	11	11	8	9	13	11	7	17
AT1G29785	12	15	13	10	8	22	16	12	11	13	15	12	9	10	14	15	10	9	15	18	10	11	16	6	16	12	12	18	13	14	10	15	15	10	9	8	11	11	13	17	10	7	10	7	12	12	16	14	9
AT1G29790	17	15	12	12	23	18	14	22	17	12	16	14	16	18	12	10	13	15	13	12	21	17	14	16	16	14	12	16	13	17	19	15	16	16	17	15	15	17	11	15	15	11	15	13	18	16	13	17	16
AT1G29800	15	22	21	22	18	25	20	26	24	24	21	24	22	26	22	20	19	22	17	24	20	25	21	23	28	21	28	24	25	17	25	20	16	24	26	24	26	26	18	25	18	19	24	18	27	23	23	22	20
AT1G29810	27	27	25	38	30	35	32	34	37	33	25	36	41	43	39	25	28	32	27	31	43	33	42	39	39	39	40	41	45	30	46	38	24	32	31	32	40	39	28	27	43	32	42	32	26	38	31	36	42
AT1G29820	15	15	11	6	16	8	10	13	12	14	11	7	10	15	16	7	14	18	11	11	11	12	18	13	10	17	8	12	13	13	7	6	11	4	11	11	10	13	10	10	13	7	17	11	15	10	16	6	6
AT1G29840	15	9	11	10	12	9	9	12	16	7	12	9	8	8	9	7	12	11	10	15	11	12	8	8	17	9	10	12	9	10	8	11	9	8	10	7	8	14	9	11	9	8	6	13	6	13	4	7	10
AT1G29850	171	142	164	143	158	153	161	186	187	137	149	159	145	165	169	151	158	154	162	141	165	138	176	155	151	189	173	180	153	148	159	150	146	141	138	139	159	158	162	150	162	161	163	153	148	172	141	132	159
AT1G29880	64	72	59	72	73	64	72	70	83	62	69	73	67	64	72	58	73	74	64	77	84	77	72	68	71	68	77	66	69	67	75	70	64	68	65	59	67	55	59	72	76	63	66	67	67	75	64	64	61
AT1G29890	5	8	8	5	8	9	9	10	8	12	12	8	11	8	14	5	8	9	9	6	9	6	8	7	12	10	9	10	8	8	8	9	11	8	14	12	8	7	8	8	11	5	8	15	6	11	10	6	6
AT1G29900	62	81	59	65	68	69	66	53	70	63	81	68	59	60	64	66	58	62	83	64	61	63	62	60	53	61	66	66	59	66	56	80	75	79	51	60	59	68	60	72	69	57	58	69	62	68	80	47	49
AT1G29940	18	15	22	20	16	21	16	21	15	22	15	13	12	23	21	19	22	18	14	18	14	17	20	23	16	17	15	16	14	15	14	16	15	15	21	14	16	19	20	21	17	19	17	20	16	16	22	14	19
AT1G29950	26	17	19	15	26	19	21	11	22	29	25	21	20	21	17	22	26	29	18	16	16	21	14	24	24	21	15	17	18	16	36	20	31	19	20	23	15	17	16	18	22	22	18	15	14	24	34	28	19
AT1G29960	13	12	13	15	11	12	11	14	12	20	16	10	7	11	13	9	12	14	12	13	16	9	14	10	11	11	12	12	15	9	9	12	5	9	15	9	13	12	15	12	12	8	18	12	15	10	10	7	18
AT1G29965	6	9	6	8	3	6	7	5	6	11	6	7	6	6	8	6	8	2	6	9	6	9	7	5	8	14	5	4	3	3	4	4	7	3	6	7	6	5	7	6	3	3	6	3	7	6	6	3	5
AT1G29970	78	83	109	89	74	104	103	145	106	104	140	127	104	91	120	98	103	92	84	104	89	97	126	119	88	109	121	125	97	111	86	117	89	76	103	74	91	94	102	114	100	98	98	111	104	95	92	87	106
AT1G29980	1	1	3	2	1	4	3	5	7	1	3	6	4	4	3	3	4	3	3	5	5	6	6	5	3	3	1	6	4	4	1	2	4	1	2	4	2	6	2	4	1	3	5	2	4	1	3	2	3
AT1G29990	70	70	64	68	63	71	71	81	76	72	72	69	72	75	76	82	79	74	67	79	76	65	84	70	69	77	74	77	77	78	69	77	67	60	72	66	62	64	79	78	76	78	82	70	72	75	61	74	69
AT1G30000	19	12	20	10	15	16	9	15	16	14	15	16	14	15	14	11	12	17	11	16	10	9	13	13	21	19	20	14	14	16	10	13	13	12	13	11	16	14	15	15	11	18	14	13	10	16	16	12	14
AT1G30010	1	3	1	3	2	2	0	1	3	2	1	1	0	1	1	1	1	1	2	2	1	3	1	1	1	2	2	2	1	1	1	3	3	1	1	1	1	1	1	2	2	2	3	3	1	3	1	1	0
AT1G30070	15	16	25	26	18	39	33	63	37	22	29	43	21	31	37	24	27	19	28	42	22	29	46	32	24	34	43	49	35	32	23	32	22	20	34	18	37	38	29	33	22	38	36	22	30	19	19	21	40
AT1G30090	15	17	14	17	15	19	15	14	24	14	19	14	23	21	19	14	13	26	14	11	16	16	14	10	30	24	17	21	23	23	25	19	16	19	18	17	16	19	19	21	21	16	22	18	18	19	14	18	16
AT1G30110	10	1	3	7	8	7	16	11	3	11	3	2	3	7	9	5	13	8	8	14	9	12	10	8	7	12	6	12	3	8	10	4	14	4	10	7	8	8	10	11	11	11	11	6	6	15	11	14	8
AT1G30120	89	109	95	100	101	106	106	100	120	116	100	97	109	119	102	108	95	126	89	122	111	120	113	116	127	96	104	90	128	101	108	104	95	100	97	110	99	131	101	104	122	104	114	92	105	121	98	116	104
AT1G30130	18	27	21	24	18	28	21	25	25	26	24	17	14	22	25	16	21	24	23	14	23	18	19	17	24	23	16	24	16	31	25	27	25	16	19	16	19	26	20	27	24	21	26	16	18	26	22	18	20
AT1G30135	3	9	1	1	3	7	3	3	5	1	7	5	3	3	2	7	9	5	8	11	4	5	9	8	6	3	7	7	4	5	5	5	4	1	6	4	10	5	5	4	2	6	7	2	4	6	6	5	3
AT1G30190	8	11	8	6	6	11	4	15	6	9	14	12	7	7	8	8	3	6	6	14	9	5	15	10	4	14	7	14	7	9	4	11	7	8	7	7	10	10	5	6	8	7	9	9	6	6	12	8	5
AT1G30200	21	38	28	28	32	32	20	28	33	28	27	35	33	27	32	23	29	31	35	28	35	24	41	26	31	28	32	27	31	26	28	25	34	28	30	29	36	26	34	31	38	34	34	39	27	30	32	32	24
AT1G30210	9	10	8	14	11	10	17	5	10	11	9	9	6	14	13	8	11	17	12	8	15	12	8	7	14	14	10	7	7	13	16	8	10	9	13	11	9	10	15	10	13	8	12	18	14	15	12	8	8
AT1G30220	2	0	1	2	1	1	0	1	2	1	3	2	1	1	1	1	1	0	1	3	1	1	3	1	3	0	3	3	2	1	0	1	2	1	2	1	2	1	1	1	2	1	1	1	1	3	1	2	3
AT1G30240	3	5	5	6	3	4	3	4	6	3	7	3	6	2	3	6	4	6	6	7	6	6	7	3	4	7	7	8	7	7	3	3	3	6	5	2	5	3	6	5	5	5	3	2	6	8	5	2	1
AT1G30260	36	48	47	66	46	47	49	64	83	68	52	60	69	54	52	50	46	67	48	78	61	68	77	63	67	56	62	77	81	62	56	68	63	65	46	58	66	70	57	72	54	52	61	46	60	54	50	68	58
AT1G30270	20	24	18	13	22	15	23	16	13	23	11	22	16	11	24	19	13	19	17	15	20	22	18	18	12	10	11	12	12	20	12	20	22	14	21	22	22	8	21	17	14	15	15	25	17	10	25	16	17
AT1G30280	1	1	0	1	3	1	2	1	3	3	1	1	1	1	1	2	2	1	1	1	4	0	3	2	1	1	0	0	1	1	4	0	2	0	1	1	1	2	2	1	1	3	2	1	1	3	0	1	1
AT1G30290	1	1	0	0	1	2	1	1	3	1	2	1	0	0	2	0	1	1	1	3	1	0	3	2	2	1	3	1	3	2	1	1	3	1	1	1	1	2	1	2	1	3	0	1	1	1	1	2	3
AT1G30300	11	10	9	7	14	10	10	9	10	10	8	8	8	11	6	12	7	8	8	9	10	7	10	12	7	11	13	8	7	10	11	8	13	8	7	8	9	10	9	11	9	8	10	9	5	5	10	5	10
AT1G30320	14	19	9	15	10	20	17	12	16	23	13	17	18	16	14	12	22	15	15	17	11	16	16	8	22	21	20	17	15	9	12	16	17	13	12	15	16	15	10	17	23	16	10	16	12	8	18	11	11
AT1G30330	11	7	8	4	2	7	6	8	1	7	6	4	7	8	8	8	5	5	6	4	6	6	1	7	8	6	9	5	3	4	8	10	8	1	5	5	11	6	6	5	5	6	8	9	6	5	7	5	4
AT1G30360	178	209	198	171	168	213	180	177	131	167	193	188	169	164	162	188	179	139	188	150	159	150	157	144	161	160	177	175	147	214	161	181	195	191	169	174	177	155	174	172	186	160	150	207	181	127	184	141	150
AT1G30370	9	12	15	10	9	22	18	32	14	13	31	23	11	17	20	13	11	8	15	13	20	10	20	16	15	24	19	26	15	13	6	22	6	9	22	6	17	18	16	29	17	14	20	12	14	8	16	8	17
AT1G30400	83	69	65	62	75	76	75	74	65	81	73	73	68	69	71	71	70	77	75	69	66	76	87	75	62	69	63	69	60	63	77	74	81	58	72	68	76	72	78	74	68	94	62	67	75	54	87	70	68
AT1G30410	10	11	6	10	5	6	9	14	6	15	6	9	11	8	13	10	8	14	10	15	15	16	7	9	10	5	10	8	11	7	10	8	11	3	14	5	7	9	10	10	9	13	4	6	7	14	13	11	6
AT1G30420	8	6	3	2	7	6	4	2	4	4	5	4	3	1	3	4	2	6	6	1	4	4	6	3	1	1	2	5	1	8	5	1	6	4	6	3	3	3	6	3	3	5	3	7	8	1	7	6	7
AT1G30440	21	18	22	15	17	17	20	15	15	10	16	16	15	15	13	21	19	16	19	17	19	12	16	22	15	14	20	17	14	20	21	23	15	15	19	24	20	22	14	19	22	22	20	20	20	18	20	16	21
AT1G30450	9	12	15	15	14	18	15	14	12	15	14	17	15	11	20	18	16	9	13	8	8	12	16	9	18	8	13	15	10	14	8	14	11	12	12	10	15	14	13	17	15	11	13	16	17	12	9	16	13
AT1G30460	8	11	12	15	18	16	14	12	12	16	12	13	13	12	17	12	10	10	17	16	17	15	17	9	14	12	21	15	9	19	12	20	19	13	15	12	12	11	14	17	17	16	17	11	8	12	17	13	14
[truncated: 14,945 more rows]
[truncated: 451 more columns]

## Sheet: Table S1B
Cluster	leaf1	leaf2	leaf3	leaf4	leaf5	leaf6	leaf7	leaf8	leaf9	leaf10	leaf11	leaf12	leaf13	leaf14	leaf15	leaf16	leaf17	leaf18	leaf19	leaf20	leaf21	leaf22	leaf23	leaf24	leaf25	leaf26	leaf27	leaf28	leaf29	leaf30	leaf31	leaf32	leaf33	leaf34	leaf35	leaf36	leaf37	leaf38	leaf39	leaf40	leaf41	leaf42	leaf43	leaf44	leaf45	leaf46	leaf47	leaf48	leaf49
cl0	0.139369	0.201496	0.411559	0.170371	0.179348	0.301709	0.232751	0	0.0513879	0.0921239	0.238686	0.178118	0.227557	0.161016	0.116724	0.332927	0.275716	0	0.286807	0.095565	0	0.134411	0	0.0518542	0.102263	0	0.19205	0.242842	0	0.348614	0.234533	0.166636	0.393642	0.396786	0.204189	0.250331	0.225714	0.147966	0.108237	0.0858434	0.0618612	0.118731	0	0.399686	0.293983	0	0.127174	0.0921138	0.195048
cl1	0.103099	0.00134706	0.266251	0.227604	0	0.0821217	0.0135391	0	0.154145	0.124977	0.0791151	0.130103	0.24976	0.142743	0.0823251	0.0258746	0.130523	0.228872	0	0.120758	0.255199	0.125174	0.0442805	0.113106	0.471025	0.264107	0.190895	0.195879	0.214838	0.0557792	0.215571	0.0953085	0	0.19463	0.269692	0.218043	0.256869	0.175051	0.0498579	0.0902797	0.120271	0.0650441	0.307917	0	0.202955	0.325172	0	0.231259	0.306991
cl2	0.0007168	0	0.084989	0.0743136	0	0.122009	0.10713	0.400051	0.148797	0.0494522	0.219277	0.270091	0	0.114589	0.111531	0.0763004	0.12158	0	0.116608	0.26814	0.0714387	0.0774119	0.232018	0.19537	0	0.137908	0.149203	0.273623	0.142508	0.14325	0	0.165365	0.00509089	0.0616093	0.116743	0	0.0990172	0.121221	0.0885197	0.210408	0	0.129541	0.10845	0.0501622	0.104889	0	0	0.046977	0.162245
cl3	0.0300149	0.0958775	0.00832667	0.136924	0.178061	0.183753	0.115086	0.0144105	0.175668	0.167381	0.0432273	0	0.151296	0.163212	0.0979518	0.0970408	0.0704802	0.190291	0.0786829	0.0628118	0.0933615	0.0651261	0.0388787	0.069184	0.143036	0.133204	0.139934	0	0.0789406	0.133441	0.240126	0.178245	0.108322	0.077354	0.0838295	0.155917	0.0626852	0.0970622	0.100353	0.126701	0.226223	0.101389	0.108071	0.159704	0.0819882	0.291129	0.105645	0.14739	0
cl4	0.0745209	0.155792	0.0354804	0.169953	0.089729	0.0205725	0	0.0373165	0.240529	0.0351252	0.00846923	0.104186	0.112667	0.122192	0.0913053	0.122019	0	0.0979041	0.0239995	0.146603	0.0863667	0.174485	0.264587	0.104983	0.0610753	0.0177169	0.0370586	0.094264	0.268528	0	0	0.0673431	0.158678	0.185135	0.00496595	0.0803967	0.0668981	0.166615	0.156781	0.0458542	0.101989	0.119211	0	0.0418604	0.100902	0.048999	0.0963449	0.0813614	0.0145716
cl5	0.0437938	0.177187	0.0204367	0.0318911	0.121173	0.0250563	0.0668329	0.188948	0	0.185459	0.140376	0.0909336	0.0993265	0.0313914	0.168481	0.025582	0.10196	0.028825	0.129635	0.131831	0.153192	0.220402	0.0273315	0.161707	0	0.0486675	0.0874191	0.0236851	0.107927	0.00662147	0.0445149	0.0974988	0.034626	0	0.0599174	0.0940164	0.070998	0.034675	0.127426	0.123782	0	0.13694	0	0.0355472	0	0.0339703	0.212182	0.11396	0.0703907
cl6	0.104927	0.0685245	0	0.0187622	0.222565	0.0416572	0.118724	0.0691184	0.102881	0.0613079	0.0987991	0.0253206	0	0.107188	0.0780138	0.114606	0.0806028	0.204416	0.088643	0.0459541	0.10674	0.0361961	0.187969	0.0854064	0	0.0428845	0	0	0.0769414	0.0992637	0.0152759	0	0.0321927	0	0.0743435	0.0909	0	0.0230924	0.124337	0.0448933	0.0796633	0.0827337	0.140164	0.108368	0.0919129	0	0.0528828	0.0875933	0.0380201
cl7	0.229312	0	0	0.0335589	0.0662891	0.0282498	0.0989874	0.047851	0	0.122197	0.0239869	0.0273678	0.0349286	0.0446713	0	0.0586774	0.0924522	0.101698	0.0289668	0.058146	0	0.068197	0.00959712	0.129309	0.00590313	0	0.0357581	0	0.00392713	0.0814243	0.137804	0.0508587	0.119503	0	0.0893121	0.0430374	0.00932982	0.0643231	0.00868046	0.042467	0.0651444	0.0948775	0.0279788	0.0229895	0.0436695	0.118248	0.179954	0.130133	0.0626797
cl8	0.0912005	0.103818	0.0646058	0	0	0.0856175	0.0471569	0.0719662	0	0.0851883	0.0732483	0.0795912	0	0	0.0693465	0.0487248	0.0201813	0.00727328	0.0498318	0.00249911	0.116198	0	0.0652004	0	0.0331504	0.124582	0.0532966	0	0	0.0393404	0.0018584	0.0798771	0.00080192	0	0.0153537	0	0.0728554	0.0252202	0.036068	0.0792891	0.139194	0.0341233	0.070904	0.0700048	0.0264211	0	0.102092	0	0.0198799
cl9	0.110956	0.0150585	0.0708533	0.00060178	0.0529554	0.0478599	0.0675346	0.0368599	0.0529717	0	0.0295661	0.0222559	0.0495764	0.0306617	0.115039	0.0188992	0.0608776	0.0364822	0.0532441	0	0.0486768	0.0200131	0.0478337	0.00454907	0.080204	0.158848	0.0506432	0.0795395	0.0135557	0.0390909	0.0263973	0	0.0301066	0.0275438	0.0194662	0.0132342	0.0457694	0.0878151	0.0641286	0.0438815	0.0407814	0.0307595	0.0910507	0.0548948	0.010364	0.0794381	0	0	0.0542599
cl10	0.0272893	0.0947485	0	0.0671804	0.0517772	0.0252429	0.042684	0.0445694	0.0154388	0.0185619	0.00723367	0.0498914	0.0442092	0.0219834	0	0.0268263	0	0.00540068	0.0871569	0	0.00316195	0.0122584	0.0123649	0	0.0376915	0	0.0416484	0.0402477	0.0589689	0	0.0275693	0.0621617	0.0388077	0.0365774	0	0.00936461	0.0147071	0.00530366	0.0468006	0.0650581	0.0798167	0.0362877	0.0331874	0.0338195	0.00478866	0.0459651	0.0422689	0	0.0540048
cl11	0	0	0	0.0311707	0	0.0189535	0.0561478	0.0183874	0.0141065	0.0321913	0.0111417	0.00325887	0	0.0166972	0.0158592	0.0175227	0.0248604	0.0517867	0.028418	0.0407964	0.0178984	0.0328799	0.0142551	0.0170537	0.0308769	0	0	0.0157336	0	0.0178538	0.031148	0.0029274	0.0230195	0	0.0228485	0.010039	0.0387223	0.0173112	0.0469848	0.0194855	0.0172976	0.031773	0.0356571	0.00590575	0.0238767	0.0366944	0.0308039	0.0117088	0.010964
cl12	0.00792966	0.0434479	0.00410907	0.0118631	0.0211785	0.00362141	0.0143707	0.0466504	0.00731799	0	0.0153804	0.00234653	0.00988167	0.0181743	0.0319304	0.0216474	0.00490678	0.0121191	0.00479324	0.0126205	0.0394778	0.013418	0.0145319	0.0240376	0	0.0338869	0.00818155	0.00516523	0.0213135	0.0105049	0.0115976	0.0173966	0.0439908	0.00785342	0.0182138	0.0143523	0.00872302	0.00466325	0.00820648	0.00834199	0.0352217	0.00272479	0.0486219	0.00869567	0.00383433	0.00518692	0.0210392	0.0394614	0.00706773
cl13	0.0182116	0.00761367	0.0163105	0.0147846	0.00143193	0.00958036	0.0130601	0.00278164	0.0152808	0.0160585	0.00632606	0.00898389	0	0.0150508	0.00387075	0.00276895	0.0100858	0.00855384	0.0163952	0.00174208	0.00266134	0.00787037	0.0101894	0.0272395	0	0.0160074	0.00715767	0.0160482	0	0.00764706	0.00300498	0	0.00073624	0	0.0107177	0.0015705	0.0099933	0.00918186	0.00116047	0.0077257	0.0114315	0	0.0138342	0.00454696	0.00367077	0.00088783	0.00637641	0	0.00387679
cl14	0	0.0115315	0.0149119	0.00814368	0.0138617	0.00302838	0.00370055	0.0149299	0.00789135	0.00956108	0.00296448	0.00398492	0.00648717	0.00483261	0.0150388	0.00241194	0.00046931	0.0169437	0.00141163	0.00745994	0	0.0019562	0.0196483	0.00666869	0.0158249	0.0102838	0	0.0125056	0	0.00846336	0	0.00731282	0.0101535	0.00454802	0.0030625	0.00744868	0.00798183	0.0126865	0.0190537	0.00392721	0.015078	0.00810497	0.00756129	0.00381605	1.45e-05	0.0135839	0.0138589	0.00274773	0
cl15	0.0119286	0.013234	0.00216636	0	0	0	0.00161062	0.00369394	0.00912016	0	0.00116329	0.00095333	0.010996	0	0	0.00678945	0.00530456	0.00248874	0.00130887	0	0.00562652	0.00410938	0.01054	0.00279232	0.0152685	0.00728111	0.00506994	0	0.0103523	0.00768506	0.0105997	0.00621984	0	0.0050513	0.00548114	0.00777266	0.00942965	0.00410363	0.0112059	0.00081697	0	0.0051328	0.00594612	0	0.00422184	0	0.0009767	0.011547	0
cl16	0.00672988	0.0103236	0	0.00287802	0.00163043	0.00096848	0.00068392	0.00246536	0.00446455	0.00041534	0.00103975	0.00261475	0.00331471	0.0055965	0.00258369	0.00138176	0	0.00694692	0.00409836	0.00507269	1.12e-06	0.00609272	0.00077395	0.00673866	0.00368111	0.00462384	0.001685	0.00046587	0.00219866	0.00102152	0	0.00284898	0.00032918	0.00291173	0.00186379	0.00357665	0.00030606	0.00370899	0.00220074	0.00124532	0.00602774	0.00262603	0.00065707	0	0.00250864	0.00072596	0.00840056	0.00374754	0
[truncated: 451 more columns]

## Sheet: Table S2
NAME	cl6	cl4	cl5	cl0	cl1	cl2	cl3	cl9	cl10	cl7	cl11	cl8	cl15	cl14	cl12	cl13	cl16
AT1G01040	1	1	1	1	1	1	1	139.583	1	1	1	1	1	1	1	1	1
AT1G01060	176.397	115.069	210.89	1	189.722	1	1	1	1	1	93.2237	80.4354	1	1	127.501	1	66.5028
AT1G01070	241.148	1	1	1	1	1	1	1	1	1	1	1	1	1	1	1	1
AT1G01080	1	137.136	106.334	1	120.186	79.6541	128.153	1	1	1	114.476	1	1	1	1	1	1
AT1G01120	1	1	1	252.263	1	1	1	1	1	1	1	318.837	1	1	1	1	147.19
AT1G01140	1	152.056	1	166.223	224.029	148.386	175.434	1	147.88	1	182.756	150.188	1	1	1	119.526	100.472
AT1G01180	1	1	1	141.376	1	1	1	1	1	1	84.8736	93.613	1	1	1	1	200.689
AT1G01240	1	1	1	1	132.742	1	135.679	1	1	1	1	1	233.499	1	1	1	1
AT1G01250	1	1	1	144.524	1	1	1	1	1	1	1	91.3117	1	1	372.471	1	1
AT1G01300	1	1	1	1	1	1	1	1	1	1	1	1	114.346	1	1	1	1
AT1G01350	1	1	1	1	1	123.807	1	1	1	1	1	81.4339	1	1	1	1	1
AT1G01360	1	112.073	148.415	1	1	1	108.77	1	1	1	1	79.8825	96.789	105.394	1	99.289	1
AT1G01390	1	1	1	1	1	1	1	254.003	1	1	1	1	1	1	1	1	1
AT1G01420	1	1	1	1	1	1	1	1	1	1	1	1	1	1	1	1	77.13
AT1G01430	1	1	1	350.358	1	1	1	1	158.575	1	1	204.824	1	125.607	1	1	494.316
AT1G01540	1	1	111.428	1	1	1	1	1	1	1	78.9023	118.149	1	119.357	133.93	1	1
AT1G01560	1	1	1	1	1	170.788	1	1	1	1	1	132.116	1	1	1	1	1
AT1G01610	1	1	1	300.325	1	1	1	1	139.546	1	1	183.658	1	1	1	1	351.417
AT1G01630	1	1	1	406.841	1	1	1	1	179.721	1	1	305.273	1	75.9558	1	1	179.643
AT1G01650	1	1	1	1	1	1	1	1	1	1	1	76.1999	1	98.5401	1	1	1
AT1G01725	1	1	1	1	108.022	1	95.9069	107.3	1	1	1	1	1	111.415	1	1	1
AT1G01790	1	297.595	178.453	1	271.836	207.773	153.641	1	124.255	1	137.641	1	1	1	1	158.046	1
AT1G01830	1	1	1	1	1	1	1	1	1	1	1	1	1	1	103.031	1	1
AT1G01910	1	1	1	1	1	1	94.2686	1	1	1	1	1	1	1	1	1	1
AT1G01940	1	1	1	1	1	110.266	105.953	1	103.47	1	1	1	1	1	1	1	1
AT1G01960	1	1	1	1	1	1	1	1	1	1	1	87.309	1	1	1	1	1
AT1G01990	1	1	1	1	110.261	1	93.5569	1	1	1	94.4906	1	1	1	1	1	1
AT1G02080	1	1	1	1	1	1	1	1	1	1	1	102.914	1	81.7667	157.674	1	1
AT1G02090	1	1	1	1	1	99.4034	1	1	1	1	1	1	1	1	1	1	75.6172
AT1G02100	1	1	1	1	1	1	91.3766	1	88.5052	1	1	1	1	1	1	1	1
AT1G02120	1	1	118.032	223.477	1	95.932	1	1	132.987	131.305	1	254.88	108.277	168.439	1	152.632	97.992
AT1G02150	1	112.219	1	1	144.212	1	139.215	1	1	1	114.202	1	1	1	1	1	1
AT1G02170	1	1	1	1	1	96.8338	1	149.933	1	1	1	1	1	1	1	130.646	1
AT1G02280	1	1	1	1	1	1	1	1	1	1	131.84	1	1	1	1	146.212	1
AT1G02360	1	1	1	1	1	1	1	1	1	1	1	521.157	1	1	1	1	110.111
AT1G02390	1	1	1	1	1	1	1	1	1	1	1	190.459	1	1	1	1	1
AT1G02400	1	1	1	1	1	334.445	1	1	1	1	135.899	423.913	1	151.55	1	109.412	145.522
AT1G02470	1	1	1	1	1	1	1	1	1	1	74.6059	1	1	1	1	1	1
AT1G02610	237.352	1	166.429	1	164.247	1	107.05	107.612	101.191	256.352	99.6254	109.364	1	149.394	1	1	174.957
AT1G02640	1	1	1	1	1	1	1	1	1	165.08	1	1	1	1	1	1	80.424
AT1G02680	1	1	1	1	1	1	1	1	92.3782	1	1	1	107.989	1	1	1	107.988
AT1G02690	1	1	1	1	1	1	1	1	1	1	1	1	1	1	1	131.606	1
AT1G02750	1	1	1	1	1	1	1	1	1	1	1	1	96.9269	1	1	1	1
AT1G02816	1	1	1	1	138.085	1	1	1	1	1	135.842	1	1	1	233.133	1	68.5051
AT1G02820	1	304.293	1	1	278.733	123.733	1	1	1	1	203.435	1	1	1	452.694	1	1
AT1G02850	1	1	1	1	1	1	1	1	134.339	1	235.134	1	1	1	1	1	1
AT1G02860	1	1	1	1	1	1	1	1	1	1	1	110.284	1	1	153.135	1	1
AT1G02880	1	1	1	1	1	1	1	1	1	1	1	1	1	1	152.035	1	1
AT1G02910	1	154.202	1	1	150.529	147.334	126.947	1	101.865	1	115.331	93.1977	1	1	1	1	1
AT1G02920	1	1	1	270.146	1	161.922	1	1	521.241	1	1	557.912	1	1	1	1	550.754
AT1G02950	1	1	1	1	1	1	1	1	1	1	1	1	1	1	1	533.79	1
AT1G03020	1	1	1	1	1	1	1	425.492	1	1	1	1	1	1	1	1	1
AT1G03040	165.904	1	147.45	1	1	1	1	168.542	1	179.643	1	1	1	91.1421	1	1	1
AT1G03060	1	1	1	1	1	1	1	1	1	1	1	78.1953	1	1	1	1	1
AT1G03080	128.343	1	164.058	1	1	1	1	130.373	1	1	1	111.291	1	1	1	1	131.662
AT1G03090	1	1	1	1	1	1	1	1	1	1	107.313	68.1612	1	1	1	1	267.604
AT1G03140	116.956	1	1	1	107.919	1	104.652	102.719	1	1	1	1	1	143.09	1	1	120.27
AT1G03230	1	1	1	153.277	1	99.904	1	1	132.568	1	1	192.847	1	1	1	1	128.701
AT1G03370	1	1	1	1	1	115.358	1	1	1	1	1	200.746	1	1	1	1	1
AT1G03400	1	114.643	143.601	1	174.366	84.4617	97.8642	1	102.191	1	1	73.3311	1	1	1	1	98.5741
AT1G03440	1	1	1	1	1	1	1	1	1	1	1	1	1	1	516.897	1	1
AT1G03590	1	1	1	1	1	1	1	1	1	1	1	1	103.857	137.196	158.048	1	1
AT1G03610	1	1	1	1	1	1	1	369.794	1	142.587	80.6723	149.576	1	175.251	181.225	1	1
AT1G03740	1	1	1	243.905	1	244.996	168.562	1	225.983	1	1	449.616	1	165.005	1	110.925	74.0029
AT1G03820	1	1	1	1	1	1	1	1	1	1	1	1	1	1	1	131.503	1
AT1G03850	1	1	1	1	1	1	1	1	1	1	1	121.316	1	1	1	1	114.985
AT1G03860	1	123.544	1	1	1	108.804	138.048	1	149.533	1	97.8893	1	1	87.7341	1	1	1
AT1G03910	1	1	1	1	1	1	1	1	1	1	1	85.1364	1	1	1	1	1
AT1G03970	1	1	1	1	1	1	101.031	1	1	1	1	1	140.841	1	179.512	1	1
AT1G04040	1	1	1	474.734	1	1	1	1	142.563	1	1	307.481	1	1	1	1	379.564
AT1G04047	1	1	122.36	1	1	244.038	1	1	1	1	97.2238	442.98	1	1	1	1	1
AT1G04080	1	1	1	1	1	92.6795	1	1	1	1	1	86.1101	1	86.4683	1	100.906	1
AT1G04140	1	1	1	1	1	1	1	1	1	1	1	97.7387	1	1	1	1	1
AT1G04240	1	1	1	228.327	1	1	1	1	1	1	1	179.513	1	1	1	1	1
AT1G04250	1	1	1	424.311	1	1	1	1	1	1	1	316.217	1	1	1	1	511.58
AT1G04260	1	1	1	1	1	1	1	1	1	1	1	1	1	1	1	1	130.555
AT1G04280	1	1	1	200.514	1	1	1	1	103.744	1	1	131.399	1	1	1	1	206.984
AT1G04290	1	105.307	1	1	1	1	1	1	1	1	94.8304	1	1	1	1	1	85.8793
AT1G04300	1	1	1	1	1	1	1	1	1	1	78.0107	88.7222	1	1	1	1	1
AT1G04330	1	1	1	1	1	1	1	1	1	1	1	1	1	1	1	285.107	1
AT1G04350	1	297.023	344.422	1	338.831	174.743	156.634	1	141.045	175.192	262.39	1	1	229.661	1	106.986	1
AT1G04420	1	163.271	1	1	175.214	120.562	125.107	1	1	1	120.59	1	1	1	1	1	1
AT1G04430	1	1	1	135.675	1	1	1	1	1	1	1	152.777	1	1	1	1	1
AT1G04550	1	1	1	1	1	1	1	1	1	1	1	1	1	1	1	136.405	1
AT1G04620	1	120.237	1	1	1	77.6754	94.7097	1	1	1	1	1	1	1	1	1	1
AT1G04640	1	297.321	139.81	1	220.095	191.623	198.338	1	140.856	1	254.163	1	1	104.284	1	1	1
AT1G04770	237.37	1	212.833	1	1	1	1	1	170.544	248.576	1	225.793	1	99.746	1	86.0955	1
AT1G04780	1	1	1	1	1	1	1	1	1	1	1	1	1	1	1	176.357	147.532
AT1G04800	1	1	1	1	1	1	1	1	1	1	1	1	1	1	242.521	1	1
AT1G04940	1	108.608	1	1	114.424	80.4144	120.878	1	1	1	93.204	1	1	1	1	1	1
AT1G05000	1	1	1	1	1	1	1	1	1	1	164.325	1	1	1	1	1	55.2094
AT1G05010	1	1	1	311.814	1	1	159.093	1	350.57	1	1	222.048	1	1	1	126.406	125.632
AT1G05060	1	1	1	1	1	1	97.9923	1	1	1	1	1	90.8767	87.0668	1	1	89.6321
AT1G05100	1	1	1	1	1	89.3704	1	1	1	1	1	117.097	1	1	1	1	1
AT1G05135	1	1	1	825.975	1	1	1	1	283.086	1	1	1099.65	1	1	215.715	110.982	633.433
AT1G05140	1	142.329	109.509	1	140.039	1	1	1	1	1	136.293	1	1	1	1	1	1
AT1G05205	1	1	1	1	1	1	1	1	92.729	1	1	1	1	67.8159	1	1	1
AT1G05300	1	1	1	1	1	1	1	1	1	1	1	1	1	110.761	1	1	1
AT1G05385	1	103.461	1	1	110.067	1	1	1	1	1	85.3979	1	1	1	1	1	1
AT1G05500	1	1	1	1	1	1	1	1	1	1	1	1	1	1	1	1	86.838
AT1G05560	1	119.528	1	1	1	1	1	1	1	1	90.6793	1	1	1	1	1	1
AT1G05670	1	1	1	1	1	1	1	1	1	1	1	115.547	1	1	1	1	1
AT1G05675	1	1	1	1	1	139.996	1	1	1	1	1	117.101	1	1	1	1	1
AT1G05710	1	1	1	1	1	1	1	1	1	1	71.108	1	198.364	1	1	1	1
AT1G05720	1	1	1	1	1	1	1	1	1	1	1	1	125.111	106.912	1	1	1
AT1G05805	1	1	1	1	1	1	109.181	1	1	1	1	81.9472	1	79.5696	1	1	1
AT1G05810	162.695	1	1	1	1	1	1	1	1	1	1	1	1	1	1	1	301.39
AT1G05890	1	1	1	1	1	1	88.1042	1	1	1	1	78.4106	66.7151	160.126	1	1	1
AT1G05940	1	1	1	1	1	1	1	1	1	1	1	1	1	1	1	1	115.331
AT1G05960	1	1	1	1	1	1	1	1	1	1	1	106.546	1	1	1	1	1
AT1G06060	1	1	1	1	1	1	1	1	1	1	1	1	1	1	1	1	111.844
AT1G06110	1	1	1	1	1	1	90.8201	1	1	1	1	1	128.588	84.7712	1	1	74.9823
AT1G06130	1	1	1	1	109.624	85.9524	97.3683	1	84.6032	1	87.9166	1	1	1	1	1	1
AT1G06135	1	1	1	1	1	132.8	1	1	1	1	116.008	1	1	1	1	1	1
AT1G06160	1	1	133.264	1	1	1	148.239	1	309.248	1	1	102.24	1	156.72	1	1	1
AT1G06190	1	155.125	1	1	121.869	117.891	129.034	1	1	1	148.925	1	1	1	1	1	1
AT1G06210	1	1	1	1	1	1	1	1	1	1	1	85.6411	147.134	1	1	118.434	1
AT1G06220	1	1	1	1	1	1	1	1	91.4986	1	1	1	1	84.2926	1	1	1
AT1G06230	1	1	1	1	1	1	1	1	1	1	1	1	1	113.81	172.679	122.131	1
AT1G06290	1	1	1	1	1	1	1	1	1	1	1	1	1	102.47	1	1	1
AT1G06390	1	1	1	1	1	1	1	1	1	1	71.3017	1	1	68.4405	1	111.822	1
AT1G06510	1	121.363	1	1	1	80.4651	104.68	1	1	1	88.1395	1	1	1	1	1	1
AT1G06530	1	1	1	1	1	1	1	234.349	1	1	103.222	1	142.947	103.956	134.372	1	50.2679
AT1G06570	1	129.519	125.516	1	340.317	1	105.016	1	123.31	1	193.868	1	120.33	1	1	1	250.341
AT1G06640	1	1	1	1	1	1	1	1	1	1	1	1	403.307	1	906.196	1	1
AT1G06690	1	159.894	1	1	183.096	107	100.676	1	113.449	1	173.916	1	1	1	1	1	1
AT1G06700	110.015	1	1	1	1	1	95.043	1	1	1	1	104.994	122.925	157.042	1	140.632	96.8736
AT1G06760	355.948	121.185	199.31	1	170.627	1	137.451	507.276	1	362.707	117.148	1	159.844	283.873	249.381	1127.95	1
AT1G06830	1	1	1	1	1	1	1	2059.37	1	1	1	1	1	1	1	1	1
AT1G06840	1	1	1	1	1	1	1	1	1	1	1	89.4229	1	1	1	1	1
AT1G06890	1	1	1	1	1	1	1	1	1	1	1	1	1	1	1	1	65.5313
AT1G06950	1	128.139	1	1	1	103.085	99.0455	1	139.936	1	144.205	1	1	131.99	1	1	1
AT1G07010	1	201.86	145.508	1	236.347	122.558	1	1	114.3	1	151.267	1	1	83.3135	153.714	1	1
AT1G07040	1	1	1	1	1	1	147.033	100.874	1	1	98.4823	1	93.1222	85.9984	1	1	82.3207
AT1G07050	1	1	1	1	1	1	166.11	1	1	1	1	1	1	1	1	1	1
AT1G07128	1	1	1	1	1	135.512	105.278	1	1	1	79.9324	124.785	1	1	1	1	108.678
AT1G07150	1	1	1	1	1	1	1	1	1	1	1	87.993	1	1	1	1	1
AT1G07160	1	1	1	1	1	492.878	1	1	121.053	1	164.181	470.168	1	1	1	1	1
AT1G07180	1	229.34	182.903	1	357.257	136.421	1	1	117.823	1	145.627	1	1	97.469	1	1	1
AT1G07230	155.918	1	1	1	1	1	1	1	1	128.825	1	1	308.458	151.11	206.272	1	1
AT1G07240	1	1	1	1	1	1	90.9749	1	1	1	1	1	1	1	1	1	1
AT1G07250	1	1	1	1	111.62	1	1	1	1	1	1	1	1	1	1	1	1
AT1G07310	1	1	1	1	1	1	1	1	1	1	1	1	120.142	125.534	1	1	138.684
AT1G07350	1	1	1	1	1	129	1	1	1	1	1	95.0094	1	1	1	1	1
AT1G07400	1	1	1	1	1	405.966	1	1	1	1	1	1	1	1	1	1	1
AT1G07420	1	1	1	1	1	1	93.4598	1	1	1	103.924	1	1	1	1	1	1
AT1G07440	1	278.755	261.682	1	192.208	196.966	247.45	1	134.696	138.797	1	1	1	112.778	1	1	1
AT1G07530	1	1	1	1	1	1	1	1	1	1	1	88.1658	1	150.764	1	1	1
AT1G07570	1	1	1	1	1	1	1	1	1	1	1	1	1	1	345.224	1	1
AT1G07610	1	1	1	1	1	1	1	1578.09	1	1	438.207	1	1	1	1	1	1
AT1G07640	670.646	1	1	1	1	1	1	471.285	1	1	1	1	1	1	1	1	1
AT1G07650	1	1	1	1	1	1	1	1	1	1	1	89.343	1	1	1	1	1
AT1G07660	118.379	1	110.83	1	1	195.899	104.113	1	109.311	129.517	1	147.605	88.0886	1	165.635	223.668	1
AT1G07720	1	1	1	157.57	1	1	1	1	1	1	1	114.485	1	1	481.324	1	88.1436
AT1G07750	1	1	1	1	1	1	1	1	1	1	1	1	94.5771	1	1	1	1
AT1G07790	1	1	1	1	1	1	1	1	1	1	1	1	1	1	1	384.571	1
AT1G07820	1	1	1	1	1	1	86.5248	1	1	1	1	1	85.9057	73.6633	256.147	998.222	149.446
AT1G07830	1	1	1	1	1	1	1	1	1	1	1	1	1	77.1626	1	1	1
AT1G07960	1	1	1	1	1	1	1	1	1	1	1	1	1	1	1	1	115.897
AT1G07990	1	1	1	1	1	1	1	1	1	1	1	1	1	1	143.529	97.1255	1
AT1G08160	1	1	1	1	1	1	1	1	1	1	1	1	1	1	1	629.26	1
AT1G08190	1	1	1	151.289	1	1	1	1	97.6381	1	1	125.49	1	1	160.389	1	1
AT1G08210	1	1	1	1	1	1	1	1	1	1	1	1	1	1	1	1	80.2692
AT1G08230	136.721	1	1	151.393	1	1	1	1	139.068	1	1	122.316	1	1	1	1	92.594
AT1G08315	1	1	1	1	1	87.2397	1	1	1	1	1	1	1	1	1	1	1
AT1G08490	1	122.264	1	1	137.207	95.0575	110.996	1	86.3274	1	132.377	1	1	1	1	1	166.981
AT1G08510	131.15	1	1	408.624	1	1	1	108.612	139.122	116.004	1	447.133	175.898	116.36	347.08	143.509	1
AT1G08540	1	165.013	115.014	1	178.003	94.432	124.704	1	1	1	209.957	1	1	90.8716	1	134.763	1
AT1G08550	1	210.99	137.351	1	189.219	145.826	292.123	1	123.28	1	181.33	1	1	1	1	100.069	1
AT1G08560	1	1	1	1	1	1	1	1	1	1	1	1	1	1	1	504.999	1
AT1G08580	1	1	1	1	1	1	1	120.701	125.043	1	1	1	1	125.65	93.3292	150.966	125.634
AT1G08630	1	1	1	1	1	1	1	1	1	1	113.407	1	1	1	1	1	443.769
AT1G08757	1	1	1	1	1	1	1	1	1	1	224.383	1	1	475.969	1	1	1
AT1G08770	1	1	1	1	1	87.4407	1	1	1	1	1	1	217.072	1	1	1	146.002
AT1G08780	1	1	1	1	1	1	98.961	1	1	1	1	1	116.143	1	1	1	85.4458
AT1G08800	1	1	1	1	1	1	1	1	1	1	1	82.0848	1	1	1	1	90.9321
AT1G08810	1	1	1	1	1	1	1	1	1	1	1	1	1	1	543.863	1	105.108
AT1G08820	132.121	1	1	1	1	1	1	1	1	1	1	84.2095	88.5114	119.439	1	1	90.3425
AT1G08830	152.86	1	130.298	1	1	1	1	1043.69	132.694	177.759	692.512	171.254	238.54	1	948.651	1	1615.92
AT1G08890	1	1	1	1	1	1	1	1	1	1	1	89.2269	1	1	1	1	1
AT1G08900	1	1	1	1	108.434	101.6	100.636	1	107.803	1	1	153.393	110.61	1	1	1	1
AT1G08920	139.393	1	1	1	1	1	1	141.865	1	146.861	1	1	1	82.9885	1	1	1
AT1G08970	157.309	1	95.7249	1	1	1	1	162.076	1	150.682	1	1	201.318	103.199	1	118.404	133.04
AT1G09060	1	1	1	1	1	1	1	1	1	1	1	1	1	104.025	1	1	1
AT1G09140	134.689	1	1	1	1	108.147	1	130.772	1	1	74.2153	110.422	1	90.3708	129.238	131.363	1
AT1G09150	1	1	1	1	1	1	1	1	1	1	1	1	107.865	94.4702	1	1	1
AT1G09200	1	1	1	1	1	112.059	1	1	1	1	1	1	1	1	1	1776.23	1
AT1G09210	134.898	1	1	1	1	1	1	1	105.337	1	172.074	95.5647	313.855	1	1	88.2142	333.537
AT1G09240	1	1	1	1	1	1	1	159.901	1	1	1	1	1	1	1	1	1
AT1G09270	1	1	1	1	1	1	1	1	1	1	1	79.6981	1	119.99	1	1	1
AT1G09310	571.016	222.601	235.807	5950.98	215.991	1	177.863	542.403	1589.49	500.82	249.103	2424.2	265.889	221.052	413.639	1186.51	1168.36
AT1G09330	1	1	1	1	1	1	1	1	1	1	119.852	1	115.112	1	1	135.261	146.702
AT1G09415	1	118.418	144.872	1	1	1	115.166	1	136.039	1	1	1	144.326	126.157	1	1	1
AT1G09420	1	1	1	1	1	1	1	1	1	1	101.998	1	1	1	1	1	1
AT1G09490	1	1	1	1	130.09	105.178	106.546	1	1	1	76.1933	100.452	1	1	1	1	1
AT1G09530	1	1	1	1	1	1	1	1	1	1	1	1	1	107.675	1	1	1
AT1G09560	1	1	1	175.409	1	112.282	1	1	140.244	1	240.894	173.665	1	150.001	1	1	589.3
AT1G09570	1	1	1	1	1	1	1	443.821	1	1	1	87.6023	1	142.67	145.573	1	62.9356
AT1G09620	134.434	1	129.161	1	1	1	112.698	1	142.043	1	91.1485	95.2206	1	109.303	145.153	207.277	1
AT1G09630	1	1	1	1	1	1	1	1	1	1	1	1	1	1	1	104.712	1
AT1G09740	1	1	1	1	1	95.3994	102.157	1	159.453	1	123.08	1	1	72.6591	1	1	167.579
AT1G09750	1	1	1	1	1	1	1	1	1	1	1	1	74.6475	1	1	1	1
AT1G09770	142.689	1	129.552	146.875	1	1	109.633	1	116.989	203.635	1	103.073	187.558	133.989	173.717	134.774	1
AT1G09780	1	117.295	1	1	1	100.217	114.305	191.599	127.607	1	236.438	1	1	91.8347	141.141	1	1
AT1G09815	1	1	1	1	1	95.6594	87.3199	1	1	1	1	1	1	80.6237	1	262.264	1
AT1G09932	1	1	1	1	1	1	1	1	1	1	1	1	1	104.534	1	1	1
AT1G09940	1	1	1	1	1	349.418	101.748	1	138.547	1	132.38	426.853	1	146.685	1	1	1
AT1G09970	443.885	1	143.089	174.302	1	157.023	1	1	206.192	249.821	216.653	288.484	1	240.474	376.69	146.257	129.858
AT1G10040	1	1	1	1	1	1	1	1	1	1	1	96.6584	1	1	1	1	1
AT1G10060	1	1	1	1	1	1	1	1	1	1	1	1	1	1	1087.78	1	1
AT1G10070	1	1	1	1	1	1	1	1	1	1	104.024	1	1	1	1	1	243.434
AT1G10140	1	1	1	1	106.605	1	1	1	98.78	1	1	96.8526	329.645	1	1	1	59.8855
AT1G10150	1	1	1	1	127.422	1	1	1	1	1	1	72.311	1	1	1	1	1
AT1G10155	1	1	1	1	1	1	1	147.924	1	1	1	1	1	1	1	1	1
AT1G10200	138.113	1	143.078	216.583	1	1	148.177	156.421	124.33	167.282	1	136.585	195.906	224.589	1	1	190.092
AT1G10290	1	1	1	1	1	1	1	1	1	1	1	105.964	117.687	118.138	1	118.473	114.952
AT1G10310	1	128.044	1	1	135.309	89.5123	120.245	1	1	1	73.8931	1	1	113.551	1	1	1
AT1G10340	1	1	1	1	1	1	1	1	1	1	164.413	1	1	1	1	1	76.2237
AT1G10360	1	281.105	249.691	1	318.9	216.833	175.717	1	168.992	1	179.045	106.899	189.836	1	1	1	1
AT1G10370	1	1	1	1	179.156	209.812	1	1	1	1	103.679	1	1	1	1	1	107.836
AT1G10380	1	1	1	1	1	1	1	189.084	1	1	1	1	1	1	1	1	1
AT1G10390	1	1	1	1	1	1	1	1	1	1	1	93.0558	102.262	1	1	1	1
AT1G10470	1	129.272	1	1	147.809	1	102.918	159.688	1	1	110.53	1	1	117.885	1	1	1
AT1G10560	1	1	1	1	1	1	1	1	1	1	1	121.634	1	1	1	1	1
AT1G10600	1	109.073	1	1	119.752	91.7655	111.816	1	1	1	1	1	1	138.945	1	1	1
AT1G10610	1	1	1	1	1	1	1	1	1	1	1	1	146.03	1	1	1	1
AT1G10650	1	1	1	1	1	1	1	1	1	1	1	1	1	1	1	1	94.5247
AT1G10682	274.809	1	1	1	1	1	1	1	1	373.641	1	1	1	1	1	1	1
AT1G10740	1	1	1	1	1	1	1	1	1	1	1	83.1921	1	1	1	189.784	1
AT1G10830	1	1	1	1	131.232	77.02	106.09	1	1	1	1	1	1	1	1	1	1
AT1G10890	1	1	132.965	1	1	171.356	1	1	1	1	89.3696	192.22	106.311	149.42	1	1	86.3226
AT1G10900	1	1	1	1	1	1	1	288.868	1	1	1	1	1	1	1	1	1
AT1G10950	1	1	1	134.765	1	1	1	1	1	1	1	101.931	125.316	80.1308	1	99.2876	84.1885
AT1G11175	1	1	1	1	1	1	1	1	1	1	1	1	254.872	1	1	1	1
AT1G11180	1	1	1	1	1	1	1	1	1	1	1	1	1	88.3001	1	1	1
AT1G11200	1	1	1	1	1	108.95	1	1	1	1	1	1	135.669	1	1	1	1
AT1G11210	1	1	1	1	196.779	190.15	315.368	1	96.4926	1	127.368	271.926	1	156.457	1	129.978	1
AT1G11340	1	1	1	1	1	1	1	1	1	1	1	1	1	1	258.24	1	1
AT1G11350	1	1	1	173.01	1	1	1	1	1	1	1	192.823	1	1	1	1	1
AT1G11360	1	1	1	1	1	1	100.506	1	1	1	1	1	119.733	68.6376	1	1	146.427
AT1G11400	1	1	1	1	1	1	1	1	1	1	1	1	1	1	1	1	92.3955
AT1G11410	1	1	1	1	1	1	1	1	1	1	1	88.8405	1	1	391.863	1	1
AT1G11580	239.237	1	1	1	1	1	1	1	1	661.417	1	1	1	1	1	1	1
AT1G11670	1	1	1	1	1	1	1	1	1	1	1	229.795	1	1	1	1	1
AT1G11680	1	1	1	1	1	1	1	1	1	1	98.2224	1	123.987	124.677	151.106	1	145.42
AT1G11700	316.636	99.9773	139.391	1	1	1	1	1	1	299.35	1	111.978	180.045	1	540.462	1	1
AT1G11720	1	103.026	1	1	1	83.0452	1	1	1	1	1	1	1	1	1	1	1
AT1G11890	1	1	1	1	1	93.5997	1	1	1	1	100.92	1	1	74.1598	1	167.674	103.051
AT1G12010	1	1	443.898	1	1	1	1	1	1	1	1	1	1	1	1	1	1
AT1G12030	1	1	1	1	1	1	1	1	1	1	1	1	1	1	148.373	1	1
AT1G12050	163.165	1	1	1	138.355	85.7391	147.81	1	111.268	1	1	1	154.523	1	1	1	1
AT1G12110	1	1	1	1	1	1	1	1	1	1	122.693	1	1	233.249	484.884	1	247.131
AT1G12120	1	1	1	1	1	1	104.961	1	1	1	1	1	1	1	1	1	1
AT1G12140	1	1	1	1	1	1	1	189.996	1	1	1	1	1	1	1	1	1
AT1G12200	375.114	1	1	1	1	1	1	1	1	1	1	1	1	1	1	1	1
AT1G12230	111.882	1	1	1	1	1	120.38	1	109.736	1	149.053	103.799	1	1	1	1	123.488
AT1G12240	1	206.574	274.841	292.685	252.428	152.246	1	1	178.432	1	1	310.043	182.562	151.572	1	97.7065	217.982
AT1G12320	1	1	1	1	1	1	1	1	1	1	1	1	320.301	1	299.823	1	1
AT1G12330	1	1	1	1	1	1	1	1	1	1	1	1	1	1	151.714	1	1
AT1G12360	1	1	1	1	1	160.519	1	1	1	1	1	156.366	1	1	1	1	1
AT1G12400	1	1	1	1	1	1	1	1	1	1	1	1	83.4971	1	108.249	1	1
AT1G12480	1	1	1	1	1	1	1	1	1	1	1	1	1	1	229.928	1	1
AT1G12520	1	1	1	1	1	1	1	243.846	1	1	603.682	1	1	1	1	1	245.686
AT1G12530	1	1	1	1	1	1	1	1	1	1	1	1	1	126.348	1	1	95.3156
AT1G12580	1	1	1	1	1	81.0861	1	1	1	1	1	169.294	1	1	118.891	153.524	1
AT1G12610	1	171.184	192.9	157.215	206.887	286.276	214.639	1	221.141	1	1	508.85	1	1	1	1	161.825
AT1G12640	1	1	1	1	1	1	1	1	1	1	1	1	69.6366	1	1	1	1
AT1G12680	1	1	1	1	1	1	1	1	1	1	1	1	1	1	1	1	109.74
AT1G12710	1	1	1	1	1	1	110.832	1	1	1	1	1	1	1	1	1	1
AT1G12800	1	210.3	120.184	1	197.213	127.35	130.075	124.863	111.853	1	127.983	1	1	1	1	1	1
AT1G12845	1	1	1	1	1	1	160.143	1	1	1	1	1	1	1	1	1	1
AT1G12850	1	1	1	1	1	1	1	1	1	1	1	1	169.313	1	1	1	85.5577
AT1G12880	1	1	1	1	1	1	1	424.049	1	1	1	1	1	1	1	1	1
AT1G12910	1	1	1	1	1	1	1	1	1	1	86.4611	1	1	1	1	1	1
AT1G12920	1	1	1	1	1	1	1	1	99.6598	1	121.532	1	1	76.1882	1	1	62.1441
AT1G13080	1	1	1	1	111.184	1	1	1	1	1	78.3607	1	1	131.581	1	1	1
AT1G13090	1	1	1	1	1	1	1	1	1	1	1	77.8621	159.721	139.036	1	1	1
AT1G13100	1	1	1	1	1	1	1	1	1	1	1	96.1145	1	1	1	1	157.716
AT1G13110	1	1	1	1133.71	1	1	197.672	1	565.533	1	1	743.152	1	1	1	166.234	606.431
AT1G13210	1	1	1	1	1	181.959	96.4629	1	119.668	1	1	268.249	1	1	1	1	1
AT1G13270	1	138.726	1	1	1	133.803	258.802	1	97.6355	1	164.391	1	124.733	1	1	1	1
AT1G13280	145.854	1	1	1	1	1	1	1	1	144.553	1	1	1	91.5243	1	1	1
AT1G13300	1	1	1	1	1	1	1	1	1	1	196.45	1	1	1	1	1	1
AT1G13320	1	1	1	1	1	1	1	1	1	1	1	1	1	82.2543	1	1	1
AT1G13350	1	1	1	1	1	1	1	1	1	1	1	126.805	1	1	1	1	1
AT1G13360	174.997	1	1	1	155.826	1	130.461	366.016	1	162.344	348.954	1	221.517	170.69	1	1	119.228
AT1G13640	1	1	1	1	1	1	1	1	1	1	86.8749	1	1	1	1	1	84.0691
AT1G13690	1	1	1	1	1	1	1	1	1	1	1	1	1	1	1	145.092	1
AT1G13700	1	1	1	1	1	1	1	1	1	1	145.799	1	1	108.921	1	1	1
AT1G13880	1	1	1	1	1	1	1	1	1	1	1	92.1403	1	1	1	1	1
AT1G13950	1	95.8003	1	1	1	1	1	1	1	1	1	1	102.635	105.564	1	1	1
AT1G13960	1	1	1	1	1	1	1	1	1	1	1	1	137.933	1	1	1	74.6346
AT1G14010	1	1	1	1	1	1	1	1	1	1	1	1	1	1	1	1	89.3941
AT1G14210	1	1	1	1	1	1	1	1	1	1	1	1	1	1	1	1	185.384
AT1G14270	1	1	1	1	113.385	1	1	1	1	1	1	1	1	1	1	1	1
AT1G14280	1	1	135.66	310.886	176.247	1	1	1	1	1	1	206.463	1	1	1	1	127.492
AT1G14340	171.806	1	112.685	1	1	1	1	1	1	1	1	1	1	86.9047	1	1	1
AT1G14360	1	1	1	1	1	1	1	1	1	1	1	1	1	1	1	1	78.6576
AT1G14380	1	1	1	1	1	1	1	1	1	1	1	1	135.492	87.2209	1	1	1
AT1G14460	1	1	1	1	1	1	1	1	1	1	1	1	101.511	1	1	1	1
AT1G14510	1	1	1	1	1	1	1	1	1	1	1	1	1	147.691	1	147.027	1
AT1G14520	1	1	1	1	1	82.7926	1	1	1	1	1	1	1	1	1	1	1
AT1G14540	1	1	1	1	1	829.525	141.226	1	209.741	150.199	162.667	492.759	1	1	1	1	1
AT1G14570	1	1	1	1	1	1	1	1	1	1	1	83.7874	1	1	1	1	1
AT1G14610	1	1	1	1	1	1	1	1	1	1	1	81.3323	1	110.158	1	91.0009	1
AT1G14630	1	1	1	1	1	1	1	1	1	1	1	1	1	1	1	319.742	1
AT1G14650	1	1	1	1	1	1	1	1	1	1	1	1	1	1	119.686	1	1
AT1G14670	1	1	1	1	1	1	1	1	1	1	1	1	86.3098	87.1595	1	1	1
AT1G14690	1	1	1	1	1	1	1	160.107	1	1	1	1	1	1	1	125.64	1
AT1G14700	1	1	99.4424	1	1	1	1	1	1	1	1	1	1	1	1	1	1
AT1G14720	217.662	131.066	173.423	1	1	1	96.0361	1	1	1	160.483	1	109.496	126.453	1042.33	1	84.7701
AT1G14730	1	1	1	1	1	1	1	1	1	1	1	1	1	1	1	303.801	1
AT1G14740	1	1	1	1	1	144.376	1	1	89.15	1	107.924	191.896	1	130.789	1	1	1
AT1G14810	1	109.287	1	1	1	105.899	148.517	1	154.303	155.315	102.289	1	1	1	1	1	65.6867
AT1G14820	1	1	1	1	1	1	1	1	1	1	1	1	1	102.836	207.01	1	77.1306
AT1G14830	1	1	1	1	1	1	1	1	1	1	1	100.757	96.0426	1	1	104.354	1
AT1G14870	1	1	1	1	1	1	1	1	1	1	560.915	320.468	1	1	1	1	766.179
AT1G14880	1	1	1	1	1	1	1	1	1	1	1	1	1	243.531	1	1	1
AT1G14890	1	1	1	1	1	1	1	1	1	1	1	1	1	403.775	1	1	1
AT1G14900	1	1	1	1	1	1	1	1	1	1	1	1	1	70.814	1	102.511	1
AT1G14990	1	1	1	1	1	1	1	1	1	1	1	1	1	1	1	1	59.4382
AT1G15010	1	1	1	1	1	347.947	127.401	1	177.776	1	1	166.617	1	1	138.486	1	159.946
AT1G15040	1	1	1	1	1	1	1	1	1	1	271.16	1	1	1	1	1	434.143
AT1G15100	1	1	1	1	1	1	1	1	1	1	1	1	110.831	1	1	1	94.6525
AT1G15125	1	1	1	142.349	1	1	108.986	1	227.618	1	1	109.423	1	1	1	1	1
AT1G15130	1	1	1	1	1	1	1	1	1	1	1	84.8239	1	72.062	1	1	118.497
AT1G15200	118.416	1	101.901	1	1	100.93	1	111.776	1	1	1	118.402	1	1	172.166	113.514	115.713
AT1G15250	1	1	1	1	1	1	1	1	98.8949	133.026	1	81.5726	113.512	126.726	1	102.897	87.8827
AT1G15260	1	1	1	364.099	1	1	1	1	157.914	1	1	139.577	1	1	1	1	318.289
AT1G15290	142.973	1	121.751	1	1	1	1	131.714	1	139.6	108.739	1	86.0199	96.1319	303.2	1	1
AT1G15350	1	1	1	1	1	1	1	1	84.698	1	1	1	93.3494	1	1	1	98.8083
AT1G15380	388.895	1	1	1	1	1	1	1	1	1	223.028	1	1	1	1	1	278.388
AT1G15390	1	111.802	1	1	112.725	89.719	99.744	1	1	1	63.3365	1	1	1	1	1	1
AT1G15670	1	1	1	1	1	1	1	1	1	1	134.528	1	1	157.287	1	1	214.398
AT1G15730	1	119.481	155.728	1	174.494	95.3508	144.153	1	93.9913	1	109.727	1	1	123.211	1	1	1
AT1G15860	1	1	1	1	1	1	1	1	82.1434	1	83.5784	1	1	86.5741	1	1	1
AT1G15880	1	1	1	1	1	1	1	1	1	1	87.8708	1	106.506	1	1	1	84.9871
AT1G15890	1	1	1	1	1	1	1	1	1	1	1	86.7783	1	1	1	1	1
AT1G15910	1	1	1	1	1	1	1	1	1	1	1	81.0896	1	1	1	1	1
AT1G15960	1	1	1	1	1	1	1	274.318	1	1	1	1	1	1	1	1	1
AT1G15970	1	1	1	1	1	1	1	1	1	1	1	1	106.747	1	1	1	1
AT1G16110	1	1	1	1	1	1	1	1	1	1	68.5731	92.4288	1	1	1	1	1
AT1G16130	1	1	1	1	1	1	1	1	1	1	1	167.22	1	1	1	1	1
AT1G16140	1	1	1	1	1	1	1	1	1	1	1	128.146	1	1	1	1	1
AT1G16170	146.216	1	189.336	1	144.039	1	100.302	1	92.1333	149.497	101.665	1	1	140.738	1	1	1
AT1G16310	268.7	1	1	1	1	1	1	1	1	1	1	1	1	1	1	1	1
AT1G16400	344.13	1	1	1	1	1	1	1	1	1	1	1	1	1	1	1	1
AT1G16410	802.588	1	461.512	1	1	1	1	1	1	1976.19	1	1	1	1	1	1	1
AT1G16560	1	1	1	1	1	1	1	1	1	1	1	1	91.3364	1	1	1	1
AT1G16610	1	1	1	1	1	1	98.7511	1	94.9175	126.655	1	98.959	136.474	124.341	1	113.547	1
AT1G16670	1	1	1	1	1	79.3101	1	1	1	1	1	81.7809	1	136.151	1	1	1
AT1G16680	1	1	1	1	1	1	1	1	1	1	1	1	52.4119	1	137.589	1	1
AT1G16730	1	163.905	152.71	1	354.867	125.512	1	1	1	1	105.639	1	1	121.465	1	1	1
AT1G16740	1	1	1	1	1	81.6308	118.496	130.147	119.582	1	87.8166	1	1	98.2743	1	1	1
AT1G16850	1	1	1	1	1	1	1	1	1	1	1	1	149.678	1	1	1	1
AT1G16916	1	1	1	1	1	1	106.44	1	1	1	1	1	1	1	1	1	1
AT1G16920	1	1	1	1	1	1	1	1	1	1	1	1	1	1	1	209.611	1
AT1G16960	1	1	1	1	1	1	1	1	1	1	1	1	537.101	1	1981.48	1	1
AT1G17050	1	205.021	100.115	1	248.116	97.702	1	1	1	1	179.208	1	1	1	1	1	1
AT1G17060	1	1	1	1	1	1	1	1	1	1	1	1	1	128.832	1	1	1
AT1G17140	1	1	1	130.918	1	1	1	1	1	1	1	126.368	1	1	1	122.682	1
AT1G17145	1	1	1	1	1	1	1	1	1	1	1	146.789	1	1	1	1	1
AT1G17147	1	1	1	150.938	1	322.672	1	1	148.722	1	1	503.585	1	1	1	1	1
AT1G17160	1	1	1	1	119.586	79.6854	144.777	1	1	1	1	1	1	1	1	1	104.137
AT1G17200	1	1	1	584.349	1	1	1	1	252.708	1	1	382.695	1	1	337.185	150.307	560.274
AT1G17210	1	1	1	1	1	1	1	1	1	1	1	1	100.396	119.457	122.813	1	1
AT1G17230	1	1	1	1	1	1	1	1	1	1	1	1	1	1	160.259	1	1
AT1G17360	1	1	1	1	1	1	1	1	1	1	1	1	99.7175	172.725	1	181.139	1
AT1G17370	125.342	131.473	128.382	1	148.916	115.183	1	1	109.156	1	1	114.336	77.095	88.9408	1	1	1
AT1G17380	1	1	1	1	1	198.423	1	1	1	1	1	1	1	1	1	1	1
AT1G17410	1	1	1	1	1	90.1607	1	1	1	1	1	97.7775	1	1	1	1	1
AT1G17420	1	1	1	1	1	298.437	1	1	100.587	1	194.463	227.24	1	1	1	1	59.3392
AT1G17490	1	1	1	1	1	1	1	153.82	1	1	1	1	1	1	1	92.3221	1
AT1G17530	1	1	124.166	1	1	1	111.707	1	98.0727	150.053	92.8658	1	275.57	71.8088	1	1	164.851
AT1G17550	1	1	1	1	1	1	1	1	1	1	1	110.316	1	80.0239	1	1	1
AT1G17620	1	1	1	1	1	1	1	1	1	1	1	84.491	135.173	1	146.265	1	1
AT1G17720	1	1	1	1	1	1	1	122.788	1	1	1	107.89	120.189	1	107.074	98.97	1
AT1G17745	1	1	1	1	1	1	1	1	107.063	1	1	1	1	1	1	1	1
AT1G17840	1	1	1	359.956	1	1	1	1	142.469	1	1	224.853	1	1	585.592	1	250.199
AT1G17860	1	1	1	1	1	91.1652	1	1	1	1	182.943	128.251	1	1	1	1	344.23
AT1G17940	1	1	1	1	1	1	1	1	1	1	1	1	88.32	1	171.013	1	1
AT1G17970	1	1	1	1	121.402	1	120.869	1	1	1	1	1	1	1	1	1	1
AT1G17980	1	1	107.126	1	1	171.006	1	1	1	1	1	157.424	83.3244	85.0589	1	1	1
AT1G18160	1	1	1	1	1	1	1	1	1	1	1	125.585	1	1	1	1	1
AT1G18170	1	280.874	144.997	1	219.421	182.419	208.241	1	136.011	1	135.618	1	121.904	1	1	92.3525	1
AT1G18250	1	1	1	1	1	1	1	1	1	1	1	1	1	1	1	191.512	1
AT1G18270	139.914	1	1	1	1	1	1	1	1	1	92.5429	72.3825	1	1	1	1	1
AT1G18330	1	1	1	1	1	1	1	1	1	1	1	1	1	1	1	1	89.7814
AT1G18390	1	1	1	1	1	176.297	1	1	102.676	1	108.01	314.016	1	1	1	1	1
AT1G18470	126.124	1	1	1	1	1	1	1	1	1	1	105.61	1	1	1	105.361	1
AT1G18500	1	1	1	1	1	80.6189	161.622	1	118.784	1	115.357	1	1	110.879	1	1	121.789
AT1G18570	189.172	1	1	1	1	1	1	1	126.018	1	1	168.587	1	1	1	1	128.869
AT1G18590	507.529	1	1	1	1	1	1	1	1	325.381	1	1	1	1	1	1	1
AT1G18620	1	1	1	1	150.957	1	142.795	1	83.4628	1	1	80.0556	1	100.5	1	1	1
AT1G18630	1	1	1	1	1	1	1	1	1	1	1	1	1	1	1	76.807	1
AT1G18640	1	1	104.301	1	1	85.3721	142.045	1	107.727	1	1	1	1	1	1	1	1
AT1G18660	1	1	98.3692	1	1	92.6152	1	1	1	1	76.6118	149.256	1	1	1	107.824	1
AT1G18800	1	1	1	1	1	1	1	1	1	1	1	1	106.009	59.1328	1	91.5412	1
AT1G18810	1	1	1	182.614	1	1	1	1	1	1	1	132.588	1	1	1	1	494.553
AT1G18840	1	1	1	1	1	1	1	1	1	1	1	1	133.001	1	1	1	1
AT1G18880	120.082	1	1	1	1	1	1	1	1	1	1	1	1	1	1	1	1
AT1G19025	1	1	1	1	1	191.58	1	1	1	1	1	247.392	1	1	1	1	1
AT1G19110	1	1	1	1	1	1	1	1	1	1	1	1	120.948	90.181	1	1	1
AT1G19120	1	1	1	1	1	1	92.3516	1	1	1	1	1	99.6548	1	1	1	1
AT1G19130	1	1	1	133.797	1	109.424	148.849	1	179.026	1	1	151.736	1	80.7657	1	1	107.47
AT1G19140	1	1	1	1	1	1	1	1	1	1	1	1	89.2743	1	1	1	79.6174
AT1G19150	1	391.284	188.067	1	299.523	163.702	119.782	1	1	1	101.547	1	1	1	1	1	1
AT1G19210	1	119.728	225.141	1	183.183	368.1	218.824	1	155.299	213.662	749.856	778.906	1	1	1	1	280.848
AT1G19240	1	1	1	1	1	1	1	1	1	1	1	1	112.999	1	1	1	1
AT1G19330	1	1	1	1	1	1	1	1	1	1	1	145.763	81.5898	1	1	1	1
AT1G19360	1	1	1	1	1	1	1	1	1	1	1	1	1	1	1	1	108.232
AT1G19400	1	124.562	127.693	195.342	127.335	1	104.305	1	129.995	1	108.313	128.605	129.786	109.733	1	1	1
AT1G19450	1	123.781	1	1	236.052	137.121	1	1	1	1	130.663	1	1	1	1	143.727	1
AT1G19510	1	1	1	1	1	1	1	533.869	1	1	1	1	1	1	1	1	1
AT1G19530	1	1	1	1	1	1	1	1	1	1	1	1	1	1	1	1	287.051
AT1G19600	1	1	1	1	1	1	1	1	1	1	1	1	79.7971	81.4687	1	1	1
AT1G19610	1	1	1	1	1	1	1	1	1	1	133.394	1	271.917	688.305	1	1	1
AT1G19670	1	1	1	784.969	1	1	133.092	1	513.6	1	1	421.963	1	1	1	139.485	1
AT1G19700	1	94.8163	101.392	1	118.124	1	1	1	1	1	1	1	1	97.6886	1	1	1
AT1G19715	1	1	1	1	1	1	1	220.046	1	1	1	1	1	1	1	1	1
AT1G19730	1	1	1	1	1	1	1	1	1	1	1	1	1	78.1523	1	1	1
AT1G19835	1	1	1	1	1	1	1	162.132	1	151.23	1	1	217.078	1	1	1	1
AT1G19870	1	1	1	1	1	1	1	1	1	1	1	81.1474	249.342	122.196	279.772	1	1
AT1G19920	127.321	140.607	98.006	1	1	1	1	115.397	1	1	123.301	1	1	1	132.241	1	1
AT1G20010	1	1	1	516.716	171.493	156.454	402.238	1	303.427	1	1	315.72	106.347	1	134.751	268.771	293.008
AT1G20050	1	1	1	146.484	1	84.591	143.825	1	143.755	1	1	95.8417	1	171.922	1	183.578	156.602
AT1G20140	1	1	1	1	1	118.727	1	1	1	1	1	1	1	1	1	1	1
AT1G20200	1	1	1	1	1	1	1	1	1	1	1	1	1	1	1	133.234	105.892
AT1G20220	1	1	1	1	1	1	1	1	1	1	85.5067	1	1	1	1	1	89.438
AT1G20310	1	1	1	1	1	147.865	1	1	1	1	165.163	249.216	1	1	1	1	1
AT1G20430	1	1	1	1	1	1	1	1	1	1	79.681	1	75.522	112.148	1	1	229.938
AT1G20470	1	1	1	1	1	1	1	1	1	1	1	1	1	1	334.412	1	1
AT1G20630	1	1	1	1	1	99.369	168.583	112.132	1	1	99.8525	1	1	1	155.376	1	1
AT1G20650	1	1	1	165.988	107.064	1	1	1	102.607	1	1	143.515	1	64.0694	1	92.8128	1
AT1G20810	1	289.485	172.026	1	291.573	228.869	219.78	1	144.465	1	164.728	1	1	1	1	141.365	1
AT1G20816	1	1	1	1	1	77.9518	94.4433	1	1	1	1	1	1	1	1	1	1
AT1G20840	1	1	1	1	1	1	1	1	1	1	170.499	1	1	1	1	1	151.509
AT1G20920	192.666	1	151.589	1	1	187.489	1	174.931	1	200.211	1	174.206	1	1	210.513	133.988	1
AT1G20970	1	1	1	1	1	1	1	1	1	1	1	85.3998	399.509	1	1	1	1
AT1G20980	126.483	1	1	1	1	82.8643	104.802	1	108.066	1	1	144.659	1	166.78	1	1	82.3047
AT1G21050	1	1	107.96	201.203	1	1	1	1	137.283	242.741	80.2099	166.796	1	1	1	1	347.483
AT1G21100	1	1	1	344.679	1	1	1	1	219.139	1	1	498.843	1	1	1	1	314.324
AT1G21110	1	1	1	1	1	1	1	1	1	1	1	99.6703	1	1	1	1	1
AT1G21120	1	1	1	1	1	244.888	1	1	1	1	1	214.413	1	1	1	1	1
AT1G21250	1	132.963	112.318	1	1	1	1	1	1	1	1	1	1	1	1	1	1
AT1G21270	1	1	109.789	1	1	1	108.217	1	92.714	1	1	100.971	1	104.274	1	1	1
AT1G21326	1	1	1	1	1	281.119	1	1	186.861	1	87.3449	628.827	1	1	1	1	238.807
AT1G21350	1	152.044	118.635	1	196.033	118.846	124.037	1	1	1	116.179	1	1	1	1	103.171	1
AT1G21380	1	1	1	1	1	95.6104	1	1	86.781	1	1	95.2141	1	1	1	1	1
AT1G21400	213.44	1	175.704	1	189.843	1	101.459	1	1	191.24	259.216	1	107.637	120.138	536.949	1	616.398
AT1G21410	1	1	1	1	114.856	1	1	1	1	1	1	1	1	1	95.0084	1	63.6811
AT1G21440	547.893	1	220.896	1	1	1	1	1	1	767.944	1	1	1	1	1	1	1
AT1G21450	1	1	1	1	1	1	1	1	1	1	1	1	1	82.0442	1	1	1
AT1G21460	1	1	1	1	1	1	1	118.809	1	1	1	1	1	1	1	1	558.249
AT1G21540	1	1	1	1	1	1	1	1	1	1	1	1	1	1	195.887	1	1
AT1G21550	1	123.459	1	1	1	546.194	191.944	1	1	1	139.028	1	1	699.48	1	1	1
AT1G21580	1	1	1	1	1	105.366	1	1	1	1	1	109.081	1	1	1	1	1
AT1G21590	1	1	109.066	1	1	1	1	1	1	1	1	110.238	1	1	1	1	1
AT1G21640	1	139.754	1	1	189.301	113.724	113.303	1	110.57	1	108.773	1	1	1	1	1	1
AT1G21670	1	1	168.702	1	1	215.512	132.573	1	1	170.308	277.51	225.056	1	220.87	1	1	208.454
AT1G21760	1	1	1	1	105.88	1	1	1	1	1	1	85.7378	132.114	82.4577	1	1	78.3478
AT1G21830	1	1	1	143.487	1	1	1	130.031	1	1	138.289	118.19	291.19	1	1	1	122.116
AT1G21910	1	1	1	1	196.344	1	128.465	1	1	1	187.105	1	1	1	1	1	270.517
AT1G21920	1	1	134.043	144.294	213.425	1	98.1185	1	1	1	120.539	86.524	1	1	1	1	123.298
AT1G22050	1	1	1	1	1	1	1	116.898	1	1	1	1	1	1	1	1	1
AT1G22060	1	1	1	1	1	1	1	1	1	1	1	1	1	1	182.167	1	1
AT1G22070	1	1	1	1	1	1	94.6763	1	1	1	1	1	1	174.464	1	1	1
AT1G22160	1	1	1	411.804	1	1	1	277.938	1	1	1	268.91	1	1	1	1	1
AT1G22360	1	1	1	151.236	1	1	102.009	1	148.449	1	94.998	112.955	1	120.556	1	1	296.858
AT1G22370	1	1	1	1	1	1	1	1	1	1	1	1	1	106.311	1	1	1
AT1G22400	1	1	1	1	1	1	1	1	1	1	92.6499	1	1	223.687	1	1	59.6686
AT1G22410	1	1	1	133.25	1	1	1	1	1	196.314	81.0298	113.651	1	1	1	1	91.4578
AT1G22500	1	1	1	1	1	1	1	1	1	1	357.058	1	1	1	1	1	228.718
AT1G22590	1	221.267	133.287	1	177.435	167.628	139.12	1	1	1	119.433	1	1	1	1	110.345	1
AT1G22610	125.238	1	1	1	1	1	1	1	1	1	1	87.5785	1	1	1	1	1
AT1G22640	1	1	1	239.393	113.561	1	1	1	97.9995	1	1	153.797	127.808	1	121.209	1	162.727
AT1G22650	1	1	1	1	1	83.1724	1	1	1	1	1	1	1	1	1	1	1
AT1G22690	1	1	1	214.113	1	1	1	1	203.385	1	1	142.486	1	1	25557.1	185.615	212.022
AT1G22710	1	1	1	1	1	1	1	4900.44	1	1	1	135.405	1	1	1	1	1
AT1G22740	1	1	1	1	1	1	96.1091	1	1	1	1	128.96	1	1	150.11	1	1
AT1G22770	1	1	1	1	1	1	145.391	1	1	1	1	1	1	66.2275	1	1	1
AT1G22810	1	1	1	1	1	519.294	123.852	1	146.259	1	358.818	424.752	1	1	1	1	62.706
AT1G22885	1	1	1	1	1	1	1	1	1	143.655	1	100.701	153.407	1	526.774	1	86.3923
AT1G22890	1	1	1	179.681	1	1	1	1	171.82	1	1	353.562	1	251.311	1	1	308.815
AT1G22900	1	1	1	1	1	1	1	1	1	1	1	1	1	2857.24	1	1	1
AT1G22910	1	1	1	1	1	1	1	1	1	1	1	1	1	145.114	1	1	1
AT1G22985	1	1	1	1	1	129.738	1	1	1	1	1	1	1	1	1	1	1
AT1G23040	206.942	1	1	1	164.871	1	1	137.131	136.545	1	169.258	1	1	179.215	1	1	190.873
AT1G23080	1	1	1	353.886	1	1	121.875	1	120.973	1	1	249.824	1	1	1	1	83.2431
AT1G23090	159.287	1	185.123	1	1	1	1	1	1	269.556	1	1	1	1	1	1	1
AT1G23120	1	1	1	1	1	1	1	1	1	1	1	1	1	363.723	1	1	1
AT1G23130	620.874	341.364	392.296	571.307	185.812	176.259	221.262	34401.9	262.291	556.37	329.67	239.202	352.557	508.265	848.528	302.658	211.521
AT1G23140	1	1	1	1	1	1	1	1	1	1	1	1	1	97.6039	1	1	1
AT1G23170	1	1	1	1	1	1	1	1	1	1	1	1	140.602	1	1	1	1
AT1G23220	1	1	1	1	1	85.5778	1	1	1	1	1	1	1	1	1	1	1
AT1G23400	1	107.027	1	1	138.31	1	118.191	1	1	1	166.113	1	1	1	1	1	1
AT1G23480	1	1	1	1	1	1	1	1	1	1	1	121.529	1	1	1	1	105.184
AT1G23530	1	1	1	1	1	1	1	1	1	1	1	1	1	1	1	433.221	1
AT1G23730	1	1	1	1	1	1	1	363.197	1	1	1	1	1	1	1	1	1
AT1G23780	1	1	1	1	1	1	1	1	1	1	1	1	111.442	1	1	1	1
AT1G23820	343.642	149.881	172.637	1	1	108.643	141.393	377.489	104.057	1	111.283	1	118.452	148.021	1	112.752	1
AT1G23860	135.804	1	116.137	1	1	89.129	1	1	121.612	158.652	88.7166	91.6339	130.171	111.18	1	144.172	124.208
AT1G23870	1	1	1	1	1	1	1	1	1	1	91.9577	1	1	1	1	1	1
AT1G23950	1	1	1	1	1	1	1	1	1	1	1	1	1	118.37	1	1	1
AT1G23960	1	1	1	1	1	1	109.024	120.98	115.459	1	98.3228	88.3759	102.473	135.647	1	1	111.289
AT1G24100	871.664	1	267.45	1	1	1	1	1	120.358	600.679	1	1	1	1	1	1	1
AT1G24140	1	1	118.079	1	1	363.469	1	1	172.097	1	1	185.621	1	123.614	1	1	1
AT1G24145	1	120.428	118.887	1	1	195.753	94.6738	1	165.982	1	1	152.834	1	1	1	1	1
AT1G24147	1	432.798	456.119	1	424.972	506.769	249.942	1	359.605	1	1	102.345	1	1	1	203.663	1
AT1G24148	1	161.832	207.226	1	204.89	1	138.105	1	1	1	115.303	1	1	86.6536	1	1	1
AT1G24150	1	1	1	1	1	1	1	1	1	1	1	120.107	1	1	1	1	1
AT1G24170	1	1	1	1	1	85.3431	1	1	1	1	1	112.919	1	1	1	1	57.1383
AT1G24180	1	1	1	1	1	1	1	187.961	1	1	91.7895	91.1495	68.0551	1	1	1	130.048
AT1G24400	1	1	1	1	1	1	1	1	1	1	1	1	1	1	417.6	1	1
AT1G24450	1	1	1	1	1	1	1	1	1	1	1	1	1	90.2789	1	1	1
AT1G24460	1	1	1	1	1	1	1	1	1	1	1	1	1	1	227.843	1	1
AT1G24510	117.973	1	127.31	1	1	1	110.237	1	109.604	174.581	1	80.3319	118.693	78.8882	1	128.873	119.192
AT1G24530	1	1	1	1	1	1	1	1	1	1	211.856	1	118.502	90.0121	1	1	1
AT1G24560	1	1	1	1	1	1	1	1	1	1	1	1	1	74.892	1	1	1
AT1G24575	1	1	1	1	1	1	1	1337.35	1	1	1	1	1	1	1	1	1
AT1G24577	1	1	1	1	1	1	1	1	1	1	1	1	1	1	534.02	1	1
AT1G24764	1	1	1	1	1	1	1	1	1	1	1	1	123.678	1	1	297.627	1
AT1G25220	180.814	1	1	1	1	281.932	1	1	174.068	1	1	216.807	1	1	1	1	154.039
AT1G25230	168.751	1	495.421	1	1	1	1	1	1	401.904	1	1	323.071	1	1	1	1
AT1G25260	1	116.139	113.637	1	1	79.9936	1	1	118.89	180.503	143.108	94.1346	151.774	122.902	1	228.891	126.889
AT1G25350	1	1	1	1	1	1	1	1	89.9334	1	1	96.0882	1	1	1	1	1
AT1G25390	1	1	1	1	1	1	1	1	1	1	1	99.9281	1	238.876	1	1	1
AT1G25420	1	1	1	1	104.716	1	90.4898	1	84.4454	1	1	1	1	107.386	1	1	1
AT1G25450	1	1	1	1	1	1	1	1	1	1	1	1	1	1	870.535	1	1
AT1G25490	1	1	1	1	1	1	1	1	1	1	1	80.401	1	1	1	119.146	117.336
AT1G25520	1	1	1	1	1	1	1	184.231	91.6624	1	1	1	1	111.403	1	1	1
AT1G25682	1	1	1	1	1	138.742	97.2935	1	1	1	92.6314	116.533	1	1	1	107.678	1
AT1G26150	1	1	107.899	1	116.262	1	1	1	1	121.73	1	1	1	1	1	1	1
AT1G26220	1	151.198	1	1	163.887	1	1	1	1	1	126.139	1	1	1	1	1	1
AT1G26270	1	1	1	1	1	1	1	1	1	1	112.923	105.992	1	1	1	1	87.6753
AT1G26470	1	1	1	1	1	110.047	95.3825	1	143.357	1	1	1	1	121.335	1	90.3809	1
AT1G26560	1	1	1	1	1	1	1	1	1	1	1	1	83.4276	1	1	1	1
AT1G26600	1	1	1	1	1	1	1	1	1	1	1	1	1	1	201.012	1	1
AT1G26665	1	101.201	1	1	1	87.3634	98.7596	1	1	141.111	88.0546	1	95.8042	201.415	1	91.8283	93.0712
AT1G26740	1	1	1	1	1	1	104.662	1	95.8729	1	1	1	1	128.372	1	1	66.631
AT1G26750	1	1	1	1	1	81.5754	99.3177	1	1	1	1	1	1	1	1	1	1
AT1G26920	203.605	1	117.721	157.707	120.445	1	1	383.361	1	298.755	99.0484	107.754	1	1	119.321	144.799	151.243
AT1G26945	1	1	1	156.319	1	1	1	1	1	1	1	104.408	1	1	1	1	1
AT1G27020	1	177.787	1	227.511	1	247.439	327.044	1	284.495	1	817.424	220.118	1	2487.9	1	161.465	940.249
AT1G27050	1	1	1	1	1	1	1	1	1	1	1	1	1	75.9217	1	1	1
AT1G27130	306.095	133.016	208.358	1073.64	1	178.504	189.447	158.015	722.348	385.01	1	1031.6	1	133.215	1	357.234	192.725
AT1G27300	1	1	1	1	1	1	1	1	1	1	118.305	1	1	1	138.163	1	156.366
AT1G27320	1	1	113.555	1	1	1	1	128.685	1	1	1	111.831	1	124.006	266.741	1	71.3715
AT1G27480	1	1	1	1	1	1	1	1	1	1	108.956	1	1	1	1	1	1
AT1G27510	1	1	109.654	1	106.582	88.8236	1	1	1	1	125.125	1	1	119.983	122.459	1	118.107
AT1G27660	105.024	1	1	1	1	1	1	1	1	1	1	1	1	1	1	1	1
AT1G27680	1	1	1	1	1	1	1	1	1	1	1	1	87.3134	1	1	1	1
AT1G27760	1	1	1	1	1	117.819	1	1	1	1	91.0352	1	1	1	1	1	91.0659
AT1G27770	1	1	118.743	1	1	214.164	96.9677	1	115.198	1	144.335	317.512	1	1	1	1	69.4324
AT1G27930	1	1	1	1	1	1	1	1	1	1	1	1	1	103.12	140.349	1	48.1405
AT1G27950	1	1	1	504.383	1	1	1	1	155.75	1	1	340.259	1	1	1604.09	1	1308.55
AT1G27980	1	1	1	1	1	1	1	1	1	1	144.573	1	1	1	1	1	98.657
AT1G28010	1	1	1	1	1	1	1	1	1	1	1	1	1	1	95.5737	1	1
AT1G28190	1	1	1	1	1	88.3164	1	1	1	1	133.405	1	1	1	1	113.48	61.7444
AT1G28230	1	1	1	156.458	1	1	1	1	1	1	1	128.037	1	786.761	1	1	122.297
AT1G28250	1	1	1	1	1	1	1	1	1	1	1	1	113.014	1	1	1	59.0407
AT1G28280	143.895	1	1	1	1	88.1463	1	1	1	128.452	82.3856	192.55	90.3855	108.552	1	122.322	119.239
AT1G28400	1	1	1	1	1	1	1	1	1	535.823	1	1	1	1	1	576.084	1
AT1G28480	1	1	1	1	1	113.645	1	1	1	1	1	108.244	1	1	1	1	1
AT1G28490	1	1	1	1	1	1	1	1	1	1	1	1	1	1	1	1	91.665
AT1G28520	1	1	1	1	1	1	1	401.013	1	1	1	1	1	1	1	120.065	1
AT1G28540	1	1	1	1	1	1	1	1	1	1	1	1	147.527	1	1	1	1
AT1G28570	127.656	1	1	1	1	1	1	1	1	1	1	1	1	1	1	1	1
AT1G28580	207.109	1	142.368	1	1	1	1	1	1	243.74	161.195	130.059	166.502	400.968	1	1	175.274
AT1G28600	1	1	100.415	1	1	1	1	1	1	1	82.3117	1	1	158.565	1	1	1
AT1G28660	1	1	1	1	1	1	1	1	1	1	1	1	1	1	1	1	108.807
AT1G28670	1	1	1	1	1	1	1	1	1	1	1	1	1	1	1	1	86.8249
AT1G28960	1	1	1	1	1	1	1	1	1	1	1	1	95.6098	1	1	1	1
AT1G29040	1	1	1	1	120.917	92.0361	118.788	1	141.979	1	76.1969	1	1	82.6088	1	1	97.2823
AT1G29050	1	1	1	1	1	1	1	1	1	1	184.423	1	422.073	1	1	1	1
AT1G29060	1	1	1	1	1	1	1	1	1	1	71.7237	1	1	1	1	1	91.0723
AT1G29280	1	1	1	1	1	1	1	1	1	1	1	1	1	1	1	1	92.6498
AT1G29310	1	1	1	1	1	1	1	1	1	1	1	1	1	1	1	1	84.3509
AT1G29430	1	1	1	247.511	1	1	1	1	1	1	1	109.35	1	1	1	1	132.9
AT1G29440	1	1	1	151.96	1	1	1	1	1	1	1	1	1	1	1	1	1
AT1G29450	1	1	1	145.186	1	1	1	1	1	1	1	1	1	1	1	1	1
AT1G29460	1	1	1	183.886	1	1	1	1	1	1	1	1	1	1	1	1	1
AT1G29465	1	1	1	368.937	131.85	86.4276	123.555	1	120.885	1	1	269.622	134.723	1	1	1	1
AT1G29500	1	1	1	297.191	1	1	1	1	1	1	1	145.423	1	1	1	1	1
AT1G29510	1	1	1	251.747	1	1	1	1	1	1	1	122.944	1	1	1	1	1
AT1G29520	1	1	1	1	1	1	1	1	1	1	1	1	1	1	1	1808.62	1
AT1G29530	1	1	1	1	103.873	1	1	1	1	1	1	1	1	1	1	1	1
AT1G29660	1	1	1	524.792	1	1	1	1	238.431	1	1	393.185	1	1	1855.57	225.315	1
AT1G29670	1	1	1	714.03	1	1	1	1	110.538	1	1	514.616	1	1	236.581	98.3348	926.272
AT1G29690	1	1	1	1	1	171.119	1	1	1	1	1	149.175	1	1	1	1	1
AT1G29700	1	234.131	156.354	1	296.625	163.972	141.568	1	111.47	1	169.921	1	1	1	1	174.139	1
AT1G29900	1	113.919	1	165.473	1	102.8	136.194	1	160.334	1	1	96.8242	1	176.651	1	158.947	80.7777
AT1G29950	1	1	1	1	1	1	1	1	1	192.557	1	1	1	1	1	1	1
AT1G30070	1	1	1	1	1	174.647	1	1	1	1	1	1	1	1	1	1	1
AT1G30110	1	1	1	1	1	1	1	1	1	1	163.829	1	1	1	1	1	1
AT1G30130	1	1	1	1	1	1	1	1	1	1	1	1	113.303	1	1	1	117.749
AT1G30200	1	1	1	1	1	1	1	1	1	1	1	1	129.228	1	1	1	124.106
AT1G30260	1	217.049	1	1	150.816	113.856	120.146	1	1	1	174.114	1	232.086	1	1	1	1
AT1G30270	1	1	1	1	1	1	1	1	1	1	1	1	101.74	1	1	1	134.377
AT1G30370	1	1	1	1	1	1	1	1	1	1	1	89.4618	1	1	1	1	1
AT1G30500	1	1	1	1	1	1	1	1	1	1	1	1	1	105.162	1	1	1
AT1G30530	1	1	1	180.456	1	1	1	1	1	1	1	124.734	1	1	1	1	63.2911
AT1G30690	1	1	1	1	1	1	1	1	1	1	1	156.856	1	1	1	367.864	1
AT1G30700	1	1	1	1	1	88.7017	1	1	1	1	1	86.6445	1	1	1	1	1
AT1G30720	1	1	1	1	1	1	1	1	1	1	110.215	1	1	196.11	1	1	404.039
AT1G30730	1	1	1	1	1	1	1	1	1	1	92.3533	1	1	1	1	1	172.094
AT1G30750	1	1	1	1	1	158.867	1	1	1	1	1	197.59	1	1	1	1	1
AT1G30755	1	1	1	1	1	141.901	1	1	1	1	1	131.097	1	1	1	1	1
AT1G30757	1	1	1	1	1	371.06	98.6572	1	137.815	1	1	334.826	1	107.326	1	1	1
AT1G30820	352.327	1	293.374	1	1	1	1	1	105.735	1	1	97.7557	1	1	1	155.37	98.5269
AT1G30840	249.85	1	1	1	1	1	1	1	1	1	1	1	1	1	1	1	1
AT1G31160	1	108.523	1	1	122.024	81.3241	97.2535	1	1	1	83.8292	1	1	1	1	1	1
AT1G31180	1	1	1	1	1	1	107.19	1	95.4815	1	1	1	1	102.208	1	1	1
AT1G31190	1	186.801	122.423	1	249.401	136.178	128.127	1	114.811	1	108.642	1	1	1	1	1	1
AT1G31230	173.236	1	1	1	1	1	1	1	1	268.748	1	1	1	1	1	1	1
AT1G31300	1	1	1	1	1	1	1	1	1	1	1	1	1	101.937	207.145	199.289	1
AT1G31335	1	1	1	1	1	1	1	1	1	1	1	1	1	1	1	1117.12	1
AT1G31340	135.105	1	132.804	185.239	1	1	92.2331	1235.87	101.478	160.683	104.799	101.058	241.201	118.198	289.737	181.205	217.087
AT1G31420	1	1	107.505	210.94	1	1	1	1	1	1	70.048	129.424	1	1	114.221	1	1
AT1G31440	146.691	134.286	117.461	1	128.329	1	1	1	1	151.223	89.955	1	172.184	115.196	1	1	1
AT1G31540	1	1	99.9073	1	1	1	1	1	1	1	107.098	215.357	1	1	1	1	1
AT1G31730	1	1	1	1	1	1	1	1	1	1	1	1	84.354	1	1	1	1
AT1G31750	1	1	1	1	1	1	1	174.311	1	1	1	1	1	1	1	1	1
AT1G31800	1	177.048	126.973	1	128.933	143.12	109.935	1	1	1	181.925	1	1	1	1	1	1
AT1G31930	1	1	1	1	1	1	1	1	1	1	1	105.851	1	1	250.777	1	1
AT1G31940	170.552	106.616	122.368	1	112.698	1	95.1992	201.756	1	1	90.8673	1	79.1036	68.6162	1	1	1
AT1G32160	118.256	221.476	240.484	1	282.07	118.538	201.057	1	143.889	186.506	247.22	1	1	88.9147	1	1	1
AT1G32170	1	1	1	1	1	1	1	1	1	268.506	1	1	1	1	1	1	1
AT1G32410	1	1	1	1	1	84.2142	94.6096	1	1	1	88.8485	1	163.234	1	1	1	87.578
AT1G32450	278.063	1	1	1	1	1	1	1	1	1	1	1	1	1	1	1	1
AT1G32520	144.163	245.819	208.683	1	261.404	102.177	1	1	117.561	1	114.526	1	1	1	1	137.325	1
AT1G32540	1	1	154.565	1	1	1	1	416.986	1	1	1	1	163.984	1	1	1	1
AT1G32550	1	294.28	220.277	1	284.655	225.497	214.534	130.323	133.945	1	167.611	1	1	1	1	185.814	1
AT1G32750	1	1	1	1	1	1	1	1	1	1	1	82.7545	1	1	183.363	1	1
AT1G32900	1	225.186	170.827	1	428.584	132.318	1	1	1	1	1	1	1	1	1	178.255	1
AT1G33050	1	1	135.687	134.98	1	1	1	1	116.167	1	1	165.088	1	119.048	1	1	1
AT1G33055	1	1	1	1	1	1	1	1	1	1	1	109.566	1	1	1	1	99.6614
AT1G33080	1	1	1	1	1	1	1	151.639	1	1	1	1	1	1	1	1	1
AT1G33102	1	99.3759	1	1	103.104	1	1	1	1	1	1	1	1	1	1	1	1
AT1G33110	1	175.521	183.484	1	221.768	108.292	1	1	1	1	104.156	1	1	158.274	1	1	1
AT1G33230	1	1	1	1	1	1	1	1	1	1	1	1	72.5225	85.5637	1	1	1
AT1G33240	1	1	108.566	152.696	120.049	1	1	1	1	1	1	121.144	1	1	1	101.827	87.901
AT1G33290	1	101.864	1	1	1	1	1	1	1	1	1	1	1	1	1	1	1
AT1G33330	1	1	1	1	1	1	93.8657	1	1	1	1	1	1	1	1	1	1
AT1G33340	1	1	1	1	1	1	1	133.499	1	1	1	1	1	1	1	1	1
AT1G33470	1	1	1	1	1	1	1	1	1	130.02	1	1	614.982	1	1	181.697	1
AT1G33490	1	1	1	1	1	1	1	1	1	1	1	1	115.232	1	1	1	1
AT1G33520	1	1	1	1	1	1	1	1	1	1	1	1	110.36	1	1	1	1
AT1G33600	1	1	115.639	283.944	1	303.043	114.525	1	239.553	1	356.384	483.81	1	1	1	186.211	355.885
AT1G33610	1	1	1	1	1	1	1	1	1	1	1	123.432	1	1	1	1	1
AT1G33760	1	1	1	1	1	1	1	1	1	1	1	106.913	1	1	1	1	1
AT1G33790	1	1	1	1	1	1	1	1	1	1	1	1	1	99.5688	1	1	1
AT1G33811	1	1	1	1	1	1	1	1	1	1	1	1	1	1	936.054	1	1
AT1G33980	1	1	1	1	1	1	1	1	1	1	1	77.8647	1	1	1	83.0579	1
AT1G33990	1	1	1	135.589	133.938	77.3524	127.593	1	165.557	1	85.4961	93.2228	1	147.031	1	1	107.589
AT1G34060	1	1	1	1	114.729	1	1	1	1	1	1	1	1	1	1	1	1
AT1G34220	1	1	1	1	1	1	1	1	1	1	1	1	1	1	1	1	80.4347
AT1G34260	1	1	1	1	1	166.321	1	1	1	1	1	244.624	1	1	1	1	1
AT1G34300	1	1	1	1	1	1	1	1	1	1	1	84.7847	1	88.7564	1	1	1
AT1G34430	1	1	1	1	1	1	114.717	1	1	1	117.287	1	1	1	1	1	1
AT1G34640	1	1	1	120.948	1	1	1	1	1	1	1	87.6119	1	1	145.612	1	1
AT1G34750	1	1	1	1	1	1	1	1	1	1	1	1	1	120.835	1	1	1
AT1G35190	1	1	1	1	1	1	1	1	1	1	1	1	1	105.782	1	1	69.9962
AT1G35210	1	1	1	1	1	119.525	1	1	118.177	1	1	332.714	1	1	1	1	1
AT1G35230	1	1	1	1	1	1	1	1	1	1	1	140.837	1	1	1	1	1
AT1G35340	1	179.333	159.835	1	204.31	118.514	166.385	1	94.4054	1	129.332	1	1	1	1	1	1
AT1G35350	1	1	1	237.521	149.5	146.729	135.392	1	184.498	1	164.728	529.624	1	129.842	1	1	256.74
AT1G35430	1	1	1	1	1	1	1	1	1	1	1	1	1	1	1	1	75.599
AT1G35516	1	146.83	127.536	1	132.779	93.1884	118.178	125.774	1	177.832	1	1	309.529	144.698	185.459	85.4995	1
AT1G35580	1	1	1	217.064	1	1	1	1	135.743	122.887	153.615	172.86	1	140.388	1	106.878	378.524
AT1G35612	1	1	1	1	1	1	1	1	1	1	1	120.115	1	1	1	1	1
AT1G35620	1	1	1	159.238	1	1	1	1	1	138.482	1	97.4959	1	132.916	1	1	180.197
AT1G35670	1	1	1	1	1	1	1	1	1	1	111.547	1	1	1	1	1	1
AT1G35720	210.74	1	187.346	238.238	1	1	1	1	151.17	343.534	1	112.687	845.362	1	1	144.218	208.773
AT1G35780	1	1	1	1	1	1	1	202.344	1	1	1	1	1	1	1	225.978	1
AT1G36060	1	1	1	1	1	1	1	1	1	1	1	1	1	1	1	1	403.849
AT1G36160	1	1	1	162.324	1	1	1	1	1	1	89.2597	186.624	1	1	244.278	1	89.0442
AT1G36370	196.649	1	135.973	1	1	1	1	1	1	183.181	1	1	1	1	162.479	1	1
AT1G36380	1	1	1	1	1	1	95.0852	1	1	1	1	1	1	1	1	1	88.2351
AT1G36622	1	1	1	1	1	126.646	1	1	1	1	100.734	1	1	1	1	1	1
AT1G43000	1	1	1	1	1	88.4141	1	1	1	1	1	1	1	1	1	1	1
AT1G43130	1	1	1	1	1	1	102.045	1	1	1	1	1	88.4794	88.9857	1	1	70.7452
AT1G43190	1	1	1	1	1	1	1	1	1	1	1	1	133.412	83.5899	1	1	1
AT1G43650	163.586	1	1	1	1	1	1	1	1	138.296	1	1	1	1	1	1	1
AT1G43710	1	100.11	1	1	128.718	1	123.196	1	93.6443	1	101.615	1	1	139.788	1	1	1
AT1G44000	1	291.06	196.661	1	383.79	123.875	1	176.001	155.79	1	234.546	1	1	101.876	1	171.013	1
AT1G44100	1	1	1	1	1	1	1	493.753	1	1	93.1891	1	1	1	1	1	73.8848
AT1G44350	1	1	1	1	1	1	1	1	1	1	1	117.319	1	1	1	1	1
AT1G44446	1	113.368	186.272	1	355.611	1	1	132.288	1	1	143.244	1	95.7003	1	1	1	1
AT1G44750	1	1	1	1	1	1	1	1	1	1	1	1	1	1	150.775	1	1
AT1G44760	1	1	1	1	1	1	1	1	1	1	1	1	1	1	884.155	1	1
AT1G44790	1	101.716	1	1	1	97.1224	96.719	1	86.9528	1	1	1	1	1	1	1	1
AT1G44800	185.972	1	1	1	1	1	1	1	1	1	1	1	1	1	1	1	1
AT1G44810	1	1	1	1	1	1	1	1	1	1	1	1	1	1	1	144.424	1
AT1G44820	1	1	1	1	1	1	1	1	1	1	1	1	1	1	163.202	1	1
AT1G44920	1	224.612	173.424	1	234.9	135.033	196.577	1	91.8244	1	220.079	1	105.577	1	1	141.816	1
AT1G45145	142.298	1	1	1	1	412.832	1	1	157.991	431.783	1	153.473	1	154.981	1	1	128.925
AT1G45201	1	1	1	320.105	1	1	1	1703.57	229.197	1	1	125.611	1	1	1	1	1
AT1G45249	1	1	1	1	1	1	1	1	1	1	1	1	1	1	1	117.846	1
AT1G45688	1	1	1	1	1	1	1	1	1	1	113.075	1	200.588	1	146.767	102.849	1
AT1G47200	1	1	1	1	113.615	1	95.8816	1	1	1	1	1	113.49	154.497	1	253.125	139.657
AT1G47210	1	1	1	1	1	1	1	1	1	1	1	1	1	1	1	300.589	1
AT1G47240	140.167	1	1	1	1	1	1	1	1	1	1	1	1	1	1	1	1
AT1G47250	1	1	1	1	1	1	1	1	1	1	1	1	66.1391	1	1	1	1
AT1G47278	1	1	1	1	1	1	1	1	1	1	73.4387	1	1	85.1236	1	115.816	116.354
AT1G47310	1	1	1	1	1	1	1	1	1	1	1	1	83.7605	1	1	1	1
AT1G47410	1	1	1	1	1	1	1	1	1	1	1	1	1	1	108.528	1	1
AT1G47550	1	1	1	1	1	1	1	1	1	1	1	85.8826	1	112.06	105.458	1	1
AT1G47580	1	114.724	1	1	113.731	1	1	1	1	1	126.059	1	1	1	1	1	1
AT1G47960	1366.2	1	1	1	1	1	1	195.374	1	1	1	1	1	1	1	220.95	1
AT1G47970	1	1	1	1	1	1	1	199.12	1	1	1	1	1	1	1	110.234	114.264
AT1G48090	1	1	1	1	1	1	1	1	1	1	1	111.914	1	1	171.377	1	1
AT1G48140	135.808	1	1	1	1	1	1	1	1	1	1	1	1	103.676	1	1	91.7611
AT1G48210	1	1	1	1	1	1	108.701	1	1	1	1	1	1	70.4005	1	1	99.7086
AT1G48230	1	1	1	1	1	1	1	1	1	1	1	1	141.329	1	1	88.5559	1
AT1G48260	1	1	1	1	1	1	1	1	1	1	1	129.779	1	1	1	1	1
AT1G48320	1	1	135.706	136.98	114.579	1	1	1	1	1	89.793	92.8942	1	145.847	1	1	134.473
AT1G48330	1	1	1	1	1	141.576	1	1	1	1	1	1	1	1	1	1	1
AT1G48410	113.336	1	106.091	1	1	1	1	1	1	152.932	1	1	1	1	1	1	1
AT1G48430	1	1	1	1	1	1	1	1	1	1	1	83.2284	1	1	1	1	1
AT1G48620	1	1	1	1	1	1	1	1	1	1	1	1	125.961	1	1	147.211	127.446
AT1G48750	1	1	1	301.944	1	1	1	157.437	138.734	358.55	1	167.261	1	1	1	1	253.59
AT1G48790	1	1	1	1	1	1	1	1	83.0243	1	1	80.2669	1	151.025	1	1	1
AT1G48850	175.396	1	1	1	1	1	1	1	110.508	1	79.5026	1	1	1	1	1	1
AT1G48900	1	1	1	1	1	1	1	1	1	1	1	1	99.4558	75.7217	135.264	1	1
AT1G49000	1	1	1	1	1	113.317	1	1	1	1	1	180.863	1	1	1	1	1
AT1G49200	1	1	202.762	1	1	1	1	1	1	225.411	112.927	1	174.43	1	1	1	1
AT1G49230	316.587	1	1	1	1	1	1	1	1	203.399	1	1	1	1	1	1	1
AT1G49310	1	1	1	1	1	1	1	1	1	1	1	1	1	183.428	1	1	1
AT1G49380	1	119.057	1	1	107.258	1	1	1	1	1	1	1	1	1	1	1	1
AT1G49450	1	1	1	1	1	1	1	1	1	1	1	89.418	1	131.814	1	1	1
AT1G49470	1137.51	1	1	1	1	1	1	1	1	1	1	1	1	1	1	1	1
AT1G49480	124.823	1	130.719	1	1	1	1	1	1	147.94	1	1	1	151.159	126.906	119.132	95.6883
AT1G49600	1	1	1	1	1	1	1	1	1	132.46	1	1	1	113.825	1	102.634	1
AT1G49660	1	111.688	96.387	1	123.328	1	1	1	1	1	134.855	1	1	1	1	1	119.954
AT1G49670	1	1	1	1	1	1	94.6636	1	1	1	1	1	1	1	1	1	99.348
AT1G49750	339.126	207.755	361.982	1	140.059	1	93.6755	1	145.866	268.867	1	1	102.227	147.265	1	1	1
AT1G49760	1	1	1	1	1	1	1	1	82.2884	1	1	1	1	63.622	1	1	1
AT1G49820	1	1	1	1	1	1	1	98.1184	1	1	1	1	1	73.736	1	1	1
AT1G49975	1	148.356	138.152	1	203.4	89.828	148.425	1	1	1	1	1	1	1	1	1	1
AT1G50010	1	1	1	1	1	1	108.107	1	1	158.849	357.141	88.0218	317.48	71.1774	1	966.434	257.097
AT1G50290	1	96.5651	1	1	143.479	1	1	1	1	1	119.752	1	1	1	1	1	1
AT1G50370	1	1	1	1	1	1	1	1	1	1	1	1	1	93.4722	1	127.98	1
AT1G50430	1	1	102.927	164.969	1	109.012	118.081	1	148.442	1	1	126.255	1	153.437	189.852	1	77.7446
AT1G50450	1	103.055	1	1	1	1	1	1	1	1	83.6761	1	1	1	1	1	1
AT1G50490	1	1	1	1	1	1	1	1	1	1	1	1	1	1	1	364.271	1
AT1G50500	1	1	1	1	1	1	1	1	1	1	1	1	1	1	1	1	79.6625
AT1G50570	130.833	1	1	1	1	1	1	1	1	138.904	1	1	1	1	1	1	1
AT1G50600	131.493	1	1	1	1	1	1	169.891	1	152.648	1	1	1	86.4258	1	1	115.717
AT1G50640	1	1	97.8533	1	1	1	1	1	1	1	1	100.154	1	88.095	1	185.365	1
AT1G50660	1	1	1	1	1	1	1	1	1	1	1	1	1	1	201.204	1	1
AT1G50670	1	1	1	1	1	1	91.3728	1	94.0019	1	1	96.6503	1	1	166.999	175.764	152.789
AT1G50710	1	1	1	1	1	1	1	1	1	1	1	1	1	1	1	93.3577	1
AT1G50732	1	321.864	115.335	1	353.011	178.655	119.883	1	1	1	1	1	1	1	1	1	1
AT1G50920	148.317	1	117.774	168.277	1	1	113.029	1	137.436	190.398	1	113.793	119.017	193.144	1	150.848	108.92
AT1G51060	1	1	1	1	1	88.7429	1	1	101.556	1	92.3027	1	1	1	1	995.554	130.667
AT1G51070	1	1	111.298	1	1	1	1	1	1	182.544	1	78.466	1	88.5875	1	1	1
AT1G51090	1	1	132.381	1	1	136.027	183.323	1	1	1	1	76.0249	1	1	1	1	1
AT1G51110	1	179.811	136.748	1	353.424	187.197	219.386	1	143.565	147.235	147.097	1	1	1	1	167.635	1
AT1G51160	1	1	1	1	1	1	95.8694	1	100.897	1	1	79.1038	118.642	1	1	164.556	59.9141
AT1G51170	1	1	1	1	1	1	1	122.798	1	1	1	1	1	1	1	1	1
AT1G51270	1	1	1	1	1	122.459	1	1	1	1	82.2158	1	1	1	1	1	1
AT1G51340	1	1	1	1	1	1	1	419.817	1	1	1	1	1	1	1	1	1
AT1G51500	1	1	1	753.328	1	1	1	1	218.128	1	1	548.108	1	1	985.433	1	456.613
AT1G51680	1	118.34	103.721	1	138.691	1	1	1	1	512.678	1	1	1	1	1	1	1
AT1G51690	1	1	112.506	1	1	1	1	1	1	1	1	94.2172	1	65.4508	1	1	1
AT1G51710	1	1	1	1	1	1	1	1	1	1	1	1	102.506	1	1	1	1
AT1G51760	1	1	1	1	1	137.82	1	1	1	1	1	1	1	1	1	1	1
AT1G51790	1	1	1	1	1	1	1	1	1	1	73.9168	1	1	1	1	1	1
AT1G51800	1	1	1	1	1	1	1	1	1	1	109.365	1	1	1	1	1	1
AT1G51805	1	121.084	101.398	441.821	128.6	168.81	103.887	1	211.049	1	1	489.732	1	202.866	1	152.861	144.808
AT1G51820	1	1	1	1	1	1	1	1	1	1	97.3306	1	1	1	1	1	1
AT1G51940	1	1	1	1	1	1	122.084	1	1	1	1	1	1	1	1	1	1
AT1G51950	1	1	122.646	1	1	1	1	133.736	1	1	99.8261	1	160.731	1	1	1	141.302
AT1G52140	304.364	1	1	1	1	1	1	1	1	197.759	1	1	1	1	1	1	1
AT1G52190	1	1	1	1	1	1	1	1	1	219.925	1	1	827.068	1	1	1	1
AT1G52200	1	1	1	232.959	1	185.369	171.223	1	212.541	1	617.751	253.044	1	239.326	1	149.556	627.701
AT1G52270	1	1	1	173.964	1	1	1	1	188.34	1	1	119.01	1	1	1	1	1
AT1G52290	1	1	1	1	1	1	1	1	1	1	1	107.268	1	1	1	1	1
AT1G52347	1	1	1	1	1	1	91.8217	1	1	1	1	1	1	1	1	1	1
AT1G52550	1	109.661	1	1	141.863	1	1	1	1	1	74.5365	1	1	1	1	1	1
AT1G52720	1	1	111.92	1	1	84.8215	98.0838	1	1	1	107.612	1	1	104.302	1	1	1
AT1G52827	1	1	1	1	1	1	1	1	1	1	1	1	1	1	133.197	1	1
AT1G52890	1	1	1	1	1	150.004	1	1	1	1	1	1	193.263	1	1	1	1
AT1G53000	1	1	1	1	1	1	92.824	1	1	1	1	1	90.9822	98.4879	1	1	1
AT1G53160	1	1	1	1	1	1	1	580.935	1	1	1	1	1	1	1	1	1
AT1G53280	122.822	189.226	1	1	1	126.845	107.698	130.105	121.357	1	1	1	1	108.717	1	1	1
AT1G53310	1	1	1	1	1	1	1	1	96.7997	1	92.6177	1	1	211.87	1	1	1
AT1G53390	1	1	1	1	1	1	1	1	1	1	1	86.1403	1	1	1	1	1
AT1G53430	1	1	1	1	1	1	1	1	141.633	1	1	292.079	1	1	1	1	1
AT1G53440	1	1	1	1	1	1	1	1	1	1	1	87.4227	1	1	1	1	1
AT1G53500	1	1	1	1	1	1	1	1	1	1	1	1	1	1	263.959	1	1
AT1G53540	1	1	1	1	1	301.488	1	1	1	1	1	1	1	1	1	1	1
AT1G53780	1	1	1	1	119.537	95.5135	119.684	1	97.986	1	1	155.091	1	1	1	1	96.0163
AT1G53840	1	1	92.6728	216.613	1	88.4836	1	1	1	1	1	219.578	1	1	1	1	130.832
AT1G53850	1	1	1	1	1	1	1	1	1	1	1	1	115.771	97.4153	1	138.674	70.3171
AT1G54010	1	1	1	1	1	1	1	1	1	1	1	1	1	1	1	1	374.308
AT1G54030	1	1	1	157.431	1	1	1	1	79.7946	1	1	136.872	173.195	1	1	1	168.148
AT1G54040	1	1	1	222.945	1	1	1	1	1	1	1	191.28	1	1	1	1	1
AT1G54050	1	1	1	1	1	179.515	1	1	1	1	1	100.181	1	99.8346	1	1	1
AT1G54170	1	1	1	1	1	1	1	1	1	1	1	1	1	76.7896	1	1	1
AT1G54210	1	1	1	1	132.482	96.4359	121.334	1	1	1	1	1	1	1	1	1	1
AT1G54250	1	1	1	1	1	1	94.5026	1	85.2658	1	1	1	1	58.8681	1	1	1
AT1G54460	1	1	1	1	1	1	1	1	1	138.321	1	1	270.875	153.207	1	1	1
AT1G54575	1	1	1	1	1	1	1	240.831	1	1	1	1	1	1	1	1	1
AT1G54690	1	1	1	1	1	1	1	1	1	1	1	1	1	1	1	324.807	66.6643
AT1G54740	1	1	109.693	259.188	1	1	1	1	134.194	1	190.191	184.569	228.427	73.0206	1	1	421.323
AT1G54820	1	1	1	1	1	1	1	1	1	1	1	1	1	180.796	1	1	1
AT1G54830	1	1	1	1	1	1	1	130.837	1	1	1	1	1	106.663	1	1	1
AT1G54990	1	1	1	1	1	1	1	1	1	1	1	1	128.373	1	1	1	1
AT1G55020	1	1	1	1	1	1	1	132.077	1	1	1	1	1	1	1	1	1
AT1G55080	1	1	1	1	1	1	1	1	1	1	1	1	1	1	1	1	125.971
AT1G55090	1	1	1	1	1	1	1	1	1	1	1	1	1	74.6959	1	1	1
AT1G55110	1	1	1	1	1	91.2016	1	1	1	1	1	1	1	340.97	1	1	1
AT1G55120	1	1	1	1	1	1	1	1	1	1	1	1	1	83.0078	1	1	1
AT1G55152	1	1	1	1	1	1	1	1	1	1	1	1	381.837	1	1	1	1
AT1G55160	1	1	1	1	1	1	98.2046	1	1	1	132.099	1	110.483	125.407	1	1	78.2863
AT1G55190	1	1	1	1	1	1	1	1	1	1	1	1	1	1	1	1	99.6312
AT1G55210	361.313	1	206.588	1	1	1	1	1	1	216.974	1	1	1	1	1	104.097	1
AT1G55260	1	1	1	148.088	1	1	1	1	1	1	1	115.149	1	1	1	1	1
AT1G55265	1	1	1	1	1	1	1	1	1	1	92.0468	83.697	1	1	1	1	104.745
AT1G55310	1	1	1	1	1	1	1	1	83.4132	1	1	94.5939	79.9708	87.6403	1	1	1
AT1G55330	1	1	1	716.917	1	102.607	195.167	1	1	171.603	131.977	444.251	1247.41	1	514.728	728.853	77.774
AT1G55340	1	1	1	1	1	1	1	1	1	1	1	1	1	1	1	95.0259	1
AT1G55360	245.793	1	1	1	1	1	1	1	1	170.58	1	1	131.553	1	1	1	1
AT1G55365	1	1	1	1	1	110.224	1	1	1	1	1	1	1	1	1	1	1
AT1G55370	1	1	1	1	126.311	1	1	1	1	1	90.74	1	1	1	1	1	1
AT1G55460	1	1	1	1	1	95.8109	1	1	1	1	1	106.316	1	1	1	1	1
AT1G55805	1	104.76	105.673	1	164.421	1	1	1	1	1	192.024	1	137.092	1	1	1	97.7967
AT1G55810	1	1	1	1	1	1	1	1	1	1	78.5356	1	1	1	1	1	1
AT1G55840	439.416	1	119.491	1	1	1	1	111.494	1	149.128	1	1	1	1	1	1	1
AT1G55910	1	132.322	133.31	1	1	1	1	1	1	1	1	1	1	1	1	1	77.8801
AT1G56000	1	1	1	1	1	1	1	1	1	1	1	1	96.0071	72.4394	1	1	1
AT1G56010	1	1	1	1	1	1	1	1	1	1	1	1	1	1	1	1	108.518
AT1G56060	1	1	1	1	1	602.955	1	1	158.118	1	1	378.745	1	1	1	1	1
AT1G56110	1	1	1	1	1	1	1	1	82.7611	1	1	1	1	101.453	1	1	1
AT1G56140	1	1	1	1	1	195.15	1	1	1	1	1	284.563	1	1	1	1	1
AT1G56150	1	1	1	256.016	1	1	1	1	133.472	1	1	164.941	1	1	1	1	400.922
AT1G56170	1	112.84	107.869	1	1	132.92	1	1	77.573	1	1	74.6074	129.61	139.43	1	1	1
AT1G56210	197.11	1	1	1	1	1	1	1	1	1	1	1	1	1	1	1	1
AT1G56240	1	1	1	1	1	1	1	1	1	1	1	208.703	1	1	1	1	1
AT1G56250	1	1	1	1	1	1	1	1	1	1	1	84.6446	1	1	1	1	1
AT1G56430	1	1	1	1	1	1	1	314.567	1	1	1	1	1	1	1	1	1
AT1G56460	1	1	1	1	1	1	1	1	1	1	1	1	102.77	1	1	1	1
AT1G56500	1	196.411	100.984	1	202.587	148.319	119.215	1	119.644	1	98.8655	1	1	1	1	121.949	1
AT1G56510	1	1	1	1	1	1	1	1	1	1	1	125.252	1	1	1	1	1
AT1G56520	1	1	1	1	1	1	1	1	1	1	1	138.783	1	1	1	1	1
AT1G56540	1	1	1	1	1	1	1	1	1	1	1	324.656	1	1	1	1	1
AT1G56580	1	1	1	171.348	1	1	1	1	1	1	1	260.345	1	195.331	2167.13	1	286.926
AT1G56600	1	1	1	209.019	1	1	1	1	1	1	1	247.454	1	1	1	1	1
AT1G56710	1	1	1	1	1	1	1	1	1	1	1	1	1	352.956	1	1	1
AT1G57540	1	1	1	1	1	1	111.049	1	1	1	1	1	110.442	83.0814	1	1	72.2784
AT1G57680	1	1	100.796	162.92	105.299	1	1	1	101.571	1	64.9548	147.05	195.887	107.726	1	87.3429	110.951
AT1G57765	1	1	1	1	1	1	1	1	1	1	1	1	1	1	1	118.699	1
AT1G57770	1	1	1	1	108.205	1	1	1	1	1	113.008	1	1	1	1	1	1
AT1G57980	1	1	1	1	1	1	1	1	1	1	1	1	1	1	1	1	111.76
AT1G58100	1	1	1	1	1	1	1	1	1	1	1	1	1	1	1	1	97.8312
AT1G58110	239.705	1	1	1	1	1	1	1	1	1	1	1	1	1	1	1	1
AT1G58200	1	1	1	1	1	140.911	104.825	1	1	1	1	114.405	1	1	1	1	1
AT1G58270	1	1	1	1	1	1	1	1	1	1	1	181.5	1	1	1	1	1
AT1G58280	1	1	1	1	135.703	1	1	1	1	1	1	1	1	1	1	1	1
AT1G58360	1	1	1	1	1	1	1	1311.06	1	1	1	1	1	1	1	1	1
AT1G58380	1	1	1	1	1	1	1	1	1	1	1	1	1	72.2912	1	1	1
AT1G58420	1	1	1	1	1	279.515	145.473	1	182.638	1	231.716	512.015	1	1	1	98.476	207.603
AT1G58440	1	1	1	1	1	1	1	1	1	1	1	106.601	86.3707	1	1	1	1
AT1G59580	1	1	1	1	1	1	101.535	1	75.7794	1	1	1	88.3943	113.804	1	1	135.352
AT1G59590	1	1	1	227.398	1	227.954	1	1	166.736	1	149.101	585.381	1	1	1	1	322.166
AT1G59700	1	301.357	244.984	1	425.563	153.058	186.929	1	163.954	1	273.171	1	1	117.654	1	133.108	1
AT1G59860	1	1	1	1	1	317.581	1	1	1	1	1	221.698	1	1	1	1	1
AT1G59910	1	1	1	1	1	177.02	1	1	1	1	1	156.165	1	1	1	1	1
AT1G59960	1	1	1	1	1	103.096	112.139	1	201.607	1	101.897	73.785	1	155.338	1	1	1
AT1G60140	1	1	1	1	1	1	105.892	1	1	1	198.043	1	1	115.568	1	1	1
AT1G60160	1	1	1	1	1	1	1	1	1	1	1	1	1	1	153.965	1	1
AT1G60170	1	1	1	1	1	1	1	1	1	1	1	1	65.6061	102.566	1	155.581	1
AT1G60190	1	1	1	1	1	108.888	1	1	1	1	1	222.828	1	1	1	1	1
AT1G60200	1	1	1	1	1	105.242	1	1	1	1	1	120.196	1	110.23	115.074	1	111.805
AT1G60420	1	1	1	1	1	1	1	115.877	1	1	1	1	1	1	1	1	1
AT1G60550	1	1	1	1	114.033	1	1	1	1	1	88.4281	1	1	1	1	1	1
AT1G60610	1	1	1	1	1	1	1	1	1	1	1	1	141.647	1	1	1	1
AT1G60710	122.184	1	1	1	1	1	1	208.312	96.6923	261.694	111.57	1	90.3281	98.371	291.664	1	1
AT1G60730	1	1	1	1	1	1	1	1	115.529	1	101.627	1	1	140.551	1	1	140.901
AT1G60780	1	1	1	1	1	1	1	1	1	1	1	70.813	95.4909	1	1	103.414	1
AT1G60800	1	1	1	1	1	1	1	1	1	1	1	92.3459	120.087	1	1	1	1
AT1G60900	1	1	1	1	1	1	1	1	1	1	1	95.048	1	1	1	1	1
AT1G60989	180.38	1	220.54	1	1	1	1	1	1	1139.8	1	1	1	1	1	1	1
AT1G61100	1	1	1	1	1	1	1	1	1	1	1	176.24	1	1	1	1	1
AT1G61140	1	1	1	1	1	80.0699	1	1	1	1	1	84.1047	1	1	1	1	1
AT1G61190	1	128.429	131	1	126.205	1	1	1	103.551	1	111.348	89.3944	1	1	1	1	1
AT1G61300	1	1	1	1	109.756	1	1	1	1	1	1	1	1	1	1	1	1
AT1G61340	1	1	168.801	1	1	355.578	122.655	1	154.199	171.838	91.5915	646.066	1	93.3412	1	196.155	153.125
AT1G61360	1	1	1	1	1	1	1	1	1	1	1	412.897	1	81.3613	1	1	1
AT1G61380	1	1	1	1	1	1	1	1	1	1	103.238	1	1	105.758	1	1	1
AT1G61470	1	1	1	1	1	173.77	96.6145	1	118.69	1	164.055	373.256	1	1	1	1	153.305
AT1G61560	1	1	1	1	1	101.497	1	1	1	1	1	1	1	1	1	1	1
AT1G61620	1	1	1	1	1	1	1	1	1	1	1	1	97.4598	88.0859	1	117.28	45.6042
AT1G61660	195.011	1	134.508	1	1	1	1	120.08	1	382.774	1	1	1	1	1	1	1
AT1G61730	1	1	1	1	1	1	1	1	1	1	1	1	103.73	1	1	1	1
AT1G61740	385.081	138.461	547.769	1	139.738	1	130.548	206.042	1	376.016	459.281	1	170.532	194.405	1	1	252.245
AT1G61890	1	1	1	163.023	1	475.889	132.109	1	182.382	1	194.168	584.803	1	1	1	1	288.059
AT1G61900	1	1	1	1	1	1	1	1	1	1	1	128.848	1	1	1	1	1
AT1G61930	1	1	1	1	1	1	1	1	1	1	1	1	225.102	1	1	1	1
AT1G62020	1	1	1	1	1	1	1	1	1	1	1	1	1	60.48	1	1	1
AT1G62045	1	1	1	1	1	1	1	1	1	1	1	1	1	1	1	327.583	1
AT1G62250	1	211.155	126.816	1	275.272	142.656	1	1	102.753	1	1	1	105.944	1	1	1	1
AT1G62300	1	1	1	1	1	260.29	1	1	94.0134	1	248.927	95.8322	136.419	1	404.991	1	1
AT1G62390	1	1	113.937	1	1	112.84	1	1	1	1	91.8992	1	1	105.91	1	1	128.6
AT1G62400	1	1	1	1	1	1	1	1	1	1	1	1	1	1	260.419	1	1
AT1G62420	1	1	1	1	1	1	1	1	1	1	1	1	1	1	1	1	87.4127
AT1G62480	2500.33	1	356.225	1	1	1	1	1	1	1	1664.07	1	3289.73	1	1	1	2368.8
AT1G62510	1	1	1	1	224.821	1	1	1	1	1	864.354	1	1	7672.06	1	1	1
AT1G62560	298.675	1	215.106	1	1	1	1	1	1	637.18	1	1	1	1	1	1	1
AT1G62570	1	1	1	1	1	1	1	179.592	1	1	1	1	1	1	1	1	1
AT1G62660	1	1	1	1	1	1	1	1	1	1	1	1	1	1	1	1	1062.33
AT1G62780	1	410.64	210.144	1	228.618	232.737	219.452	1	163.976	1	268.674	1	1	122.752	1	157.344	1
AT1G62790	1	1	1	1	1	1	1	1	1	1	143.71	1	114.825	1	1	199.486	1
AT1G62810	142.188	1	1	1	1	1	1	1	1	1	1	1	1	116.178	1	1	1
AT1G62820	123.329	1	1	1	112.757	1	99.4742	1	1	1	1	1	1	1	1	104.451	1
AT1G62840	1	1	1	1	1	100.632	1	1	1	1	1	1	1	1	1	1	1
AT1G62850	1	130.442	1	1	179.492	104.935	109.986	1	93.5804	1	72.9807	1	1	1	1	1	1
AT1G62960	1	1	1	1	147.239	1	1	1	1	1	102.075	1	1	1	1	1	1
AT1G63000	1	1	1	1	1	1	1	1	93.0313	1	1	81.7613	204.879	1	1	88.2412	78.1997
AT1G63010	126.974	1	143.756	1	1	1	1	1	1	1	1	110.364	1	106.573	1	1	1
AT1G63110	1	1	1	1	1	1	1	1	1	1	1	1	73.2673	1	1	1	1
AT1G63120	1	1	1	1	1	1	1	1	1	1	1	92.0697	1	1	1	1	96.5541
AT1G63180	162.506	1	1	1	1	1	1	1	1	1	1	1	545.282	1	211.916	1	1
AT1G63220	1	1	1	1	1	1	1	1	1	1	1	1	1	1	1	1	207.011
AT1G63290	1	1	1	1	102.894	83.4989	108.73	154.991	1	1	1	1	72.1743	1	1	1	74.3499
AT1G63310	1	1	1	1	1	1	1	1	1	1	1	1	1	1	1	1190.7	1
AT1G63350	1	1	1	1	1	1	1	1	1	1	1	101.323	1	1	1	1	1
AT1G63610	1	106.59	1	1	109.588	93.9046	116.475	1	1	1	1	1	1	1	1	1	1
AT1G63690	1	1	1	147.142	1	1	1	1	1	1	1	139.939	1	1	1	132.25	97.6174
AT1G63750	1	1	1	1	1	1	1	1	1	1	1	138.82	1	1	1	1	1
AT1G63840	1	1	1	1	1	209.623	1	1	1	1	157.568	87.134	1	115.329	1	1	1
AT1G63880	1	1	109.977	1	1	1	1	1	1	1	123.562	90.0595	1	103.01	1	1	1
AT1G63900	1	1	133.119	1	149.291	84.3777	94.3138	1	1	1	93.7446	73.836	1	1	1	106.537	78.3717
AT1G63940	1	121.182	1	1	1	1	98.5259	1	106.633	1	134.239	1	1	70.1311	1	1	81.184
AT1G64040	1	1	1	1	1	80.6836	1	114.912	1	1	1	1	1	91.0458	1	1	136.479
AT1G64065	1	1	131.603	183.093	1	363.986	129.474	1	185.231	1	1	587.424	1	151.864	1	1	71.7092
AT1G64140	1	1	1	1	1	1	1	142.024	1	1	1	1	89.2451	1	1	1	101.596
AT1G64200	1	1	1	159.529	1	1	1	1	1	1	1	156.408	1	1	1	1	187.649
AT1G64355	1	147.156	132.668	1	147.488	1	103.468	203.52	1	1	103.815	1	1	1	1	1	1
AT1G64360	1	1	1	1	1	1	1	7018.74	1	1	1	1	1	1	1	1	1
AT1G64370	369.764	201.578	275.765	397.571	131.39	1	140.466	23135.6	158.792	427.547	194.309	169.498	213.068	314.338	453.94	325.104	183.811
AT1G64380	1	1	1	1	1	1	1	1	1	1	1	356.849	1	1	1	1	1
AT1G64385	1	1	1	1	1	1	1	1	1	1	1	1	1	1	1	1	99.7346
AT1G64390	1	1	1	1	1	1	1	1	1	1	1	1	1	1	1	180.48	1
AT1G64400	1	1	1	134.491	1	1	1	1	1	1	1	179.881	1	1	1	1	1
AT1G64430	1	104.156	1	1	110.204	1	1	1	1	1	87.9381	1	1	1	1	1	1
AT1G64490	1	1	1	1	1	1	1	1	1	1	1	1	96.7765	1	1	1	1
AT1G64550	1	1	1	1	1	1	1	1	1	1	1	1	1	82.1903	1	1	1
AT1G64640	1	1	1	1	1	1	1	1	1	1	1	1	182.562	1	1	1	1
AT1G64660	1	1	1	1	1	1	1	1	1	1	1	1	262.425	1	918.707	1	79.4447
AT1G64700	1	1	1	1	1	1	1	1	1	1	1	1	1	1	1	184.943	1
AT1G64710	1	1	1	245.28	1	1	1	1	305.45	1	1	165.222	1	74.3052	1	1	173.217
AT1G64740	1	1	100.535	1	106.681	1	1	1	111.506	1	77.3728	1	1	1	1	1	99.0795
AT1G64770	1	454.051	254.622	1	424.678	200.29	195.033	1	202.576	152.454	321.463	1	1	159.122	1	162.102	1
AT1G64780	1	127.311	1	1	150.024	1	1	1	1	1	1	1	1	1	1	1	1
AT1G64810	1	1	1	1	112.974	1	1	1	1	1	109.557	1	1	1	1	1	1
AT1G64900	1	166.361	1	1	267.705	82.9606	137.464	1	97.2096	1	178.585	1	1	1	1	1	1
AT1G64970	1	207.618	1	1	169.001	103.374	1	1	107.694	1	1	1	1	1	217.352	1	1
AT1G64980	1	1	1	1	1	104.994	1	1	1	1	1	129.814	1	1	161.838	91.7521	1
AT1G64990	1	1	1	1	1	1	1	1	1	1	1	1	1	91.056	1	1	1
AT1G65150	1	1	1	1	1	1	1	166.549	1	1	1	1	1	1	1	1	1
AT1G65190	1	315.416	169.465	200.093	156.431	188.321	182.553	1	180.656	1	146.765	146.363	1	92.5366	1	122.939	1
AT1G65220	1	1	1	1	1	1	1	166.723	104.911	1	113.363	73.9974	1	154.081	1	103.657	110.834
AT1G65295	1	1	1	182.739	1	1	1	1	1	1	1	121.363	1	1	150.938	1	201.073
AT1G65390	1	1	1	1	1	216.844	1	1	1	1	244.701	1	1	305.02	1	1	1
AT1G65470	1	1	1	1	1	1	1	1	1	1	1	1	1	1	1	115.497	1
AT1G65486	1	1	1	1	1	194.349	1	1	1	1	246.742	1	1	356.65	1	1	1
AT1G65500	1	1	1	1	1	1	1	1	1	1	163.895	1	1	1	1	1	1
AT1G65510	1	1	1	1	1	1	1	1	1	1	98.5554	1	1	1	1	1	86.6402
AT1G65540	1	1	1	1	1	1	1	1	100.104	1	1	65.7419	1	1	1	1	1
AT1G65590	172.18	1	1	1	1	1	1	1	100.586	1	1	124.669	1	1	243.525	1	72.3718
AT1G65660	1	1	1	1	1	1	91.1552	1	1	1	1	1	121.74	63.6778	131.015	1	1
AT1G65690	1	1	1	1	1	1	1	1	1	1	1	136.581	1	1	1	1	1
AT1G65700	1	1	1	1	1	89.5418	1	1	92.0531	1	1	1	1	1	1	1	1
AT1G65800	1	123.202	94.1978	1	119.74	119.524	115.478	1	106.052	1	94.2039	1	1	1	1	1	1
AT1G65840	1	1	1	1	1	194.602	1	1	1	1	128.144	226.698	1	1	1	1	1
AT1G65845	1	1	1	412.309	1	143.063	1	1	122.093	1	1080.21	584.202	1	3047.71	1	1	1707.28
AT1G65860	187.1	1	180.663	1	1	1	1	1	1	357.014	1	1	1	1	1	1	1
AT1G65970	1	1	1	1	1	1	1	1	1	1	849.738	1	1	1	1	1	186.644
AT1G66070	1	1	1	1	1	81.8629	1	1	1	1	1	89.5816	1	1	1	1	1
AT1G66090	1	155.517	136.727	501.181	1	633.034	161.395	1	368.23	1	222.959	1445.38	1	106.229	1	206.501	235.28
AT1G66100	511.455	183.185	231.552	4633.54	1	1	1	375.467	476.762	419.862	1	2774.17	200.037	230.482	379.167	928.065	165.838
AT1G66130	1	133.38	158.59	1	233.872	1	1	1	98.3607	1	106.84	1	1	1	1	1	1
AT1G66140	182.111	1	1	1	1	1	1	245.956	1	212.936	1	1	1	1	1	1	1
AT1G66150	1	1	170.435	147.797	146.656	1	118.218	1	72.6234	1	1	140.657	1	1	1	1	1
AT1G66160	1	1	1	1	1	161.525	1	1	1	1	185.405	114.303	1	1	1	1	89.3814
AT1G66173	147.455	1	1	1	1	1	1	1	1	1	1	1	1	1	1	1	1
AT1G66180	301.676	1	1	348.046	1	1	1	1	1	171.146	139.941	336.411	1	218.169	1	175.331	948.248
AT1G66400	1	1	1	1	1	1	1	1	1	1	121.406	497.592	1	1	211.863	1	148.975
AT1G66480	1	1	1	1	1	1	1	1	1	1	1	1	1	78.7525	1	1	1
AT1G66680	1	1	1	1	1	1	1	1	1	1	1	1	1	1	1	1	99.2186
AT1G66760	1	1	1	185.794	1	1	1	1	1	1	249.379	443.476	1	1	1	1	535.612
AT1G66820	1	420.539	169.412	1	202.68	159.36	203.921	1	172.01	1	322.733	1	141.713	1	1	110.902	116.236
AT1G66840	1	1	1	1	1	1	1	1	1	1	81.3807	1	1	1	1	1	1
AT1G66880	1	1	1	1	1	1	1	1	1	1	1	1	1	175.938	1	1	1
AT1G66890	150.017	1	124.026	1	1	1	109.729	253.01	1	134.909	1	1	1	1	1	1	1
AT1G66920	1	1	1	1	1	1	1	1	1	1	81.7732	1	1	100.451	1	1	1
AT1G66940	1	1	171.02	1	1	1	103.457	1	1	1	1	77.0366	127.185	1	1	1	63.7395
AT1G67050	1	1	1	1	1	1	1	1	1	1	1	1	187.45	1	1	1	1
AT1G67060	1	1	1	1	1	120.376	1	1	1	1	1	251.892	1	1	1	1	1
AT1G67080	288.372	1	130.864	1	123.36	1	122.976	1	88.5909	271.794	1	1	92.8549	128.428	1	1	109.642
AT1G67325	1	1	1	1	1	1	1	1	1	1	1	1	91.9508	1	1	93.5646	1
AT1G67330	1	1	1	1	1	1	1	1	1	1	1	1	1	153.764	1	1	1
AT1G67340	1	1	1	1	1	1	1	1	1	1	1	118.65	1	1	1	1	69.3047
AT1G67360	1	1	1	1	1	199.96	1	1	110.83	1	1	129.587	185.606	1	1	226.145	1
AT1G67365	1	1	1	1	1	203.612	1	1	1	1	1	1	1	1	1	1	1
AT1G67400	1	1	1	1	1	1	1	1	1	1	1	98.3186	1	1	1	1	1
AT1G67470	1	1	1	1	1	1	1	1	1	1	84.2043	132.204	1	1	1	1	72.7533
AT1G67480	1	1	1	1	1	1	1	1	1	1	1	1	181.434	95.6045	1	1	66.2882
AT1G67560	1	1	1	1	1	1	1	1	1	207.481	1	178.829	1	1	1	1	1
AT1G67590	1	1	111.807	1	111.667	1	1	1	1	1	1	1	1	1	1	1	1
AT1G67720	137.149	1	1	1	1	1	1	117.448	1	1	1	1	1	1	1	1	1
AT1G67730	1	1	1	156.72	1	1	1	1	1	1	1	113.615	1	1	205.525	102.016	236.107
AT1G67810	1	1	1	1	1	142.245	1	1	191.321	1	1	1	1	1	1	1	1
AT1G67840	1	232.12	163.464	1	240.567	132.69	149.607	1	167.95	1	164.466	1	85.2444	1	115.383	1	1
AT1G67856	1	1	152.331	1	1	107.439	1	1	1	1	1	1	1	76.4485	1	1	1
AT1G67860	1	1	1	1	1	1	1	10062.5	1	1	1	1	1	692.887	1	1	1
AT1G67865	503.183	265.307	402.035	582.216	144.629	135.771	168.153	25866.6	216.978	548.363	267.799	245.923	323.913	243.084	619.078	481.668	82.281
AT1G67870	191.518	1	1	1	1	1	1	13970.1	1	1	1	1	1	206.83	207.442	1	1
AT1G67880	1	1	1	1	1	134.188	1	1	1	1	65.753	148.951	1	93.6386	1	1	1
AT1G67900	1	1	1	1	1	1	1	1	1	171.086	1	1	1	112.276	1	1	1
AT1G67910	786.156	1	247.83	233.492	1	1	1	1	1	1275.71	1	146.362	101.111	181.154	1	1	104.663
AT1G67940	1	1	1	1	1	1	1	1	1	1	1	1	1	158.681	1	1	1
AT1G68070	1	1	1	1	1	1	1	1	1	1	1	1	124.678	77.3151	1	1	1
AT1G68130	126.771	1	1	1	1	1	1	1	1	1	1	1	115.105	1	1	1	1
AT1G68140	1	1	1	1	1	1	1	1	1	1	1	1	177.69	68.4508	1	1	1
AT1G68190	1	1	1	1	121.87	1	121.676	1	1	1	1	1	1	1	1	1	1
AT1G68220	128.495	1	1	1	1	82.9501	152.551	1	1	194.746	1	1	257.659	1	1	220.178	1
AT1G68340	1	1	1	1	1	117.093	1	1	1	1	1	1	1	1	1	1	1
AT1G68430	1	1	1	1	1	1	1	1	1	1	1	1	1	1	1	182.229	1
AT1G68500	1	1	1	1	1	1	1	1	1	1	1	1	1	1	264.611	1	1
AT1G68530	171.685	1	1	1814.13	1	1	1	1	652.509	1	1	845.525	1	109.047	4362.27	266.499	2276.22
AT1G68560	1	1	1	391.359	1	1	1	1	1	433.365	1	208.269	95.5145	792.384	231.708	191.175	88.4183
AT1G68570	1	1	1	1	1	1	1	1	1	1	1	1	1	193.502	1	1	1
AT1G68585	1	1	115.652	1	1	1	1	1	1	204.647	1	1	158.958	107.932	1	86.1646	55.0903
AT1G68600	1	1	1	1	1	1	1	1	1	1	1	1	147.101	1	614.645	1	1
AT1G68620	1	1	107.289	1	1	1	1	1	1	1	1	1	1	150.834	1	1	1
AT1G68680	1	1	1	1	1	78.7358	107.393	114.441	93.6233	1	1	1	1	1	1	116.089	72.2741
AT1G68720	1	1	1	1	1	1	1	1	1	1	1	1	1	92.096	1	1	1
AT1G68740	1	1	1	1	1	1	1	178.728	1	1	1	1	1	1	1	1	1
AT1G68790	1	1	1	1	1	1	1	1	1	1	1	1	119.64	1	145.48	1	1
AT1G68810	1	1	1	1	1	1	1	1	1	180.029	1	1	1	1	1	1	1
AT1G69010	1	1	1	1	1	1	1	1	1	1	1	1	132.643	1	1	1	1
AT1G69160	1	1	1	1	144.552	1	1	1	1	1	1	1	1	1	1	1	1
AT1G69220	1	1	1	1	1	1	1	1	1	1	1	92.9166	1	1	1	90.6498	1
AT1G69230	1	1	1	1	1	1	1	1	1	1	1	1	1	1	239.418	1	1
AT1G69295	1	1	1	1	1	1	1	425.514	1	1	1	1	224.985	1	1	1	1
AT1G69310	1	1	1	1	1	1	1	1	1	1	1	1	1	259.172	1	1	1
AT1G69390	1	129.803	1	1	154.846	94.6306	140.794	1	1	1	101.789	1	112.018	1	1	1	1
AT1G69490	1	118.961	1	1	214.849	1	107.921	1	114.722	1	90.6725	1	558.696	1	1	1	141.032
AT1G69572	1	1	1	1	1	1	1	164.282	1	1	1	1	1	1	1	1	1
AT1G69580	1	1	1	1	1	1	1	114.739	1	1	1	1	1	1	1	301.497	1
AT1G69640	1	1	1	154.992	1	105.669	123.808	1	119.278	1	99.2293	105.811	79.5465	1	164.183	163.598	138.247
AT1G69680	1	1	1	1	1	1	1	108.119	1	1	1	1	1	1	1	1	1
AT1G69700	1	1	119.282	1	1	1	1	1	1	216.177	1	1	1	1	1	1	1
AT1G69730	1	1	110.43	1	1	1	1	1	1	1	1	1	1	1	1	1	1
AT1G69750	1	1	1	1	1	152.209	1	1	92.9521	1	1	92.2133	1	1	1	119.772	1
AT1G69830	1	1	1	1	1	90.0581	201.807	1	1	1	1	1	1	1	1	1	1
AT1G69850	409.058	1	1	1	1	1	1	302.737	1	160.641	139.679	86.772	130.755	101.96	267.527	105.202	123.788
AT1G69870	303.022	167.882	291.773	1	1	82.7694	198.884	1	1	176.608	128.039	1	1	599.579	1	1	1
AT1G69900	1	1	1	172.397	1	182.957	1	1	163.552	1	135.739	790.611	1	152.506	1	1	258.6
AT1G69935	1	183.464	119.096	1	162.677	82.9203	150.697	1	107.291	1	124.67	1	1	1	1	1	1
AT1G69970	1	1	1	1	1	1	1	409.547	1	1	1	1	1	1	1	1	1
AT1G69980	1	1	1	1	1	1	91.1208	107.263	1	1	1	1	129.541	75.5522	1	1	161.522
AT1G70000	1	1	1	1	1	1	1	1	1	1	85.5873	1	1	1	1	1	1
AT1G70020	1	1	1	1	1	1	1	1	1	1	1	1	222.228	1	123.984	1	1
AT1G70090	1	1	1	1	1	1	1	1	1	1	1	1	1	1	1	1	162.771
AT1G70100	1	1	1	1	1	1	1	1	1	1	1	130.75	1	1	1	1	1
AT1G70140	1	1	1	1	1	225.549	1	1	1	1	1	129.352	1	1	1	1	1
AT1G70190	1	1	1	1	1	1	1	1	1	1	1	1	1	1	1	1	141.633
AT1G70230	1	1	1	1	1	1	1	1	1	1	1	1	1	1	1	1	80.579
AT1G70280	128.912	1	1	1	1	1	1	1	1	1	1	1	104.662	1	1	1	1
AT1G70300	1	1	1	1	1	1	1	1	1	1	1	1	1	1	1	1	101.36
AT1G70320	129.751	1	1	1	1	85.9497	91.9373	118.964	87.7957	1	1	119.473	1	95.7578	170.588	81.9414	1
AT1G70350	1	1	1	1	1	78.1952	109.366	1	1	1	1	1	1	1	1	1	1
AT1G70370	1	1	1	1	1	1	1	1	1	313.993	1	1	1	1	1	229.155	1
AT1G70520	1	1	1	1	1	1	1	1	1	1	1	122.75	1	1	1	1	1
AT1G70530	1	1	1	1	1	131.633	1	1	98.2488	1	1	170.807	1	137.232	1	1	1
AT1G70580	170.135	225.786	163.624	1	197.862	149.022	128.925	131.479	1	1	96.5834	1	1	108.253	1	1	1
AT1G70590	1	1	1	1	1	96.8009	1	1	1	1	84.5373	119.799	1	1	1	1	1
AT1G70610	1	1	1	1	111.043	1	1	1	1	1	1	1	1	1	1	1	1
AT1G70620	1	1	1	1	1	1	1	1	1	1	1	89.82	1	1	1	1	1
AT1G70670	580.27	1	1	1	1	1	1	1	1	1	1	1	1	1	1	1	1
AT1G70690	1	1	1	1	1	1	1	1	1	1	1	111.327	1	1	1	1	93.3989
AT1G70770	124.864	1	1	1	1	1	98.984	1	100.891	1	1	88.4277	1	215.71	1	1	44.8692
AT1G70800	1	1	1	1	1	1	1	160.042	1	1	1	1	1	1	1	1	1
AT1G70820	1	156.722	114.055	1	286.749	179.8	405.937	1	141.673	1	136.542	1	1	99.8678	1	170.419	1
AT1G70890	1	1	1	1958.25	1	1	1	1	400.48	1	1	789.891	1	1	1	389.31	1
AT1G70900	171.5	149.518	178.627	1	109.543	96.184	123.968	1	143.78	1	1	104.082	1	127.576	1	93.2761	1
AT1G70940	1	1	1	185.054	1	1	1	1	111.721	1	1	172.584	1	1	1	1	94.013
AT1G70985	1	114.34	1	1	170.648	1	1	1	1	1	1	1	1	1	1	1	1
AT1G71000	1	1	1	1	1	147.027	1	1	1	1	1	1	1	1	1	1	1
AT1G71010	1	1	1	1	1	1	1	141.354	1	1	1	82.1689	167.783	1	1	255.112	102.163
AT1G71050	1	1	1	1	1	1	1	1	1	1	1	1	2207.24	1	1	1	1
AT1G71080	1	1	1	1	1	1	1	1	95.3027	1	1	1	1	79.7614	1	1	113.452
AT1G71090	1	1	1	1	1	1	1	1	1	1	74.73	1	1	67.1394	1	1	1
AT1G71140	1	1	1	1	1	1	1	1	117.121	1	1	1	1	1	1	1	1
AT1G71260	1	1	1	1	1	88.8053	105.472	1	93.7421	1	1	1	1	1	1	113.416	1
AT1G71520	1	1	1	1	1	325.502	1	1	1	1	1	165.978	1	1	1	1	1
AT1G71695	173.982	1	1	822.559	1	1	1	346.205	301.607	1	1	424.221	1	1	1	271.423	383.291
AT1G71730	1	1	1	1	1	1	123.006	146.762	110.846	1	88.582	1	1	102.925	1	1	178.392
AT1G71820	1	1	1	1	1	1	1	1	1	1	1	93.9088	111.813	99.0732	1	1	1
AT1G71860	1	1	1	1	1	1	1	1	1	1	1	1	1	1	1	1	112.522
AT1G71865	1	1	1	1	1	1	1	1	1	1	1	1	70.8297	1	1	1	1
AT1G71880	1	1	1	1	1	1	1	1	1	333.335	254.917	1	1	397.086	1	1	1
AT1G71960	188.536	1	1	1	1	1	1	1	1	1	1	1	1	1	1	1	1
AT1G71970	1	1	105.913	138.183	174.245	1	1	1	102.073	1	1	66.7822	1	1	1	1	111.021
AT1G71980	1	1	1	137.389	1	1	99.7975	1	96.1032	1	118.507	101.358	1	133.47	141.954	130.288	158.687
AT1G72010	1	1	113.97	148.867	1	1	1	1	80.5891	1	1	79.1033	414.122	117.878	1	153.193	141.02
AT1G72030	1	123.99	1	1	150.883	1	1	1	1	1	1	1	1	1	1	1	1
AT1G72060	1	1	1	1	1	104.869	1	1	1	1	271.792	1	1	1	1	1	69.2266
AT1G72170	1	107.264	1	1	120.951	85.1058	117.991	126.598	92.3939	1	1	1	86.6327	1	1	128.671	1
AT1G72180	1	1	1	155.523	1	1	1	1	1	1	1	124.417	1	1	1	1	1
AT1G72280	1	1	1	1	1	1	1	1	1	1	1	102.058	1	1	1	1	1
AT1G72416	171.801	1	108.838	1	1	1	123.274	1	1	1	1	1	1	1	1	87.3782	1
AT1G72440	1	1	1	1	1	100.98	1	1	106.209	1	1	232.473	1	85.9362	1	1	1
AT1G72520	1	1	127.223	146.763	1	498.151	1	1	198.235	1	175.36	557.078	1	1	1	125.503	157.948
AT1G72630	1	1	188.272	1	1	1	1	1	1	1	1	1	194.571	1	1	1	1
AT1G72640	1	1	1	1	118.4	1	1	1	1	1	77.1651	1	1	1	1	1	88.4366
AT1G72680	1	1	1	1	1	1	1	1	1	1	99.6739	1	1	1	1	1	63.2626
AT1G72740	1	1	1	1	1	1	1	1	1	1	1	1	1	128.157	1	1	1
AT1G72770	1	1	1	1	1	1	1	1	1	1	95.901	1	100.405	1	1	1	1
AT1G72800	1	1	1	1	1	1	1	250.725	1	1	1	1	1	1	1	1	1
AT1G72810	1	1	108.77	1	1	1	1	1	1	1	1	1	1	1	1	1	1
AT1G72820	1	1	1	1	1	1	1	1	1	1	1	1	113.205	1	1	1	1
AT1G72900	1	138.834	172.442	1	1	174.95	154.794	1	192.164	1	274.958	1	1	157.043	1	1	1
AT1G72910	1	175.978	272.009	1	167.291	1	127.918	1	208.522	1	218.317	138.334	1	1	1	1	1
AT1G72920	1	1	117.351	1	1	1	1	1	1	1	151.109	1	1	1	1	1	1
AT1G72940	1	1	217.511	1	1	101.677	1	1	90.2005	1	163.452	1	1	1	1	1	1
AT1G73080	1	1	1	1	1	283.128	1	1	111.387	1	1	412.721	1	1	1	1	1
AT1G73110	1	112.693	1	1	1	1	1	1	1	1	121.581	1	1	1	1	1	1
AT1G73120	1	1	1	1	1	1	1	1	1	1	309.172	1	1	1	1	1	1
AT1G73170	1	102.215	1	1	125.409	1	96.8124	1	1	1	100.283	81.0165	1	1	1	1	1
AT1G73390	1	1	1	1	114.292	1	1	1	1	1	1	1	1	1	208.568	1	1
AT1G73470	1	1	1	1	116.671	1	112.205	1	1	1	1	1	1	1	1	1	1
AT1G73480	1	1	1	1	178.269	1	121.528	1	88.2602	1	1	151.246	1	1	1	137.28	1
AT1G73510	1	1	1	1	1	183.086	1	1	1	1	1	297.263	1	1	1	1	1
AT1G73630	1	1	1	1	1	1	1	550.237	1	1	1	1	1	1	1	1	1
AT1G73680	135.959	1	135.694	1	1	1	1	1	1	1	85.5446	1	126.726	204.307	296.913	1	119.38
AT1G73730	1	1	1	1	1	1	1	1	1	1	1	1	1	1	1	1	118.996
AT1G73750	1	1	1	1	201.083	1	104.482	1	1	1	1	1	1	1	119.321	1	1
AT1G73760	1	1	1	1	1	1	1	1	1	1	1	1	1	1	132.008	1	1
AT1G73830	1	1	1	195.384	1	1	1	1	1	1	1	184.352	1	1	1	1	264.28
AT1G73850	1	1	1	1	1	1	1	1	1	1	1	1	1	1	1	105.656	1
AT1G73870	1	1	144.539	1	371.1	1	1	1	1	1	1	1	1	1	1	1	1
AT1G73885	1	268.591	147.77	1	323.772	188.807	243.281	1	147.731	1	224.44	1	100.966	1	1	90.2749	1
AT1G73965	1	1	1	1	1	1	1	1	1	1	1	1	1	1	153.936	1	1
AT1G74020	1	1	1	1	1	1	1	1	1	1	68.803	1	1	1	1	1	1
AT1G74070	1	122.793	1	1	103.556	1	1	1	1	1	1	1	1	1	1	1	1
AT1G74090	568.243	1	308.376	1	1	1	1	1	1	741.993	1	1	1	1	1	1	1
AT1G74100	987.153	1	175.729	1	1	1	1	1	161.805	236.391	1	1	1	1	1	1	263.878
AT1G74160	1	1	1	1	1	1	1	1	1	1	1	1	1	1	213.876	1	1
AT1G74210	1	1	1	1	1	1	1	1	1	1	1	1	1	108.953	1	1	1
AT1G74310	1	1	1	1	1	95.8202	1	1	1	1	1	1	1	1	1	1	1
AT1G74410	1	1	1	1	1	1	1	1	1	1	1	1	162.041	1	1	1	1
AT1G74440	1	1	107.803	1	1	125.849	1	1	1	1	1	147.97	1	1	1	1	1
AT1G74458	363.28	1	1	1	1	1	1	1	1	200.691	1	1	1	1	1	1	1
AT1G74640	1	1	1	1	149.868	1	98.2381	1	1	1	1	1	1	1	1	1	1
AT1G74690	1	1	1	1	1	1	1	1	1	1	1	1	1	1	1	116.656	1
AT1G74720	1	1	1	1	1	1	1	114.562	1	1	1	1	1	1	1	1	1
AT1G74790	1	1	1	1	1	1	1	1	1	1	1	1	1	1	249.584	1	131.47
AT1G74940	137.664	1	183.455	200.488	131.978	1	158.046	1	129.919	249.881	1	139.145	88.6712	155.351	1	168.169	125.316
AT1G75000	1	1	1	1	1	82.0935	1	1	1	1	1	76.5425	1	1	1	1	1
AT1G75080	1	1	1	1	1	1	1	1	1	1	1	1	191.845	1	1	1	1
AT1G75100	1	144.698	175.858	1	325.679	114.034	1	1	103.705	1	158.028	1	1	1	1	1	1
AT1G75170	1	1	1	1	1	1	1	1	1	1	1	1	1	1	198.301	1	1
AT1G75180	1	1	1	189.257	1	1	1	1	1	1	1	178.004	1	79.7344	1	85.9886	93.9464
AT1G75190	1	1	1	1	1	1	1	1	1	1	1	1	1	100.926	1	1	1
AT1G75210	1	1	1	1	1	1	1	148.895	1	1	1	1	1	1	1	1	1
AT1G75220	1	1	1	322.544	1	1	1	1	108.383	1	267.521	277.613	1	105.268	222.798	96.1398	334.945
AT1G75250	1	1	1	1	1	1	1	1273.14	1	1	1	1	1	1	1	1	1
AT1G75270	1	1	1	1	1	189.203	1	1	108.523	1	1	1	1	121.756	1	1	1
AT1G75280	248.774	334.581	370.7	1	352.556	279.09	109.146	495.884	228.491	845.969	128.465	1	409.487	429.285	1	472.74	1
AT1G75390	1	1	1	1	1	1	1	133.139	1	1	1	1	126.013	1	1	1	1
AT1G75410	1	98.1843	1	1	138.33	1	1	1	108.414	1	114.905	1	1	136.066	1	1	1
AT1G75500	1	1	1	518.807	1	1	1	1	233.368	731.134	1	448.318	1	1	1	125.762	444.094
AT1G75540	1	1	1	1	1	1	1	1	1	1	1	1	163.509	1	1	1	98.4942
AT1G75560	1	1	1	1	1	1	1	1	1	1	1	1	114.325	1	1	1	62.9851
AT1G75660	1	1	1	1	1	1	1	1	1	1	1	69.5577	1	115.791	1	117.223	88.5869
AT1G75680	1	1	1	132.332	1	1	1	1	1	1	1	75.037	1	1	164.523	166.724	132.825
AT1G75730	1	1	1	1	1	1	1	1	1	1	1	1	1	1	276.558	1	1
AT1G75760	1	1	1	1	1	1	1	1	1	1	1	1	179.725	1	1	1	1
AT1G75810	1	106.384	1	1	1	76.9279	1	1	1	1	87.0584	1	348.109	256.776	1	1	1
AT1G75820	1	1	1	1	1	1	1	392.731	1	1	1	1	1	1	1	1	1
AT1G75840	1	1	1	1	1	1	1	1	1	1	1	1	146.799	1	1	166.193	1
AT1G75880	1	1	1	1	1	1	1	1	1	1	1	1	1	1	391.999	1	1
AT1G76020	1	1	1	1	125.109	1	110.379	1	105.865	1	1	1	1	1	1	1	1
AT1G76070	1	1	1	151.473	1	540.563	1	1	153.749	1	1	338.844	1	105.551	1	1	52.1296
AT1G76090	1	1	1	1	1	1	1	1	1	1	101.261	1	212.28	1	357.816	1	1
AT1G76110	1	1	1	1	119.577	1	1	1	1	1	1	1	87.2279	1	1	1	1
AT1G76130	1	1	1	1	1	1	1	801.706	1	1	1	1	1	1	1	1	1
AT1G76160	1	1	1	180.32	1	1	1	1	1	1	340.937	192.547	1	1	1	273.872	380.85
AT1G76190	1	1	1	1	1	1	1	1	1	1	1	1	1	1	218.74	1	1
AT1G76300	1	1	1	1	1	1	1	1	1	1	1	1	1	1	1	136.412	1
AT1G76360	1	1	1	203.545	1	1	1	1	138.795	1	1	400.32	1	117.263	1	1	283.046
AT1G76410	1	1	1	1	1	1	1	1	1	186.327	1	1	1	1	1	1	139.948
AT1G76460	1	1	1	1	1	1	1	1	1	1	1	100.625	169.267	1	1	1	1
AT1G76520	1	1	1	197.043	1	1	1	1	170.418	1	88.3357	163.487	1	1	1	1	323.053
AT1G76560	1	1	1	1	1	1	1	1	1	160.902	1	1	1	239.67	1	1	1
AT1G76570	1	104.918	1	1	160.347	86.0104	1	1	1	1	86.7712	1	1	1	1	1	1
AT1G76590	144.753	1	1	1	1	1	104.065	1	95.1792	1	1	1	104.82	98.3208	145.01	1	90.2431
AT1G76670	1	1	1	187.399	1	146.121	125.464	1	132.31	1	107.711	170.996	94.2245	1	1	257.165	110.803
AT1G76690	1	1	1	1	1	173.597	1	1	1	1	1	172.169	1	1	1	1	1
AT1G76700	1	1	1	1	1	107.558	1	1	1	1	1	1	1	1	1	1	1
AT1G76800	501.241	1	1	1	1	1	1	1	1	1	1	1	1	1	1	1	1
AT1G76880	151.832	1	1	1	1	1	1	1	1	1	1	1	1	151.478	260.521	1	1
AT1G76890	191.298	1	111.839	1	1	1	1	1	1	1	1	1	1	1	144.586	1	93.3719
AT1G76900	1	1	1	1	1	1	1	1	1	1	1	1	1	1	130.081	155.733	1
AT1G76920	1	1	1	1	1	1	1	1	1	1	1	1	77.816	1	1	1	1
AT1G76930	1	1	1	1	1	1	1	1	1	1	147.157	1	1	1	1	1	1751.86
AT1G76955	1	1	1	1	1	1	95.2276	1	1	1	1	1	1	1	1	1	1
AT1G76960	1	351.004	370.078	1	166.809	229.471	381.089	1	785.163	1	1	1	1	137.993	1	1	1
AT1G76970	1	1	1	1	1	127.581	1	1	1	1	1	1	1	1	1	1	1
AT1G77090	1	263.272	172.906	1	331.361	151.121	141.151	1	140.9	1	166.124	1	1	111.964	1	200.671	1
AT1G77130	1	1	1	1	1	1	1	1	1	1	1	1	1	1	1	1	84.3734
AT1G77145	1	1	1	1	1	1	1	1	1	1	1	1	1	1	232.938	1	1
AT1G77210	1	1	1	244.422	1	1	1	1	111.875	1	1	245.858	1	1	1	1	226.688
AT1G77250	1	1	1	1	1	1	1	1	1	1	1	99.6509	1	1	1	1	1
AT1G77350	1	1	1	1	1	1	1	1	1	1	1	1	92.0131	1	1	1	1
AT1G77400	1	1	1	1	1	1	1	1	1	1	1	1	1	62.0643	1	1	1
AT1G77440	1	1	1	1	1	76.0755	103.135	1	1	1	1	1	94.2554	1	1	125.323	1
AT1G77490	1	203.413	126.307	1	304.848	187.557	190.283	118.208	125.535	1	107.696	1	1	1	1	1	1
AT1G77510	1	1	1	1	1	1	1	1	1	1	102.112	1	1	157.714	1	1	192.241
AT1G77640	1	1	1	1	1	1	1	1	1	1	1	1	1	1	1	1	69.4906
AT1G77885	773.198	1	1	1	1	1	1	1	1	1	1	1	1	1	1	1	1
AT1G77920	206.668	1	1	1	1	1	1	1	1	1	1	1	259.771	103.77	1	1	1
AT1G77990	1	1	265.483	1	1	1	1	146.519	1	158.485	1	1	1	1	1	1	1
AT1G78110	199.9	1	1	1	1	1	1	171.979	1	221.044	1	1	276.644	1	1	1	1
AT1G78170	1	1	1	1	1	1	1	1	1	1	1	1	1	1	136.684	1	1
AT1G78200	1	1	100.914	1	117.13	1	1	1	1	1	1	1	1	72.0981	1	91.4291	1
AT1G78240	1	1	1	1	1	1	1	1	1	1	1	92.0367	1	1	1	1	1
AT1G78270	1	1	1	1	1	1	95.3553	1	1	1	1	1	1	1	1	1	1
AT1G78280	1	1	1	1	1	80.8019	1	1	1	1	1	84.1818	1	1	1	1	1
AT1G78290	1	106.016	112.386	1	1	1	1	1	1	1	1	98.7724	1	100.744	1	107.226	1
AT1G78370	2766.17	1	1854.22	1	1	1	1	272.521	1	3880.91	1	1	154.273	1	1	376.017	1
AT1G78410	1	1	1	1	1	145.94	1	1	1	1	1	321.321	1	1	1	1	1
AT1G78420	1	1	1	1	1	1	1	1	1	1	1	1	1	1	1	132.623	1
AT1G78450	1	1	1	1	1	1	1	1	109.332	1	1	1	1	1	1	1	1
AT1G78460	1	150.939	1	992.815	143.794	127.208	276.684	1	1240.65	1	108.185	713.312	1	102.689	1	269.899	666.91
AT1G78510	1	146.159	1	1	166.743	1	1	1	1	1	160.403	1	1	1	101.386	1	98.0132
AT1G78570	1	1	1	1	1	1	1	1	1	1	1	108.769	1	1	1	1	118.007
AT1G78580	1	1	1	1	1	1	1	292.389	1	1	1	1	1	1	1	1	1
AT1G78600	1	1	1	1	1	1	137.226	1	1	1	1	1	1	1	1	1	121.185
AT1G78660	1	1	1	1	1	1	1	1	1	1	1	1	93.9118	1	1	1	182.402
AT1G78780	1	1	1	1	1	1	1	1	1	1	1	1	1	1	137.846	1	1
AT1G78790	1	1	1	1	1	1	1	1	1	1	1	1	103.317	1	1	1	1
AT1G78820	1	1	1	193.101	1	1	1	1	1	1	1	247.874	1	1	1	1	285.886
AT1G78850	1	1	351.207	806.586	1	284.514	146.395	145.872	611.86	351.698	162.073	1095.33	1	82.491	157.622	256.109	607.844
AT1G78880	1	1	1	1	1	1	1	1	1	1	1	1	122.683	1	1	1	1
AT1G78895	1	1	1	1	1	1	1	1	1	1	1	75.3729	1	1	1	1	94.1828
AT1G78915	1	115.418	1	1	165.429	109.214	111.358	1	1	1	107.795	1	1	1	1	1	1
AT1G78920	1	1	1	1	1	1	1	1	1	1	93.4854	74.1306	1	106.616	1	1	1
AT1G78995	1	241.274	130.122	1	172.762	106.507	192.188	1	94.2542	1	118.635	1	1	1	1	1	1
AT1G79000	1	1	1	1	1	1	1	1	1	1	1	92.0977	1	1	1	1	1
AT1G79050	1	97.1135	1	1	105.778	1	1	1	1	1	103.167	1	1	1	1	1	1
AT1G79090	1	1	1	1	1	1	1	1	1	1	1	1	1	95.8001	1	1	1
AT1G79160	1	1	1	1	1	1	1	1	1	1	1	1	1	1	1	1	220.241
AT1G79270	1	1	1	1	97.1295	1	1	138.201	1	1	1	1	1	127.88	1	1	1
AT1G79380	1	1	1	1	107.818	96.4208	1	1	1	1	1	123.404	1	1	1	304.23	1
AT1G79430	1	1	1	1	1	1	1	634.694	1	1	1	1	1	1	1	368.658	1
AT1G79440	1	1	1	1	1	89.2833	198.684	1	102.821	1	97.702	80.3478	1	1	1	1	1
AT1G79510	1	212.032	110.838	1	197.612	128.593	108.397	1	1	1	127.31	1	1	1	1	126.16	1
AT1G79520	1	1	1	1	1	1	1	321.598	1	1	1	1	1	1	1	1	1
AT1G79640	1	1	1	1	1	1	1	1	1	1	1	1	96.281	1	126.284	1	1
AT1G79660	1	1	1	1	1	1	1	1	1	1	1	98.8893	162.5	1	1	107.798	88.3308
AT1G79680	1	1	1	1	1	97.7766	1	1	1	1	1	278.741	1	1	1	1	1
AT1G79700	1	1	1	1	1	1	1	1	1	1	1	109.95	1	1	1	1	1
AT1G79770	1	1	1	1	1	1	1	1	1	1	1	1	1	1	732.189	1	1
AT1G79790	1	1	1	1	225.263	130.272	185.436	1	1	1	1	1	86.7179	1	1	1	1
AT1G79910	1	1	1	1	1	1	1	1	1	1	1	1	1	1	267.996	1	1
AT1G79970	1	1	1	1	1	1	94.3899	1	1	1	1	1	1	72.0222	1	1	1
AT1G79985	1	1	1	1	1	1	1	1	1	1	1	1	1	1	1	85.2146	1
AT1G79990	1	1	1	1	1	1	1	1	1	1	1	1	1	114.621	1	1	1
AT1G80000	1	1	1	1	1	1	1	1	1	1	1	1	66.2836	1	1	1	1
AT1G80030	1	118.655	1	1	119.085	1	1	1	1	1	100.092	1	1	1	1	1	1
AT1G80160	1	1	1	1	1	1	1	1	1	1	85.664	1	1	1	1	1	333.654
AT1G80300	130.168	132.282	165.563	1	173.976	1	1	528.242	97.0794	176.881	122.867	1	1	70.7152	233.619	157.588	125.221
AT1G80350	1	1	1	1	1	1	1	1	1	1	1	1	1	1	1	99.5133	1
AT1G80360	1	1	1	1	1	1	1	1	1	1	94.9928	1	1	1	1	1	161.944
AT1G80410	1	1	1	1	1	1	1	1	1	1	1	80.8633	1	1	1	1	1
AT1G80420	1	1	1	1	1	1	1	1	1	1	1	111.834	1	1	1	1	1
AT1G80450	1	1	1	1	1	1	1	1	1	1	1	142.387	1	1	1	1	1
AT1G80460	1	1	1	163.732	113.531	1	1	149.66	1	1	134.29	137.815	97.9031	249.339	194.349	130.225	271.419
AT1G80530	1	1	1	1	1	1	1	1	1	1	1	1	1	140.461	1	1	1
AT1G80610	1	1	1	1	1	1	1	1	1	1	1	102.248	1	1	1	1	1
AT1G80650	1	1	1	1	1	1	1	1	1	1	1	1	1	124.713	1	1	1
AT1G80690	1	1	1	1	1	1	1	1	1	1	1	1	1	1	1	111.44	1
AT1G80760	1	1	1	1	1	1	1	562.524	1	185.695	1	1	1	1	1	1	1
AT1G80790	1	1	100.793	1	1	1	1	1	1	1	1	167.967	1	1	1	1	1
AT1G80830	1	1	1	1	1	1	1	300.504	1	1	1	1	1	374.045	1	1	1
AT1G80860	1	1	1	1	1	81.5394	96.1392	1	1	1	1	1	1	117.416	1	1	1
AT1G80890	1	1	1	1	1	1	1	1	1	1	1	1	1	1	109.586	1	1
AT2G01060	1	1	1	1	1	1	91.3266	1	1	1	1	1	1	96.6775	1	1	180.751
AT2G01100	1	1	1	1	1	1	90.806	1	1	1	1	92.7548	107.576	96.0808	1	1	99.6652
AT2G01190	1	1	1	1	1	1	1	1	1	1	1	1	121.206	146.206	1	1	81.0722
AT2G01220	1	1	1	1	1	1	1	1	1	1	1	1	1	97.7915	1	1	1
AT2G01270	1	108.657	1	1	1	1	98.1305	1	81.8887	1	1	1	119.482	74.0002	1	108.466	1
AT2G01290	1	116.491	1	1	1	1	1	272.414	1	1	90.4029	1	1	1	1	1	1
AT2G01300	1	1	1	1	1	1	1	1	1	1	1	162.053	1	1	1	1	126.319
AT2G01320	1	1	1	1	1	80.0184	1	1	1	1	1	1	1	1	1	1	1
AT2G01340	1	1	1	186.851	1	1	1	1	1	1	1	153.329	1	149.141	1	1	1
AT2G01350	1	109.736	1	1	1	85.8057	95.0148	244.531	94.6998	1	1	78.1644	1	83.1511	1	1	1
AT2G01420	1	1	1	311.594	1	1	1	1	114.893	1	1	315.768	1	1	1	118.897	60.7758
AT2G01450	153.838	1	132.26	1	1	228.488	1	1	125.752	155.653	101.217	369.207	1	1	145.71	176.638	148.935
AT2G01470	1	1	1	1	1	1	88.6437	138.38	101.864	1	95.1777	79.3727	75.7916	120.709	134.851	1	144.278
AT2G01540	1	1	1	1	1	1	1	1	1	1	1	1	171.222	1	1	1	68.1914
AT2G01570	129.666	1	96.9852	143.897	106.699	1	1	1	1	1	1	108.221	1	138.464	1	1	130.572
AT2G01590	1	489.634	273.274	1	492.124	286.161	216.632	1	166.062	1	199.15	1	1	1	1	1	1
AT2G01600	1	1	1	1	1	1	1	1	1	1	1	85.1684	174.868	1	166.2	1	1
AT2G01620	1	111.432	1	1	117.224	1	110.33	1	1	1	129.594	1	1	1	1	1	1
AT2G01650	1	1	1	1	1	1	1	1	1	1	1	1	1	107.327	1	1	1
AT2G01660	1	1	1	1	1	1	1	123.518	1	1	1	1	1	1	1	1	1
AT2G01680	1	1	1	1	1	1	1	1	1	1	83.8534	1	1	1	1	1	1
AT2G01710	1	1	1	1	1	1	1	1	1	1	1	1	1	112.349	1	1	1
AT2G01755	1	93.6207	1	1	110.324	1	1	1	1	1	1	1	1	1	1	1	1
AT2G01820	1	1	1	1	1	1	1	1	1	1	1	73.3807	1	1	130.539	1	77.8145
AT2G01870	1	118.372	1	1	146.745	1	116.801	1	1	1	123.166	1	1	1	1	1	1
AT2G01910	1	1	1	1	1	1	1	1	1	1	1	106.272	1	1	1	1	1
AT2G01970	1	1	1	1	1	1	1	1	1	1	69.8164	1	109.206	86.3699	1	138.751	1
AT2G01990	1	1	1	1	1	1	1	190.304	1	205.731	1	1	1	1	1	330.432	1
AT2G02010	1	1	1	1	1	93.5649	1	1	1	1	1	1	1	1	1	1	1
AT2G02020	1	1	1	1	1	1	1	144.282	1	1	1	1	1	1	1	1	1
AT2G02040	1	1	1	1	1	1	1	1	94.0104	1	1	1	122.838	107.746	1	1	95.1753
AT2G02100	1458.15	1	474.521	1	1	1	1	1	1	857.49	1	1	1	1	1	623.749	1
AT2G02130	4051.68	1	1	1	1	1	1	1	1	2319.93	1	1	1	1	1	492.38	1
AT2G02220	1	1	1	1	1	1	1	1	1	1	103.576	118.335	1	1	1	1	1
AT2G02230	1	1	1	1	1	1	1	162.881	1	1	1	1	1	1	1	1	1
AT2G02360	1	1	1	1	1	1	109.592	1	1	1	1	1	69.8728	1	1	1	1
AT2G02450	1	1	1	1	1	1	1	1	1	1	1	99.5235	1	91.5212	184.061	1	180.801
AT2G02570	1	1	1	1	1	98.441	114.103	116.843	1	1	1	76.969	1	122.945	1	148.958	1
AT2G02710	135.396	1	115.546	1	137.903	1	110.725	1	96.195	1	110.949	75.1997	1	75.131	1	1	188.091
AT2G02800	283.031	1	122.429	1	1	82.9236	1	1	1	129.166	1	99.7574	1	100.796	1	1	154.114
AT2G02860	1	1	1	1	1	1	1	1	1	1	1	110.17	1	1	1	1	1
AT2G02950	1	1	1	228.746	1	1	1	1	1	1	1	143.562	1	1	1	1	295.004
AT2G03120	1	1	1	1	1	1	1	1	1	1	86.4399	1	1	126.452	1	1	127.72
AT2G03150	1	1	1	1	1	1	1	1	1	1	1	90.3122	1	1	126.953	1	1
AT2G03350	1	1	1	1	113.29	1	93.7483	107.279	95.623	1	103.883	1	1	1	1	180.585	104.37
AT2G03390	1	189.928	119.056	1	199.119	121.532	163.286	1	98.8414	1	150.671	1	1	52.5253	1	1	1
AT2G03420	1	153.174	106.734	1	1	1	98.3902	1	1	1	1	1	1	1	1	1	1
AT2G03500	1	1	1	1	1	1	1	211.794	1	1	1	1	1	1	1	1	1
AT2G03510	1	1	1	1	1	1	1	1	1	1	1	1	128.586	100.933	1	138.574	1
AT2G03530	1	1	1	1	1	1	1	1	1	1	1	87.7926	1	1	1	1	1
AT2G03550	1	256.735	197.599	1	279.925	144.193	264.426	1	155.236	1	1	1	1	110.628	1	106.932	1
AT2G03640	1	1	1	1	1	1	1	1	1	1	1	111.349	1	135.122	1	1	214.242
AT2G03730	166.96	1	261.248	185.822	165.064	1	1	1	155.28	158.909	1	213.986	1	1	1	1	196.445
AT2G03750	1	1	120.231	1	1	1	1	1	1	1	1	1	1	1	1	1	1
AT2G03760	1	1	1	1	1	1	1	1	1	1	1	125.194	1	1	1	1	118.029
AT2G03820	1	1	1	1	1	1	1	1	134.819	1	102.227	86.9188	109.48	56.4154	1	1	1
AT2G03980	1	1	1	159.358	1	1	1	1	109.04	1	1	120.542	1	1	1	1	187.951
AT2G04040	1	1	1	1	1	1	1	1	1	1	1	1	1	1	1	1	122.015
AT2G04110	1	1	1	1	132.614	1	1	1	108.641	1	1	1	1	1	1	1	1
AT2G04160	1	1	1	1	1	1	1	1	1	696.748	1	1	1	301.025	1	1	1
AT2G04170	1	1	1	1	1	1	1	388.753	1	1	1	1	1	1	1	1	1
AT2G04240	138.702	1	1	1	1	1	137.559	1	134.109	1	1	1	229.926	1	1	1	78.6751
AT2G04350	1	1	1	1	1	1	1	123.377	1	1	1	1	111.576	119.972	1	1	1
AT2G04378	1	1	1	1	1	1	1	1	1	1	1	1	1	72.2514	1	1	1
AT2G04400	1	1	1	1	1	1	1	1	143.046	1	1	1	1	1	1	1	1
AT2G04450	1	1	1	1	1	1	1	1	1	1	1	1	1	625.614	1	1	1
AT2G04550	1	1	1	1	1	1	1	1	1	1	1	1	73.3766	1	1	1	122.163
AT2G04790	1	273.325	102.376	1	206.858	156.409	90.7368	1	92.5875	1	104.329	1	1	1	1	1	1
AT2G04795	138.171	1	196.728	1	107.01	1	1	1	1	322.12	184.3	1	1	1	1	1	59.0633
AT2G04842	1	233.447	169.147	1	185.039	130.898	149.772	1	104.122	1	218.196	1	1	1	1	1	1
AT2G04880	1	1	1	1	1	1	1	146.475	1	1	1	1	1	1	1	1	1
AT2G05540	367.67	1	1	2330.05	1	1	1	261.766	564.635	292.023	1	1419.66	1	217.831	12273.9	380.527	11097.9
AT2G05790	1	1	1	1	1	1	1	1	1	1	1	1	274.791	1	1	1	1
AT2G05830	114.39	121.185	1	1	118.088	106.342	140.606	338.215	101.979	1	1	1	1	120.308	1	1	1
AT2G05920	192.469	1	118.144	1	1	1	1	1	1	217.221	1	1	298.439	1	1	292.802	1
AT2G05940	1	1	1	1	1	117.095	1	1	1	1	165.69	116.504	1	113.124	1	1	1
AT2G05990	1	1	1	1	1	1	88.0973	1	1	1	119.116	81.0872	1	1	1	1	96.474
AT2G06050	193.696	117.144	130.417	1	1	382.301	146.827	1	134.948	220.381	1	232.666	197.208	141.719	1	1	1
AT2G06255	1	1	1	1	1	1	1	1	1	1	1	1	127.943	1	1	1	1
AT2G06925	1	1	1	1	1	1	119.484	1	1	1	1	1	1	1	1	1	1
AT2G06950	1	1	1	1	1	1	1	1	1	1	80.9276	1	1	95.1612	1	1	1
AT2G07050	1	1	1	1	1	1	1	1	1	1	1	107.943	1	1	178.882	1	1
AT2G07340	1	118.641	1	1	1	110.412	143.253	1	108.992	1	97.0513	1	1	1	1	73.457	146.789
AT2G07360	1	1	1	1	1	1	1	1	1	1	1	94.9755	1	1	1	124.579	1
AT2G07680	263.919	1	1	1	1	1	1	1	1	283.598	1	1	1	1	1	1	1
AT2G07708	171.179	1	1	191.949	1	1	1	246.089	1	1	1	143.893	1	104.402	214.805	1	1
AT2G07777	1	119.22	117.58	1	105.973	1	1	1	169.902	1	231.208	1	1	1	1	1	86.2665
AT2G07783	186.769	1	1	1	1	1	1	177.781	1	129.527	1	81.8087	1	108.514	163.982	1	58.7186
AT2G09795	1	1	1	1	1	1	1	1	1	1	1	1	109.881	1	1	1	1
AT2G10940	1	272.72	1	1	420.501	165.444	362.955	1	1	1	1	1	1	1	1	1	1
AT2G11520	1	1	1	1	1	1	1	1	1	1	1	1	1	108.309	1	1	1
AT2G11890	1	108.67	1	1	1	79.7577	98.7093	1	1	1	83.4081	1	1	1	1	1	118.426
AT2G13290	1	1	1	1	1	1	1	1	1	1	71.716	1	1	1	1	1	1
AT2G13610	1	1	1	1	1	1	1	1	1	1	1	1	1	1	156.426	1	1
AT2G13665	1	1	1	1	1	1	1	1	1	1	1	90.6124	1	1	1	1	1
AT2G13790	1	1	1	1	1	138.274	1	1	1	1	1	188.984	1	1	1	1	1
AT2G13975	1	1	1	1	1	1	1	1	1	1	1	1	99.1413	1	1	1	1
AT2G14170	222.746	1	1	1	1	1	118.919	1	1	1	168.917	1	1	93.9607	1	1	318.28
AT2G14260	1	1	123.249	1	121.922	83.8099	108.292	1	1	1	74.4747	1	1	1	1	1	1
AT2G14285	1	105.318	1	1	108.932	1	1	1	1	1	1	1	1	1	1	1	1
AT2G14560	1	601.456	223.212	1	238.511	131.806	144.135	1	307.457	1	1	1	1	94.5736	1	1	1
AT2G14720	1	1	114.081	135.367	1	98.9631	105.275	1	94.3189	1	1	94.0057	205.983	90.4891	198.909	1	137.944
AT2G14740	1	1	1	1	1	1	1	1	1	1	1	1	119.996	1	1	1	1
AT2G14750	1093.02	1	448.85	1	1	109.224	1	1	122.701	855.256	1	1	1	1	1	156.875	1
AT2G14835	1	1	1	1	1	1	1	1	1	1	1	1	103.742	101.422	1	1	1
AT2G14890	127.881	1	1	1	1	1	1	1	1	265.496	1	1	209.111	1	1	145.94	1
AT2G15020	1	267.446	1	1	357.028	1	1	1	1	1	135.743	1	1	1	1	1	1
AT2G15042	1	1	1	1	1	1	1	1	1	1	1	175.804	1	1	1	1	1
AT2G15050	1	1	1	1574.39	1	1	1	1	670.895	1	1	883.437	1	111.516	1	230.788	1049.91
AT2G15080	1	1	1	1	1	1	1	1	131.993	1	1	1	1	1	1	1	1
AT2G15090	1	1	1	1	1	1	1	1	1	1	1	96.4723	1	1	1	1	294.212
AT2G15290	1	126.429	102.829	1	135.996	86.8617	133.64	1	1	1	1	1	1	1	1	137.77	1
AT2G15292	1	1	1	1	1	1	1	1	1	1	1	1	146.887	1	1	1	1
AT2G15310	1	1	1	1	1	1	1	148.022	1	1	1	1	1	1	1	1	1
AT2G15390	1	1	1	1	1	213.545	1	1	98.7835	1	1	232.183	1	94.6375	1	1	1
AT2G15480	1	1	1	1	1	441.577	100.229	1	236.553	1	84.3238	620.66	1	161.816	1	1	58.9885
AT2G15680	1	1	1	1	1	1	1	261.828	1	1	1	1	1	1	1	1	1
AT2G15695	1	1	1	1	1	1	1	1	1	1	1	1	1	130.879	1	1	1
AT2G15830	1	133.058	115.543	1	1	128.153	162.178	1	97.1826	1	1	136.548	1849.73	1	428.233	1	1
AT2G15880	1	1	1	1	1	139.44	98.8893	1	1	1	1	110.432	1	1	1	1	1
AT2G16050	1	1	1	1	1	1	1	308.142	1	1	1	1	1	1	1	241.08	1
AT2G16070	1	134.988	127.598	1	198.673	1	1	1	106.264	1	121.36	1	1	1	1	1	85.0998
AT2G16280	1	1	1	289.631	1	1	1	1	152.856	1	1	204.894	1	1	172.184	107.692	229.176
AT2G16365	1	1	1	1	1	1	1	1	1	1	83.6954	1	1	1	1	1	99.3925
AT2G16380	1	1	1	247.018	1	1	1	1	1	1	1	209.318	1	1	414.075	1	135.262
AT2G16400	1	1	106.095	1	1	1	1	132.398	1	1	1	1	1	174.756	1	1	1
AT2G16430	1	1	1	1	1	1	1	303.965	1	1	138.475	1	1	311.57	1	1	1
AT2G16485	1	1	1	1	1	1	1	1	1	1	1	95.1708	1	1	128.705	1	1
AT2G16500	1	159.074	147.493	143.346	117.592	129.409	1	872.299	203.002	1	147.332	179.162	1	166.798	1	134.98	1
AT2G16586	1	1	1	1	1	149.725	1	1	1	1	1	143.459	1	1	1	1	1
AT2G16630	1	1	1	1	1	1	1	1	1	1	1	1	1	1	420.45	1	1
AT2G16660	1	1	1	1	1	1	118.165	1	1	1	1	131.671	1	1	1	1	1
AT2G16700	1	1	1	1	1	1	1	210.061	1	1	1	1	1	271.777	1	1	1
AT2G16710	1	113.893	1	1	1	98.7129	168.443	1	120.675	1	114.336	1	1	139.573	1	1	85.727
AT2G16720	1	1	1	1	1	118.738	1	1	1	1	1	107.811	1	1	1	1	1
AT2G16740	1	1	1	1	1	1	1	888.666	1	1	1	1	1	1	1	1	1
AT2G16850	1	1	1	1	1	1	1	1	1	1	1	1	1	1	1	464.754	1
AT2G16860	1	1	111.016	1	1	1	96.9239	1	1	1	76.8661	1	103.014	1	108.292	107.777	1
AT2G16900	1	1	1	1	1	149.34	1	1	1	1	1	79.9611	1	1	1	1	1
AT2G17120	1	1	123.357	1	1	397.844	97.5589	1	141.106	1	1	303.347	1	1	181.861	173.058	1
AT2G17130	1	1	1	1	1	1	1	159.688	1	1	1	1	1	101.476	1	1	1
AT2G17150	1	1	1	1	1	1	1	1	1	1	1	1	1	120.704	1	1	1
[truncated: 3,514 more rows]

## Sheet: Table S3
source	term_name	term_id	highlighted	adjusted_p_value	negative_log10_of_adjusted_p_value	term_size	query_size	intersection_size	effective_domain_size	intersections
[truncated: 351 more rows]
[truncated: 667 more columns]

[truncated: 5 more sheets: Table S4, Table S5, Table S6, Table S7, Table S8]
